# Supplementary material for: Studying visual search without an eye tracker: an assessment of artificial foveation
Source: Cogn Res Princ Implic. 2021 Jun 25;6:45. doi: 10.1186/s41235-021-00304-2 (PMC8226349; doi:10.1186/s41235-021-00304-2)
Supplement: Supplementary file 1 — Additional file 1. Example of artificial foveation technique implemented in E-Prime 3.0. [file 41235_2021_304_MOESM1_ESM.zip]

Archive with 9 entries (9 files):
- ArtificialFoveationExample/ArtificialFoveationExample.ebs3
- ArtificialFoveationExample/ArtificialFoveationExample.es3
- ArtificialFoveationExample/BackgroundA.jpg
- ArtificialFoveationExample/BackgroundB.jpg
- ArtificialFoveationExample/BackgroundC.jpg
- ArtificialFoveationExample/E-Prime Go - ArtificialFoveationExample.exe
- ArtificialFoveationExample/FacListblur4.bmp
- ArtificialFoveationExample/RandFacBack2.bmp
- ArtificialFoveationExample/README.txt
