# Supplementary material for: Studying visual search without an eye tracker: an assessment of artificial foveation
Source: Cogn Res Princ Implic. 2021 Jun 25;6:45. doi: 10.1186/s41235-021-00304-2 (PMC8226349; doi:10.1186/s41235-021-00304-2)
Supplement: Supplementary file 1 — Additional file 1. Example of artificial foveation technique implemented in E-Prime 3.0. [file 41235_2021_304_MOESM1_ESM.zip › ArtificialFoveationExample/ArtificialFoveationExample.es3]

<?xml version="1.0"?>
<Experiment xmlns:dt="urn:schemas-microsoft-com:datatypes"><General><Version><Major dt:dt="ui4">3</Major><Minor dt:dt="ui4">0</Minor><Internal dt:dt="ui4">3</Internal><Build dt:dt="ui4">43</Build><_VersionPersist dt:dt="int">300</_VersionPersist></Version></General><ExperimentObject><Guid dt:dt="string"/><Root dt:dt="string"/><Name dt:dt="string"/><Author dt:dt="string"></Author><Abstract dt:dt="string"></Abstract><Notes dt:dt="string"></Notes><ClockGuid dt:dt="string"/><ClockIndex dt:dt="int"/><ClockScale dt:dt="r8"/><Windowed dt:dt="boolean"/><VersionMajor dt:dt="int">1</VersionMajor><VersionMinor dt:dt="int">0</VersionMinor><VersionInternal dt:dt="int">0</VersionInternal><VersionBuild dt:dt="int">657</VersionBuild><VersionAutoIncrement dt:dt="boolean">1</VersionAutoIncrement><CreationDateUtc dt:dt="dateTime">2017-11-30T15:42:17.000</CreationDateUtc><Features dt:dt="int">1073741824</Features><Devices/><Packages/><DataFile/><StartupInfo/><AdvisorModuleInstanceManager/><SlideButtonThemeManager/></ExperimentObject><StudioItems/><UserScript dt:dt="string"></UserScript><TestMode/><Doc dt:dt="string">IVeW5hMqBXkgjLNNVMAgfCsMWgClINHQLLQ/DVsFk0UsV+NYPmqvZ78XFKOTkVWUL/Il38w4IUFvO58+
IcdS3H+G9DMSZFRzsQJmhwqSDF/JYQOKG+S5jSNMCx0tCEMOhoYwiD1J8hNp8a9h7rMEKTYGdZxbQNan
Lk0mUkXK9wFDvGzchl4d758pl/P6yaXT0A3kvS1I6D5RhExdYRClO9DB7L+P0+a07P/aiUo+royEVnlm
7YWyuyF8c7PcpSQDjGktm5xs9tcSfO0nDdnutjfDBkHNxsv/DGdT++L5pjmPu+vRdXQF4krkDoULpy3E
4JcSc9yYUPT/DC/cTj8/zChzrUkRKuUVe3hIYmlzVyU/iCyf47hVkp51U31BslPWKvYFoG+860ziJwdC
EWOh5pPdogRvlLYiZnjmj3/uJeCjsoMWIyWHeO/S3GdoD5uYeADGrFt8veQ073x4c8c2ioBYhkepHQp2
vHW4apEndUNAr0URS3O/QGZn5xMNmXFb03TB84v1eCILJf9UqoSot5BwGU05ycvvyRrjiYf4PgZGu2ED
H6jTIaX0FwHYOowIUFqAvkLybMunmk1L41MFmSeYYrPi/bAHQFVyIHT2CUN/lU5C29mdeHuDl3di4j9H
SFAj8EFeKd7DvxcDrUjX8wOg8G0UjPohcVUglwWxjchuYvp409rED6J8HzTjQFbt/U9mqvgo10vzwk7H
c+aNj+bRAEFiMnNwy/k/CIWqjzfrdozmjiBEKivN5rltZoG691jhR62Va2WgFoJPLJbktXymCXwQW8dx
NDHKUoglYTJ4oitKeWnW7kZvRYaYcd8fanI0R9O6iBD9O9Yn6zhcnfxuufuSmwC4GdyWmeKbZ6Tsd1DY
2qa2WkE/mumodwX+pntNLpWxgfkjikkg3tyaOCqW5DTr3azbNRJqiF5gN/gSblRSetfFREdZJhlTa7vi
oF253cLgcu4GJcfzuzSouLVQspCdMqrCl5S65z4oKRd8l3JSK+KG5GKc9FwsZcS7xYkQ6vTb9Kp0nhuU
FKlL2BpWU1OK84COuhq2Vlpflc7g0bFPcajPB9PipmJNvcJRSKTIGTkJ0WuVTrN+53KTumlj95Vca0Jz
it80Cspm78PnfdBJIjs1nUsjrMW+LLgbfSmJVz0XzqJsAUSZ6LXmndzVysB0A/wPqWfKKzdvVSgK8xSd
+/gZ9MeGLA4lDUrBR1JcVd8Fb3zjUXXarAdvjEote8K9qjFqPsigMosejD6MnQCbY/tziEbrVLaSRrid
2GVu7nTw/4SdJegBZpZ7Uun7B6RCKP+nP48Zg7mhPHXRv4ur2Ay+hGPAojPSDLGXMhdx7cb2WhkYbJQs
APh2qO44N1ZJY0oXxJtNNgQiCE83VpdrqFN7C7PQ+Y/y9kpbET7DPdfUQEiyZWAO2+C94eUBwyy9+LMo
Xgi7FN9Z0fNaKbLzqL7/oKIpCkhz0Yedn0LoCTNTQfj7lMVlZepyzu9Uj3CgizbSTgAynBdcfBkYj+p8
nlt2tiLgPUoqZI5EWjKkwYN72VJzr4qSaosGoRotnR+ci1wDqyfxdYAJqWl5iKcpK6VyvX11c57sDVwG
p10Oh5YZbQILysCQuozYPGegSPhMDsAe5scoCDIzop9acT4KpBATPB5HCfvgxbSISrj5QCgWHcdd+RMb
h6UhIfYM9IrdPZIgJ+2cKWw4afEUWQiE83d2aaiUiINecbnEQOFPL/t99uNF/9GhNrR0aoYI+XqE+DkN
hNUrXSn1VPcvW+hZC9u5K/X7y0ZzSQmonocwkwSF21Dm8UOKtMn199djQp+8LwIHiKmga+xEARuyVzdu
thyfsdZV63F6BNtMftB5rnt3MZnYthHi2MSBHPIJp8QRd0Tu1qKpPC2Uqd4mY4Aym655/6M56fWG8nYj
WPm7jdrlcnY9tY08sYGk19AV8Td5lZzNkPz+i5zver1ObkFGvE35GzVIfuyuMOw+9bYQaIRK4PaTdE1j
q50TvrXfUs6U2+dNyGQoFakJ2pDbQWGl1xIV4YwPD0PspblOp2RuSXn9sfPZ5ihfOemE67Ta44zYCO1I
hlmdPbjCE8MT+hoYO7lEKbrn50mWkKo+CGcLWtYdvt+Gp7n3L6DY4lecyfHaM0kjt2JwDpOlGyOyEBaS
1UwdTSEj9vNQZtZqpap4gSsmvUbKsrBVqliZh3JS9GQC/dv6cMiZ6T7elIg+b/Vx6e5ksW3T+2tjCxnq
QmkhOBUBxV9cfgn8AYWI3K8xj03+fk0Sd9PMU6dlC1nv37452hnC4EJgB7/0Cl/yv2speleRpUvvCLpP
ZvXTmMN1PqmaWHYkSwTwRO+LSmB/mc6BcGv1rsCOKXRmwxds8qQgtVLXFvvS2FlluWZpIfGr8l4l1/7V
v5bo3VRf6SK5xCENypN4Y5IktRQvm83x32UW99iMROUov0qpzVQApYCQPOMZjbeuPzf2+Pgpo997i4AY
cxHf0bvP0ac65XQHWPB4ExQlxTgE4/4Y4ZWe5Lig/hCf1z1so2sboR4rQKuaZgphNmrUA0TS3VolK/hz
7j/0xmRg5gEitrPjpSshM6h/kzQ2SOivtDIokzxSZmzbtAFGmVrQwjgRri0bFvmd8v/8SFFsbJEGds7o
RoLFcQcdigcapY0bKKmVFnTypc9Y0KxLi1L34SOBSILixQHB8TaB95GaAS3HkIREjWCJSyooa/YbV/Nm
l0xkxQXMeNe8Vzw2thoBcv8/7Gz/mgbujdFPyivnc2MBKqW+gWneRbz8fStNhZJo52rlkY5Tzct8gK7K
il5jupuCoo862McuCr3zD+ufaJzTEYvsWVZtqXASJy2Jd4rzaWwEqhKcvy30p2RfCyaCF8ljPi7JRdAo
27SudSkKO2oIDcpCqgKzB2xacyp/cGjR5/Ah+ClrxpE65878iuKvJqbfflQrZii8f20JbbyFbN6Fa/N9
dx6etqwO9Ff4+8QAapTPlopatT6ssGTw+N+BkVBUpBMoRMmZS0Aljj12a+Ehl6kJfKDortnC9POJxLaC
o3IyJYHn5lj1TX4DLI2gvJ0I01ZmgC1e1/NFMZQu6MKM1ykNcFKPVGJb/CUPOjf6oa308GKG7ALbvJ3u
K+WNLwt37qgw8MhkGud7iVd0BRdCdzwXibDNUgt1eKajzMxsQivSfdCBqznbENmNf5p5WGlwr+qmwRQY
rer/MsmHX8xZvUqOTeaflnEds8E2sszhCWCLHMmFA0Ei7MSl27OvuSaromaow1PfJSh5EE7fzRwxYXRx
KlGqBH19cZGIzu62rWu7wB2fW5E4fOxUWKDGwCz3NdcWZMklQANknizwW9xG+wV9feEywUAKh8ZXM4SR
jGU/L/ZHvXQKmjwf42VK8JeWiLgC/UjkEbj7eeklZTX5BFpJaxOQtf3bQ+XwLBe+58L3xtJ2lEBbFHQ8
sXR+oRzyALH2NnkDp6uX7MhcHLW/rSX9BTi9l6WqZgXRKk4W0TblIftgFST16vd0lY/iaKysy9PSVIB6
hTfs/xXxNcJ+MGEmNTQnspYgBIZuh9fZiixED1OVIFKIq8nGzaaLZg2GWjKkSKALP+30A7U+MEI/7hIJ
lV/1CtT47kBN+mBpAELVozgIaOqiQCUuKk2y/Kej1ibAgvhboahVaH0leoxNkodSiAG7Ue36j2z20/oo
+WQC2vykEecKj2ssu+js+UXVq7gGvAVlpTVcugfkNjgdov5eLFBAx2WEyc8trDZZdvIp2pQNXV5BNvkV
2aFf7lfoUf20u2PwBrbzHNw98bEAcdn4ZaYoyVIX3/tu1nXgx6JWsVseW1RzULn9ilFovZE1HbZkAryt
fKKOevaRc7GiW1IkcEgWJRvupPJHWWY3OIQLRni4g9NB5mCq37/dNOVizyO3v/9eLGdRxsC9yUIac3za
PvMfZ+idA6uC/ygfzxTrDVh6uvdbyq5W77gyNABQQ/OhXHKlhV3Eij7KK2uUG54EtfFUI+Br72eWH1do
I/HWMGm2uhd1oWX5V0tR+/xEdR5Y0ub+90qLRfIiIHqaPBjEj7UX+M0ZFiAsx7PLTICk1qza+bJ4ETbs
JDyo7ZnKswrk09/OOv4k4gh6mkW3AcyLwST6BGUimOMtUbeGi2K0LsFC1mL9P1OZN0M+77N/LpCovh/t
kRh2FrLBdVD6b4dSHCZ7X4taOvTWdEt47aIjNg1pYqC61o/vcr//KUGkT/r9Xcwof6nrTZnSHCsro0uv
gt5Nq1vw5N+QS2aN6UAPlUv2P94VtZ9p/eHj5lUZoxsvjtCQwVFNaVYKdhRE22Kq5GJOWPCNJtnyve1P
TXfl3F8VtXT0mHyq9KVYY/IndNiv9I8JPmiDHclDN8OS4QOnnsXDiEOUpeMTbugZGCZOsbuOHZVNxC2m
S7HI4iIBV3THGGdsci6UwDZ5DoUlVMbePRZ7C6yi8Hp24lxlyYsgrLN7CSnPneIdD+BRCZksz5LzONLQ
mPcd76GhhVwRkYZ5/WeZDbE2AaUvEDYPfTpMGzM22m08nSrc84WlCbinB7MQWsaoU5JkVa+xR+WY99TH
CeDS65frgPGjFor/Iw5R9FL9/FYv0MaaPWhvR0xDwF5VgbEglcVYNChdMSTqMJN/OftXhbCD2GwPr0Od
d4BsYx3DUJwcpc35lRM9b06VdxE/ivRSEHC6rKBdJKO/NNcbCJtvR3mDOzc11+XND9qzlWjp/6Cz7NLc
H7qqchawTWL9lwAsmUhPpTww9WBFI7NM2/t0f8AMvefxw76VF1BvGTRAz6Tn854I/daHHL8leDfPzVQN
yBLEohGXhy7/AyRXzItMo8BmK6YPsAUWxCoD5xSk4imNR5aC/Jq4OHmx97OCubD+7PymrdYJYGvp7PeE
KcNgGKdXXybjnbrMQS9ZQv1GNeHsqghEqFSfQ2AOmvYshRfXiFoxXOkNIy170AFFVa/Yml6fkw2cMJKp
fIR1dZ3jeflgON6JQ+0e9N3nVS3HXoq5B9OpARfo7g/WXFqovUFcFUwDi5ChWGLMZaDQIby4pFxGmYkG
vcMd+Hi+P/aMe6Xhxeo9He6NvgJZARO3WoH9PdgatcaPVCPxSMdzziOcbf8A5QBDF3lBTuEDcPg0dokc
M6w3zGEdwRv/yhXns3SgrXEZBmvZP3usKry7/Tdj0Rp255TgqHUjF+NKqCVqZRZz4XQ+pCM6XQlKCVgJ
2Ut2jUzTM/gRd+omTZHedL0+CJhnDMcSTeT8EGqsnO/IDBNQ1+zBjS7BocBQyCtVahSYT/nL4zIXB/NT
T2EQj0mw7BMLYEIHuQTeo7wFzmQ3Lz+SoCdX8EwlIp786NZ0CIi39muuHwo5jLbM7GtBvUfM7wvQ48i0
TxIXpxufuKQbMXbYfnl0Y0WCyMbo4hpewiiPCaEFji3x0ukAWFlA2Yi9ZFEuZJmhLD8XGdjNT6qTW3Mu
tXZCqpKZ7kJKNdYFWfxLe3dDMxpcacNW/9BA+DP6xImED1ITTMR9uUNkWQtIexuTxAwjaX7ujKfOAzo3
beKkWZPhGqgDrJ4gwtnyyI3WW5L8640ejKVjkn7yTk00Ixp33eNRCVHRuSYp/EeOFs7I0hCPI/eIXAbI
vwX+0WxmTFI7cAdj12lzP13sMY3kMTb1a/4tx3BiBSaCvdHuc6jpxk5gAq5Lbs6J03M0J4iHQ/nFuo5S
pGFtTTLApwKt/EQoQJs+7rVsnKVwdVtIOMx9vCv267V84HZ6/vqW2XSn5xpkMbv5ywsILxJvPGiAJop4
gXVKOEQhlJ7JsmGp2dQAKbgn8u39CbSj+5hnx1HhQWUcHI1pNk4Y6S3x6FJv74dA0E+CSOQ3YLEf9sXq
cmaMccefnFQudK5CUqX9UVMq9O0Oar4rJNNK9kWzdP6uygFmnJbZ6oEQ6Dt+p6YkboEziRiywSvJ+2uq
DCK8Ba+mp4hMlV/xvlCtRulz0lJ2xgrqeUwm6u+xe4VYBYjlmeYzzyMTGAQ8DpICxgEzBA7xLI4E6ilX
G4Q9/lKSn/+Sm6caVM7SvEAY72yyre1IvmE9twjnJFDxYL30DrvuTpdkn3HF8WDWhyeUaiTER62wXg5G
egMdrqxuoe8fZNdnZ5cPp7s9H2i9i4X+k0bZHBAWza/FP0Mb/+m0xUPA/ElrsxYDQRx+4L7optb4V3bC
y5i/aFWfCakx2qX05a0K+TjGMIdAVNwzoyxXFmkWKehmneQPUUh5G3GKYKVm1KiUn12HXcbaB1F2p5J5
WtAETCzRRQWHrouE7jO0UbjVFgBx0JKeOHC2JtkH9ugsHhr8FWqOn4ZFy5yeigyqzKVN5qdBIT8FMdbC
yDvoB747KaKuuiXdG8qoJZ+FSd4Ed3pobUcr21PZPXyG7Ww9ZYowdDhNrG8f3eLKiycCAufQDARS418O
Q2QVD6WZmubvXzJ9yNTjZYbSsRpLH8ZtGkxySIn9cSvYYwiOY+XxDqDuPa/OxuThAHMMYAO7FQxmmVQf
m/kNDbu5pQS1HyUASkc50J+yRLCJkDI/OxvykAdcHdT5J80af4WK+EeveEkgZ+ZzvgQf776JrzL/u3Oi
ViVRtDzn81MELOcHJ79u4gaX78BFcqzOdZ3eaCEHdSMIemnJtwQ3q3CEziMXZVR8cfQySrWOTGl594or
WsjIYexNP5oZVUv2x/MIdC9rXqQ53wDh06T77+/YLkK+fTeC7Huh6LYAlUKrjMt7VEiJSk+17Jn5wUoc
n0dEcxh8FqrRoQRIBueSYYtfpL17xi1T883ev0TzAEBUQUqkeQpGjfVQ1Q8Yk5zXAuJB/W7ex34zu+Xn
KJpBtaSQ+SSeQ9l2Oax0Hd3/IMHzCBE1YuOBeh4dKjDMuq1vEpbNeQJdCp/0uOnUYqrkXnpA7aNeuami
ZbQWh9JGbjajByhz0puG77+JnlXrlDe2w/PtwxxgWHOu6a9x1qoPMKG93NMfYmDW3VDaElIem9nhiLp9
tqDDSP65E6F7bmfkLbSEMrFFtRpyA7r+35/y8GUaInjtjef/fbiCKvrjEsnwKL0ser6XvHzz3WbdGknq
Vv2ocHkUv5haJGQ13IyzUR0LoYuyBUu6tZi91tq2u44x7cqMaBAp2UKcI41GeCTQ+U+oYDWCN+zac35Y
6s5Vq/rXNH5E42KxdrBdy0rFSI7MMPKJ5/lJuZftchbzvx/6okTOu87yjlZvARo3lGyE7b+eUiLyv+Ie
BPGOo5JrsP0gdnYluscAZ+4kZR1WVNHLWq6ZJloEv2WS8uu/BSYsyN5A00rBfTj4gabBhXgurCHknwpJ
tE+ZyII3vQ7XQfCWsJ+zywIGjdNVXapjiohUQlUVDkom4SL+DFiqJUIHakJwkIqNUSoAnmiWL1MeTIck
c2LAP1qJ5v0PQg7GET4UsDYDUr8xOgYK1a3d7Z2iNhjfiy1PMtMLSWWXmyHN64z4IBV7dBAor6G0wxqR
T8PiECqXlGQP6ZDtcLTCHV66p6O2maL+ZoKt4K1gh7TzmFXDLeFKJQWY+X+56stD4G85ep8PwxmztFRd
4DQiKgbQeUVti2kBw9MOE/empGuAYXYKn0C27CGlNV155PtbNVJAV0kcosq55juRc9HE+vO+l/RgkrWG
QYR30LIDJOL4FXXIIB63h6Hgv2tJw+NskfYYino48oTTIxojK7E5Qk2vhvkl0mT/QP39p/9aHLx8xJ0D
OY2CIiwd2u8wtQnxi95y/RPLUOYPlDWw7CZ+P6EhovU516WAFCwfgs9BK0y3G29Z1zWicjb3jYJho/Ia
JIUiMfrer1uZknVK0cL23JBC9Jm0nLfx9HcySllyzdLwiUtve0WcILLDroTDkJS1qbDxRe0nRsutfCOE
n9TNazKX1xyoe213su8UNxsCfXVtmZ5atJvtDGCOxfvcc/jZ/ABNLB+3+px2tsh/aDvfoGg92NsFeTUr
iYZFNYIma/dJU4hsRyOyujg5qe8nGIhGzuJRnYNHL/h6d9WzaghIhmJEcCjPL5ZxRn5+hzAGWV4Wp1jP
iQzw6LlCdpc/u6xuGRJMUzge4Bh2pu2Z17L8ydlDkpxrjrTc/gPHp9ceRxJc0wkYSRRtst8I8XV+Mx3n
GE+zuGpVYemxCy8+ZjMmogsL9ZF84LuJRcpGNY9C501/ynKSSQVFnqdWZWT9B1ucd7dqSM91Ihkmj0S9
7iAyESQVh3npHb92g9v49TKdjMdB94IkyjEJ7/FYv0Uk2StAvBjaqQihFxoi5uzdvpYbckHbO3N1Uuq0
tMyYVxe3DOVULsrQ/4ZyKFdUtp7hPuyVAem4PrneTeYGcZG6NuU+OTocEAsKmNpGlFUox87vpT8P3/EQ
1tlyl7VlPKzY87HndJLfuUWYCIuV4ArvnlEcQcuUeisaXVJI4b56hAF/PbCABCH+fFNbmaYQYNUVufJK
4OIUMkfzOAPxGwkL6/rQxsQ3MtnAx+1VAVvUlRe8PO69jDJcrJKxC22v/6gnnZQgkTOqxDhkn5oRHPek
oyNmCRGsveLlL5mrgQ9WOxYfMljCVTzK+5e2C9UEDV85d2CjrwwCap54PV8d4loMa900CrgidrwrP4/J
vwdZyLDYPHTrCZLMesXlJmPEIkk/9HGuR/YMI4TEKvV5nrp+jO1yDRinx5bi4m7RxrFcPKMTmJacjnhs
UbRdGbQrIwewRCmEiSspJwi7ZXdBy+dlB2mLye1IsUmivXzuapijakLg+lyuPbYPmSeacJagCG17M5K6
MU6WHv9bOKMdUGf8ElbmAsxpMY02Nj7kP5X8EdKobz3NojsKWijy4vKn8wvudYJcghO3K3SF4b0FMSsG
Q0URvifF3GC0pE5pGYumuyJ+GXPWYrMDNwKI/ez5fqnF0K58q39nCqG2ElTLntMmlzs3Hx0bIRO2wZ5R
mxLRPXom+wJI00Gw6nV38oanq01WT5Aeghn4qGtap4bDqtyRwEZ4dA0zfLwA4pLil3hLnvR3XKCJPSJk
z2v403mVqfYT3gzdWdH71mCSqXqnaZJAT2oloqrzGSyAA26cd0PbG0lA40h1ouYPpaIrIhkpmQbHVlXX
uajhJ2aUuWisSKYZPouUXOgllxyipP4WA9CVb837o5waIoZFTkHK0o2CJYTR0OsIC/9FSGVpUlpCnkGt
WaWu3QKyBhCIpd6ziduyJ87Ra9VuuuCW1FRUPbf4/DAB/wP8cDn/g38gcFQBHT5vkiQK4dnMQuWUgUEy
ngb5Dpg8XptdFCi4bMCnia2haSKrHkdJghU77Hc0Yh6ozh741qtUQMCwFr9qbdHikWribYMM7c619wRA
AilUWZch9cjVslrhS5VK+fP70Al2aFTCRQGNvLaeYzRTsSjoqXj737YkL5SA3wWOBDx2z5QHDWpHi2EY
eAMc2IjEvhS1R76hjifVrZg3vUP4uAMv2iTUIJfhcSlzLk+nvxcDef1G7+mt8gJVjpUEIlyFgfgt6pVA
9htgfPNJKzZhVb35aWuCG+FP78IryZszQjTGu2GBew0IUSxpemuApPTvCOtC96lREBkqzqSR2a/jRc1n
D0qpJI9BEtVf8dRj1wRM0qSOZ56v/tcgltzS4XctJ2/G8SZen4KLqHvUHCmDr9aiZOTXcsucxlCh/xvD
RVLybwILBRGfLkfcrvlE3WxQgfaZMCWKLCJS2zK6/EB5IFyWDALHxkr/dH+s1QfNXhMQp44sUTnxBilM
IIdSykFbxvfssateqPQDrE+DlnqA4KPHGOxO0utLOUFpIX5ZQrxIOWMcM89zF3RE1dzlzEvfK2JPoRV8
pBME/H4Tnmboe0YEVIQV9UpuMWmoHGz/lcz4EkWwCleEXo5d/2t65X/KUkcNrUWWpFcOKUJyYWUU6NB1
P/PY4b2iAMZ6S2rHXjMEeXfP2yn0mcIw8X7ExLrqvM903rO+LjuGplPKxilbtcNa++dP/l50eEkiZ/GE
Nf+ua7Kg9i3q85ye9nbXoZXroUK/Ah5ArIoQrKyufyK6nFqwuo/hZZuwZXiWlIfmU53vwahv1oMceffj
WwSA2ToN2/S2q11IaaOMKcoAe57X53tBBLXAcy+78UHOVMVFQ1cpKLLVZuZgGdjA9a8ZrwjVGE/mrr1P
EzD37IWK1gO8p41uNcePvaJ3Zp4O65q+VQWL787kHiyv7HNHzVGWpTG587OM2NlosoNGwjQhYP3IqLLu
52Tclcf61YETBl/2lDKuzWsj7mJKt6Nk1XhKgbmuhkt+aOkVBJ/8UTJkI2R0g6M5jAHHvXljHOcC6xYu
CwThG9y2PaBAFHxkuxO7aLdbhcWZ3dkFnCo3ctXT28SuCh5j98irykgVZLtt88Vs53eIWyJXoDdKROEJ
e0Uu1lY+zLZWDbRTtiOo/9XDFFd5Bqc3zWocoaxH3wdDSlVeoC+GAIEmlUWFVz+fBhRdnBvGS7F1//pf
eG+8wp6db6J4iKec2jCJZ0b9ixHBQ7qRPm0tGhliN98Ai7Oy6rSVFjOb9aK4NzXchlrTDlKk0ZuQ3zk9
sNOwD2O0FdDv5ztKT7FO69GOTzU8hskL1WRU4lifop0MkMbqfOuKagQ/381RbhJqeb9nGbT2bLuWMZUw
6i686c3h1pIeRLqyDlj7okDxyaRbfBMVyQckQ5P6QgvWXdBpFbAHQWErMTuEE6eEPvWe5BUR0yTpBqOM
nj0Xn58SSEDMmHQZ9zdkij860cpUvNRwUswq7NEgREs34hDY1mMS445/6Rbb0bJRJ0muDVU1FlhCJYji
HgRF1jIKDo3AKR+4obxiJPQ4uxG01LAeirmIZX+6D/7rfKWMSu2FxIwKfqzZmw8uH+bW7/Zd2c/SMi84
NZP0VYiyFGK46an8yUVIDZ2ol1HE5Bc14FIgCKhzjC4CnS5MXhXYrVQyU0rabBVQJVGVLZT40qpFThiA
2xrl8gjzVMAYIzRoUgNlV1KbNzpp/Ic0vPXYqiGXip0sWZFQKqxC3lddHK3SQnAJzkM7TVNEStkc4gs5
nEtbP/lcqkKDNn6s+EgMiCbmxPCfdkIO7ViAGTVF/puFc5fNYmr9QSUSGAzCaVIFJT562xSwfv4QNl6j
DEBJ+xIOD/75Pdp0Uv8ROR3dNiebS+OP3fsLuPZWqCo+V1ElhG+ZH6Nl53L4u7zOw7/Y1i/IFZ9qknlO
FUs5/V29E6sxhYC3eNeNvCipU7NXS/tSKQc5g3cK4mbEuUEaDX8qNd6qRyobWVV2H1eiYht6c/s4dTH+
yINDb4b3LdhRHuMr7RMzLTtwBwUKkHpWYU08AinEtNq4TOwgNvQ4MO+39nf28w/wxeYxPhMK+jgy8H8r
4L0lS0vV1+wHQQFBvx0Pbrlkf/46F6oeVk3fakb5Kf7lmtBFQg4E2LETqV0i6jzkZWymKIstGD04yhv3
O0w1ax19ggjNVzPwOvltO55qGZV0fXFo5KhNcjZDNkshqIVQPYZ/SKu8FLJ0hAEHMrEccIaiavAYoztM
gpWXLSGadGrlUubv4OGfd8BL5sCDebe+dv1rxTbtCB0SSuPjliqX1lEuSq5LxaccIb1E+RkS0ilrndT9
DT/T566jvL3/sBFrfHhljFsbdrLJtWPADHDEZDTRtXshjAzcHcQpISXwi8UmPjyus7yHC+NU2iyECqKW
qsRLz2hy+FYFL4eXermRvuPQd7BzsDy3tvW3HfLMu65rd61HCO9W9ymODLenQZrqB6ZOxMKs2mGjdL8A
0aQ6igNKWHybfq1J/0uWTvdn00mPvyFcss35eSugweWCVhxS2TXUAMpWzCpstosYuMWIWUeb5YJvdx2/
dG4IHSKMGy6oRMIf7kQ5jGv0ynQo2eGlfSS5eKq+eFeCUF5XZeDsBqs/Rk/j7IZArNs+6yVYgcWU7uk/
Tdk8Pz7QpT2NcLVTPgnUlIGGMTkYD8CkVQhe1HSPTomsEQYFErMlkNhGYL326N+4lz6aNEx/PMYetxT4
znNZ+ZPDScr83ixq/DMpBaAF8VS9tPoYBiPeEyY8PQG2vnJ0br++IQXmSy8BmDenp9pOCj7OhlsaIZrP
lAtjRhx5zKO6vBZeK3iOfxTNMWUg60uht4+3K5ewaNerNJEmq33IYm4oEuQMylLxlXsO7b19wTT7JBYQ
nCzyUQ9QsFMmeLEGFP+4oJ9Yvg4oRbdSpitCm4ZOyOrWHUfDUTg0nXcKJ1jb5jtqdTwVrISX4DBQNUx6
lbXtlm5kcwG+ZdkOQQXejfYPJGb8jcjmumCsZ7HSh1ZBFfLVIqEJKihW/NSL/s+czCYhTCguuldERt5B
WE4Sj05iHzQrKbS0I2lM/8Kxi8bKjtd91Uk6+f9AQxdazU+BG5e4xLVuTtjX0opu6eRpcgvA7URRRVCU
+L/FhVkXid+4wpkpw7+JKhcsOkVv1aDeGFXiGnWUlE6doMFBA6l7Se7ICCdG6ORTVqu+OrbXcMomxoif
RTmTAjG6UISs+BjtijkIsiMnVBAhdg8+Pojn3AhvUjc4Qw2k6XDbWOBmR2hl2R7wM/rGIbtq9htSNo7e
xwY41tfXsuFcNW3sos3pcng5A7jsSH3D3ptzx4EB3PZgMLGomR+qs1+4sqW53IvBkIktHYx1aPGzN/ci
d+ipx+oZyq+ltwEhrUelc9erjG9Abps/lqtpHh4rpKhIJ8KURrAskdVvjlHSO/QnHxP7BJ/bOiqFrxKd
b9DjZBWYw+sqoLGnyy5XOcPPfqDRU7gC2opw1mAaI+hKO/6Xn+WxYQYxSPktWPg0c9Yn2BF9eoi7HRLl
1iUlY38KlUYTv52cs4kTGKHzZsyAuYtFym2HcJw6Nr3ltO1rK4TW5ACJ+6F2/q1qpWcJvDDXDKhpfdsr
Bnm79J704v5mYMUu1VQZZiktGqSwo+CKGFVPo3UzKiw6aqyN7tNfX3Aq/uLy8aquAw8JJLqzflfeqFgl
D1vR2eg9IBgBhkSI7icvxc5HiuboFO5vnPSgY1AP4gx4uJlC8YgEdmR/QOfo0/Spyo6j9Cp7W/211Hea
jGLXDeRBrwwkBFyZaBuN8ZNccCPPMmFLEHYO+N3dAt9QbVsxkvYIQ33oGjONSmsliAaX0SdjLbVV2Zlm
RrNf39zKsFsGMGHzhR2IU75Hj9FE6QWX6zclRVDpyEwTGm2xZXQ0wKVzJa8mDsZgE/7ma8KqrJ1lIMMi
E/9EnIQt7zuFxHlXMeu0Bdwa2shEVSJZdvD3ztzzcHgjMq9SfZJ1FkrC5wvh8yUYw3T1l+ltabXPKfOw
oEtUeeSXMMselfanTJDb/HlrAy3//zF9SPdbsYTSF2+tRLPolheoda8pyzZiOWhC+CMGkfsIXAc8Hjoj
NrUxkqC3mQkOvDCdqGb2z+TXgez0c8LDk3go7YS/fxvQXZD62FfuH6dqL6oQDwxhjijswEd66ODrPcVE
UXKdevINIpf4ZdOPYF06L1wlMFmLDk/6ZG7rlS6BbI52eH9rGjD3EE6W9hRMvkWbzMDDL/Fc3zLvntzv
cAdXcsWoPThTyTNC0WF4ruHvWp3fz8db5vt/KfVTEUZAjbvCQ+iRkHU+p+tI6nXmjE9LL2Pq+JyztjLB
DRtUJOcPKUjqU8QZ8tiGFTcEc6p0RmT+HJVAD72qr0HkduO6J4N5bsai9MKGRBAeU8TrsikLzJ43nuuR
Vb6Er1+eu41sUGR6BcRnZE0xJdzHqSfk92+uPbwUAzW/NjUrBoiSquDVwRec6NSeayk+W4kpna7dLqY9
4dW3PVS5eDcMEDIgI8VFEW8/PDJP+eEvJUyDgXAmMIv+5kZ3BuzGdr9kCwUILjfgxUxEa+OZAmUyrJoG
uVw7rDBJidC47d5LP94STLSgLbEYsQt8Hr0Cagc+zN09EnNwi2lFTkyOWpQqjOXedLm1Dpc4p96hDZlV
b2NDfZGXwjM59CvVWHmeB6xkWQVEzlt7fFqY/6JQSe1wrjfa3EMPDjLtWxhc8EESiS19ZU/1kW+xqSxx
nHYwLOkWB6NIKpPy9nI0N+hOmH5+N8nBW2ZlyuTto84bSmi+1JSateKXdobMnWu9a3CijdaJtByk/i7Y
1rUX5PGCh6IdDdxo23yW7EXK37r+gvPaY2dPo+FOsxIkMUfqT03kh2gwvZ6HCQbz2oRN7PhJlkLARRhy
wkWlm1m+X43LKToKz/Xh25OeI85nNC7qNtc5RcihDZoJ0sesj0vxLYYL1uvJ60o/oxbvREsC9RiX4CWV
Q0kDhqq04rY3nq3K45JATSxf65Q3Ku6ptkXPJO2G4duZwQjiQWmfRtfhINVNGxElLq9bUDiW5t+7jxeR
+A2mznS5Ig1hX/mmUmKOqU38MPRR1DkgHUfCvhhUADFjmg0ssxK4exyk3jHckaVyO1yU5xMoqjebwK5A
tMumpEvUr8hCRMDwNGJpcfNkdOWl+LGj+nkl1arfP+1tjvCuyl2yGcl+imSNV4UuOIbjyFQ0AUztrTp3
f7AzHS9cSGc3jvBbDqNZSKe6CLakqaauvhJQd5SwtgxCyw6Qqtb9oI5vKW3aCYJQF1sYOZMQVggqV87i
RdJb6bu82x18O5oYFBGNsccyERkqBYcdj1daa09XnYb4fP7wNfSKdJ8H1ls8Q+CZSG723m4JY7Vs6VEV
ATmNZQSUytMJs1F6WxmhzrSN0YxNrCpaIZnhzWTfs+ulXlKCZ+bGT+fMxRCNKl8GV4gk4GDDCvytoZb+
0o8UttBIIrXTxzVsr0cw3xu0aZYdn8RA5yavbu7Pop9LR83TV77Pux8S8mLlIqfL+9eFKfhkv4LMjNM5
MvRWbEHrDznO6XwEI5oFhIolAeneAVkL+M8upLeeZfGmBg4H4FaJnqhHK62V+IyqoX1mVYrZbRa8GP4i
7gC7lxb7WbNrV3ThVHZFUWDCGHCfCrXY669o4W7obIzHg89W4YV79IQlRuE5LzYarr6k3iLoOa2Gr8sT
KxTcQSTKYdMZwak0Ed2D2O18hJX9WLg8pjUaRpHZ1scuN9gaUZUSdaFrZkk78ChJVoUNX5PhutCPXa07
h3rkKX7TmveJ7WXE7fpVeJnm9uSgQ39tFDEwrXvkeg7IDtWhNS/NROmUq78bBB6VLFr8a0AQx1Oic9lE
KPGZESBfW39DBnsvtIoeAmRbxDDJrPszSMJGKd9EfIKu0Tnz6KKOc/6/JA3UHjV740Pv6waI4wlWXDvv
ODUozbG9esQoYEAgKPETckT10a2Yy3WhWSVWLDfI3tyDCRrXyD5ET8Vz++5JMiMwIX1jhI7sWFf3wG43
IOcMYIl4NEm0eCuYOqkxD7pHpMCdMWS1OSYm8UJcoVgC69Ve2nCvtf3Kur9mEvYcjsaS5wzYbIANs1UC
Wz/PicCIL6iYfqhaOhiNL+BiLz8sUt0V1TmP5fRtWLYlchN6NwE50jcWsb/mjsCjiu7bZOUHBjDykrBz
A2slDePI8daew2Bo+Jqs4mt6I6X7/FUR2ShgKFV2cMygMegtFbqDRJISjbnWSlBApRYI2+fEMPMb0hnA
yDEgOBtwyq/myfFqGxekxAAb1EQd4Y7FQLpCa1qUs9n9lGdlyJJgKM5OQV+1i+rRtNCNna5OFmS/G02P
J2fPoJ60dkEIFpjsezLiaqY+zIvgdW91qnn+qwVTIDTIj6KpMo25yVB9vhBbHQ4id2Tr8tfDUciEbgV0
PFpxTgep5gtuGqOUCSwNdQnQwyEwt2WUTJjRJGZoToBDI62Os5KzO6aaNb3PNRdnWF5e4Q4TpNnPHUt9
tCjJY6XCrOij++8PfCy4+g2W1V8OfW+PgKy8gA3rJIuiTNWyKe7HJWZ8b4DKudZlzgH6YxOcj4ilXjYj
XU93UrQG+9W0PS/3XBeQss6pzcoMQa4n7rPvFiq/7+q76beILipS4bKTVlEi753vzD5K7rOZEK5AyN3N
iUZrAg906vhIjfxmlGtSpYGOeDYmV3r8fNtTJAp8vffJl/gh3hK2z9DYSmJvoDPNsAX0CpeF9KWI88lu
ypFaPfvCYbXv2PZv6N3tt+jsH8RG95OMtU3FW90UDkHVMpby6oqBvXcX+BWU0uZGhcMgpJVdSMgER+ak
XHogvNlp0mAgat/uBEUmt+DqvUOANSnwQqUCZS6icvyfKTbOpA9hE1YjhlgWwgIYQu597LP4ccaBZR4f
2t2M5UAmb6bb6X7KwIx0dNDD2FiMd7U7kQ6co9pFkl9SYpF3sQ2q9mUlU9MTHdkyBP5l80xDBnlHD9S1
ItFpbKgKWORYnSTN3Pj6QFTsYrwfa6aAPpcmdK1rEXzcG/qpH4KdXpNdCwkotkeLUYwhX3Pf4saJ/D6C
LptxOTSN26GjpYKIwO1PeuUZb8bENbk/gz07nSBwGlvk91X53o+oYNdUU9XZDUqslh6FNVTJBvhsC5TM
MXIpkbSoapkD4pVbB9cPERZ6BKnLhJ40inw7yDf75SeJPOiF12qsOK+T0IIzoZftqO5VPIyu2cq8nXez
adwb1lUQPU0uZXn1Mi3AZvlvwnELBgPeTQx0fh+Puva7plBiFUBIlaWW3GaVkR1ZPkwHc5kexntrNRia
sPMws5nFz5NmRe63D/10azQ4DB3YapHxNh/Edk0GUR/MUgFfyqspK82tXYdfwLsYBCezH9IMKmCdaq7U
KD4anRaBES2JKIeWG5zEpTBsfHXttHoiK4GyGBLS2TZTyYzbP8lBB95dDnG5PPxbc1fdJN7JqXAq1NpL
as+HqMr5g/MKyjMkuQGOJQFiyR78sKMqwKBbdM7YujZvoYGookJh/vvbh5v/tBiqfmXi16SCWZ76DopN
1ZK0uzR0ApGuCLDgc5GsQLZapoVias0xogy0zwYOffOHshH2HrfPpAiP62LTi/pny7O46M+3AkBdt6Yi
RlRdzxdWr1BfapFCcek0RtUrHRHm1HQWRS9wnwoAV3UCGXo9b28o6lt6/o3hszovBhwsyHWhfMkWVE5y
VucwwH0gN8sOrOFkAU2qOPLbjgjZELQph8ZNXz3thIgX2EGh68bkBlSNeTDy9uTe9+ObVPa5M6LXVdq8
dJFBJNWFmayq8HLPfVAuoSB/yN9yCA2K+o2miCyx4XH9i9iajvM/+ZdMB4v9RTie8vq0H5+chU+Fe1i6
O4YwMJAkjY2zl2SIT5aJkn62yvS/CdKlaeTVI2dKbhLDMAMDwelIKVsv21yqHOow9hlyG2uEWdjbiSdG
aD3Fmm0hCZHMMZPqKrF7gxCK8NHyPPVee5XBCHARwI93dngtr8o4AMoTeOu7F6Jak1EcVGg8cp5flAk6
LGm2sHk5Cgxm+JYefors4wH2Jud5eukdZLJf5AgEVSbbsMYzUEWFJCAMJEO58G0PPQFYzLgkArvlc3FV
CNcLZ795PXsUaKqeCGurbwsvjQsIYTZVuolDGxTY1Yxfjxx64ijoIFLonqognEo0uiFX3tphGxBP4bDg
P5d6fyg77AckO2CwC33tQZA2CnqQOFVPb44gZb7IvBibmUmB+bgZR6/0XbV8oaeZTvUwukVI/+tT55cO
4LbZYHVoq1YFNFXTX2F8E/Obybt728yIRq/MqtgyO83Px9IzBy4ArK8ayJGptFhewRBK7LUwYjTV4ABH
j3F1K/EXGMeNuntAvcqAuvoDd790m9BwPr+9KG+r/xv85zzuBJacBCZvqdT4cF5Q+QxWZVER9djbPY4z
BWsUpzLYe5Xty2oxICUtV73PRW3mMG/flMR6XutGzGQrP9+YooWoaqWS2cHwdn3+94J8cvTlVgWQWmhi
6vQwRF3/j2CPY6xGfvDxL8YfCIgpNP4EyDmiBhkTeqW6IgwMLmKqUbjTkgsWDlbZjfo8KiDYvxeu9CTW
1NqRC5yY0RDfd35gsG1nMoOz4qyKeLgB/DlfMcoVM0r+rWLD818v7SjzfhSPbC6uQMbv2V/0WvRRVzlg
XVRQuBeI3yqlLoc5grdW8FyIsP+cYPuSwAC06ZUutibNlcrumRBBJzt9YyK3V/SZKMM//uj36KangLsg
ujZH6Lzx8KMoIHwMeryRKghov34H+4Ds5Qx8O6xZijdTvtttMfZbuJdR7VQSaDafjp4Tyat5N0HLKnqU
lHiIrYbKCVhwVb/uTYouxocEBfltQIw2a3vlAUorBLBnXF9GiDojcol7emQTlybYGKYwqeXpcXXKbwSg
ueLU8lSemewmHn2wooVIDKjXoVndIVLayo2xtnjLSCTx1pyy6ZsrR7z2rnTki7ggsrYfxnqNhpFIUsXY
xW9BTe+/62L6dxIEoxdOKWBQ+PfFW1ypniQVX+Foq8Q5dLJ1RaSh1vc4Ni7fv2TINoEKbTTO4Ex4wG5U
mbTA5DkcPOEI3ELoDuRLmx2FnXz/1dBG+eNWov/P8Mc9+nvsB9awc0jwzVxTvUrmkEokoKgotYwB+cA+
x3ewRhjY+iFdKzoYVLoTO/9x+RnOEJ82tKPx+EFfPgWY3F1tQbtY4caNhlNd7wB8lS1i0DXMXiy3u5LD
T/FW6hASm5Z3d2qrwdxHDIZYYTIAEhQmtuZvZTzLXEeYntpXyA4xooNFcbBZD+1x12xVSFY3dyFb+Z2b
UXVUEqWq+yT3WZXFNR2yJu+1whnfFmfaBM56Q8PPyvuu5oJAbA4ZK1tw/pIF9++AGZm5MfzX8K27fUwG
+zbYHA3h+kvT8eMEv7ZD9GFczhmTpPj4Wa6g9rcj1/6y9kHVVDDDS9+SdNTXqJin9c+j736Af2h8X7MH
g80uSNWrNcfz7qepPSGn5AFJlmhczShaVQeK9STQxhql+0FWEM7W17yvSKpw71RGDlFPbPeyIjU71hms
JEDH087KPx4TqED8WbKkaBEkjzHrW2G9Z9oYnh4uoSzsiuGOY6NXBqBBXYXq1idLyUJRRhfIG7gqrtxy
5RcI597/y6u/Tr+q948yX4SsRm9i90hKjJuBeMTyRGurtyqZI4DISqT6sST9a35vgBTV3Hf9f1Zme1QP
c+MYTSizD4a6cVU8sl8/s1KJ0S8N80eNVzBKuaOOTDIj8eJGFiIjqiDOKIpFOdPUT+MhC+5Z6QacBWCW
jg17ZmnguG8cN+2bo6ebAZiAOzgHFuafO83UgIkeNNzYeD+MjtjApKOYugEnnpfQDvVj4rpzfZJS5Krv
XqY0R1wyt7PRZKS7KyxDjpvF40BMGLS2M9fCmEejLklSDmIEUAaixER0bCROoB7UD2dNtaX9wRqLK/uS
i1f8I708yAP024vsrm/nUN963+5043dIVnegvOLwEYZYN98BI72pB4niCa4crSUcwQJtKA4PAIYZl9IH
7Xznyj+QxQdv2qHq1q0Uku5+b9Ris6NmnfXT5CDQRSnrtXqi1V6nBQKJmWGW6TpjbOczH+axkkJiDNr1
zRGiI8r9A42nAG4xJNJCZkHenTroPJrdUOCuhD8UK9C5aG/CDRdtanKUFYHd8E4YR65Qh8zzPXo0ii93
LXXFHtw52g9WPIvAClfajKJNL6zlpJLwQ38XmHH2ZXVlRzwpqD3KJyJ5lWB0IzArrT+iein0juA58epY
DVONNK2ipmnxLie68reCDKCp+hw4VvmubJMGgAieHCUvXKbXV+BmY46FMLurelN7yq5L0zT/Y604Nb+2
z4Dtj5ikQeMrd3kaEPZUm6Rs81c9LCX7igox5ULOoZN5TzOBWKdb4utTbaTWjahwUPfU5gOd1kJYPap8
T1CGBhlMAjGnDpnhjY/ZA3ygjIvLsQeog8C+uBGp8A9SM0AjqQYLQz1aGYNsYMgsBXiTARgBVCLLic62
K5B94q6+ulnM3Drk+Brv3OzLkzGM5FZxeTMMZXwzf/oieMty7f/8aWe7GIocIqsvoAXhK8hBjJCo3yU+
0kEJaZW1PYHMgixjwcQuUSpOHX64v4/ysFx2y9DLRRTfG38S/934M7VyvJdBKnXUo4lZlQw4K4EPxaP4
nyKTRq2pcTG3D48HYhWrfK5OurhT7bJD5yz09RRFA4CMFKD/Kd72aaTIhuQZuHQeedV0ViWsY9HEgr9H
nISjjLj1EZ06lcJicIgPwNSDlUV0VfGjl1954MvuCAliRFVlOpV98WPbHyRWvN0Pmp+bub3VpRY7UfJ+
uXWSdXSNnWZWnOnegNDWUjOAHQJE4nfvAcdWSCsZkdaUOXSaHChBYrPNnLpNXnp9+r6UanpZJIB9N/Eh
6YeivolL264XahIcsn3EAxZSMeYJ9GSTe2DptCYz9aojK1KQHdjah5hcvkCyJIvp5E1c9KNRicdiXCAV
Wx4BlMTpnZp/tIiAtKS3xVgW09OCEDmu7W5UbU0lRx+D0ToX/gfjU8Ar3Slsh7SRTn29DFuzEhpp22nM
X2cgjNGV5ymVoX0khSANm6CsDb/GwllcAyBNUGHnNexsbHoXtNlBJQoJN3tUiVZ5Zj2vt82TE+nM6DSt
YzIUlHwQrY4V5zAJhzDZcPCk0cBLpRHtHLU8q5YypnbPfCrmxogfooSLflWB+3mlsU/I2VnlGN0FTYd0
AIuGKGgN5ZU/+gi4zAYDzZn/j6BHtY10Xpy2AQ6yt2q2U6kZMvon8Y813KQmOOi/ROkIkZcOeUzKXHJX
xphTNDABqYFDe1OSp9Zk08VPyM8TZk/6gZA8jMI19fKVd+JJuGEBREHzOEjDjAuoMRrgL1TqhwQ8h9rU
MTC8nhJg+RJjvIZxGoBwfwDv8guiARGN94PjN1x2J8o9GxNjcPjjUdQrpVAPDMsWyPo3tOF02Gyz/NDL
yBU3b5ZuEewBBDbyM/k81mHwsqIg71NOxL5h59AO82OyzLuMB7tXgYACWei06EDEaH72njzEGU5Ny5lt
UVZvVpNw80QkoiiLA2bNJAorWi7bWNRcyfKh3tLSJMLtQRdYgEQJC9O0/S2lnAf0K0+JtK0bxOyssEQe
E3K7simsib0hPm4MPabZiMLiaxUmIinXFsESRgXD88h/j1q4FBZg0Mw5HdgTrbftbZpeCtJVepumVmxu
7JJUPdHpkMuOrnC5ROuZ+u7p7+XxCytzabcrmiIO6jV0CGTDKrBXmL7Ux94I2dNCUrVlIegXmdVdTQ7n
t/8AL68YjQW/qFlRZ79gA5zZWTIq+Q9g9PgNfYtVPStjw8Ulo2LKa4ULI1AJDWGWENtsNbmSfY2bVA5p
NF/geUkwZDs11hMuc+CNg36mDKGjU35jMClcJCiA4GpIxZpSZL0UK1lBY/eIAJQkUF6oU6HbW3QUKEfd
/1SZ8BeklwpNehgQxOU1zi/c4wwr9jbTNDimaTIOGm1DEt6p+7qpwDcfISGEeubGeZnuwKSRkSYxllVU
8MHdbjzm+hX9/d/XiRp8mv/Au8xQxcjVyc0j6g8BnBcOAbTO1F0uOqFTQSMYmiMSzKOnkFxXDVJCKEfY
dlWxXKb6LfRi9UjTnuCKtI2jxZ6UL9xP77V32BtZZtNe9L52SvaJCRj9GohRokYUavwKc/4f5Rlt9eti
hXcvkXyWZQGWTHl4G0KHShgiJJt+fF3LhFDH5bRFHiOK+5yo56PFyUPbhv/jK9FIXBKkkb+qROGiZGak
rjJGpShXdxHn6JzjlW9IArLfcwz8126j0PKKnmSMr3TaB8I0jEKIPx3teOH4r2dSJSccTxZtWHre4t1h
EirLntIbIjs4CjTO9WejsBQ9CZmFtcSLiT7QPc1kdxQzi9yJe61CYXKfHV/4bXADMzsOLlnpg1Ud8ttt
mdtDdXjNz/YIuUAi9W7Bc0cWW/XMDOvGT/JrWiL6rzaCiL7ZWLD/P0O6dugQKrR+37SpURgfrL7WRGfv
eqQzwP9E8Mbetrr98TFZtpVeT10hpfs4r2AEIyn7tejuf8YuxZOzppTVG578srZR1cfLZIJa133dzCkI
e86mYBF88l8Y6IGhx+63X3mGIb3DTxvBFI1d1kDy63iaojMGQKUyc0zLktJMXSiOZETKOrxuo14dcYRJ
/ddi5YCRlwM12zdNbuF40TRDW3P5zypmQQ2v735D9Zk9WIdjMohLSA2SjMhcNOSyEj6x4vr8yvIkr9qU
fSV/n3EXcIQt1dytjyga0AC4lYr23qrR81JzafxjUMmbe9FLiPhkP5M1OplTSsSPeUjcooBseTsJqzpV
XDeevTW+mnM4L2oVOs6a2BvE0ua9cuQpcQc3OIrdSaEJwI4E/nJj5/NxTYOYcvLMoEoV2opIDUWYhvhM
XkBfRADd9O68iXHuxjEJtFhIfu366FECLmzaPd72YaeQeW0RQkAYuK+9AaM+LGd/cj5aZYlIQu5NkGk3
cn93SYec5iauciBh5kHAcPtgItr8q822aHBR0vXBfVXeEQoLHFD/oU2IMzP/GV6ukgBaOZSK7S7Ft7Mp
gyiXCVkLWL2iyI83/tIbwaDP1zfJZveT8CuuE5PjGwTAw2CrwA/dKPAU9aunG6EVWrGD9RY5GI4RdFso
ClVlYGX5FrrMDOh4ccIGCRr666klviE8YAs3+K5aidhNuAnCBbK8rxUZG+p+HEq17NDri+cYNIticZXS
HkswAF24Rh1xiULahWWR/6AI7zc83060Nj5feCCawgXYUVy9Xs3ZbLB7gxqkh03i8Df1aoQ+TkOhCUKN
g9LLjF+GUhkWUyl0PdWfb/7NSZSzHJ92sRjjQWFu/8532BhfGVMw7HtSnJCgVgtRvxT5kpxgEA4iq5kD
4OFI3uL4Lv6Dh7TnDpkjkQ8FQJIzKd0wLlVKDVxafCBPiCtqWuTds89+XQBxPDO0GKqEV262x6z1B4sF
pS2rbAikmEhCQrwHMa0nDD1P7lG99ETH8FIzkROCw1wVB2MBCQcbkwAzZc6Z2MKmrov2RdeGJfs/RZjc
qOvbBmHg2Z/hWImTjnyl8fXJZTFU8naZ+Jt8DSI5ENskN02b/lT58LPUinVy/u9LdAo2NxqOu2w9lS5+
OQrl2E5g0c5oMowNiRKMFGU9FkkSEXandBILflFUEH7mb4dlzbzHWrzKV7ZcKzxyepssudKOuCmVg5s5
BBrlji2egWXTzpG4xiwTQ9xFw8x41/SovW7Rbk/ql7lt6Gds3SEbd4PfQpUpt306yHJiVto4+RiHOtEn
BUOaOkUWrt5HGGS2wxr83+AHEr0ZctkCC8G5VBigceW3Yp+sVD/c3DTa9D1AJ9eC40ahOTZd2Ihl4fMH
VFxoFldkdggYFrMeBPouJJPKGYvu/z0OwixjxFRUxvgT9aqA/3qXA1+bRUlj01pCT076uc8Sf1HZOv3j
q/TQok6cxEzfCk3o+AazFyWPiWbjDt++V7RwDyXR5GV1p76HWG5MMOiwyLUBm2+axtpWnT4sKbI45hRW
79ygkSb/UVEmuCGxWLxakU/ZqP0B2ne8fJr+G2gjrW6ChvPdUpD9zj5X4TCKY+4M8IdEP1h6maKt2LAz
//nc1ZYTz4iH/0KxRfMOFGq0/6rCeeK8lkJmiqMgF3uaIvH425utrzvWCdJBq03QnjUUqoKcxn37EIHP
Lh5xgBI4d5t32j4WW97+cvAbm+XdKUkkCAau2qHEgrVYMHn2cycieCAtSt4M6l0QKU9gMBJALeaa9Rgk
PEzVxt3GGWNUpgbVzmneFe8gQAq5i0AfGmv8UQswwAkmHbiFx0JqK0uZyMvtoAypKuMKMVix6zI5mRcM
CK/Fb5JdrJ8Yv+ia7DqGhGytuNreujJWKpu+K+8yCbS2hQoNSSTqPCANBicOrPhF5atAgvss9KK5oQFj
GWYeg89LbDdDBrkM4XEdhjo1rgUzeSEAgdxVhThj0UZh9UtlCe33SZS8McL0uQSo4/+77PsLIuETavPI
TSz66JA/09z1MK7l3NtTIl6fhbvGZt7IQgvKsJKaZjKia8UoTZq1ll/bclkyNkBNJX4PdyTU5wSFBOCV
fBmJHrI7csVYYQYO61en2e/X0cltF8rw4rnKHldGvxOmbQxm+rkQr8RhGaAulVAiga9ThyVH3IjCf7ZG
pXvWx2AUjaRrPELZQvh403RD94QOSs41bAt6yDvuQcIHsrh3E1vrrKLpapfbJcHspTqJ4OIpiDZ6TxYb
kpqWSbNIyW3QB6/gay/KItMmQNDQs6UdxgCTqe99/pu6E+GsBBY1Jl+f8fsOgey1kqnqIfoXh/w/Bihu
34czJt8Ed1dvxe27+UloaY01ubfgRhdZ4lbSiD1Pd/MaudOnalWYZCpLg6KuvqkxYPrFJk+tbyfwvdYr
VXTroInPWtLEiLNdJ2u649EJzNQBy5hLXYdfsv42iegSva/hmC3t8HXXzIUKjGDn0qJGsbP1Nx/KWAUz
4B0Pp4x01++wAcvQH81GBS+n4kURDwufZ8BuWXt3RJJ0sBUUAw5rstdl3H37USYkHwGZaUo9J/Hy+sZ0
85ynvCaJfTxBJ3c1KzOBsf+Z+2swea7lgAZwEV8hNp2OlRrX6zdJIYRhpS8jGiBT8A4yhCQNe2pOe5li
BMhh/O7Gj6Vtp+i9DjA3RcrJpO87jfysz4+J8F0oinpKET5PwMUQNeQ/8CoznejdBG1J6Jdzz0WQ83Zm
Wxvis9M13fZcdWDup0jJR4+tr781Iagzs7wFPPYoKJfnqtqjdPJMiYEX5xTDLJwThNb1gEGeez7a0mQ7
q3TMPP6RQ/FGhBMr7G2i0IXXgfV8tqfVY0D9A0ZhOHggr4zCKsFklrIg3ws97KdIKaeXSgFoBaHS9P33
8is4x0Dybe1+puShYgMuh50dorfHfgchW8qT/fbkK7zLPWZnDQN2ZOQnmZ/HrPQCMvQGM6ey9lILLdX1
qnzLw1UALQcQS/fdQX09DP5ubYrAjRJu/dHJ+8t9nHna5GxFWLAZWr67jOuFqEDe9LgXNC4Rd6bPY1S8
b8winO275UKIzsw4XKcyvxzgPZwlzMdYYt/OamCj69iViXdjKYzAKyRaAAjq8P4WWwhvtlqdlISNSgGT
4y+I5Ev9OQz8wTZQqVucNSWYeniKub8ic+vs9gCua+ro4S4tYgs0xPs+J+UxZmOD0CbfzFfmKS1Myd6u
WTJlgWF/w/9MiIe2w0IqYgATXhYvkHaBXpIr0TqUAP5a9PA58v87a7aOArA7GOhOzAcR+yQOgvtRNKgt
LVlnUnhPy8QMYgFyp39rmQsVMPS4nLZACiYDNyaWc2XlqNwqVHFcnXNTiYjsXf3uFlEnGRMsS3EWnVNq
zZSOoXKz2E77eXXDzT8NKdznh+yCg/Iz65Nl1sYd1qg41LPxxnnCaMVnNQVwl1G36fFMa424pkkY66at
yaonKWXiDrPH+HHxBzLbhit7eKi944YgW3rHBO1LvmpvKDdZ1NrPTmIo0jeXhT02eXiz5U2LOYtqX16C
G0pZjdztrzfZFoUbI+AAlNBXBFftqGy47B8PJLWScdVpZJWpnpMhIpcNA3J9saTZ9Q41F9UBKicKT+Jr
gdquSxSDLy/Ee2ZwJg610YfSU+77YYhxG2kev56ADhr+izVNxVbybMKJ+LOt5+WZjXCPOmJAegk/V7Ay
6pPYLvfzbhRgpwPYSXFrRkU9F63TDxmc6K2bfadkIuaG79dBZi6z74ueuXfA55N+EvMzRp/kV3+Q+ncE
aHXLgKVGdape8D3jd1Zc4MjtEu5gp8gEqsztcIX3T0RBqd+OqckfqmjW0Ypj4anb86j6mC/5r1KJGP/3
X+/ijY6ANKWf8L2+Bj5ZArgvvRhWdEFGtOGUqJLsrDXhefcTCtTFjrCzxWNIe5IPd0rG/zlahflE+SAz
33y/Eor1JSxvBbK50KLD/ISAQHCq0lB3GOqMh1GKoT+TDbbUBThxZ9oilwWCAS2kOl7jaPPRnqhKZuIr
GzdD+LkSAhoX11ltuFCSAlRm7tjyN83U1p8KOIe60VTeAndx2X1kEFxMqRZFkDwqTgaBW8QnXkYzCfyG
D9nlZJAHZTUWecMhbNuGjKcYQp2+UQzYBCmih4yY63nBzPNP7YPQQo/n59rYDhhr9jZxbsZQL4rR5SkO
IsIRQH+2ycx2DnZJ+BSpELQSkBr/sLmNyLGsZymM0Q4jQBbELzxQp8btHL/P4464ISOKeqzdbtbmKm+1
FDdf9i1b6R7st/WwvL8YxBvDLsViw59amyNRd4gsAdNxr+9oWYHIogis0ZwGjyqPkbGYZqLvzBLenE7H
cz9ejKXvv/GOgE7m50prm0kks9mNsj8FSDNX/0sxxhoqxWUNrpvwe7Iy7MoYkN5+vfsBntJExpBs5Zxu
3awXLfTZrxbUbC5nTpthX364j99ykCxw6AMba4pxdX9nCT2VlX8kmof21eh0M28k1UWTI3TmDPoSIuQh
D4JQHPNTPvvcJCODemSvjSlNCxljhwfeIE+POR44ZFugFX7hCk7Gj4W2fNuAJpSkbDiv0oFQJl/Jge27
zu6MPV25xzuExVC1iSl78zngqaMAXflYxiovJ80e5MaSj4wQ3TgYuUuXDk6A524CZSFJ1fvfmOFwjLxI
4+CTMiA7Ii0lp6yAjpsKZhIuiH9tYtOk9gfuAYSZmBzS2AzhqQk+w508jytYqHpZuXNqliHhxupiDwic
h9FjVHle3cuK7kXTrym2EQLpe2l9bmgSMbQaVsZJSCiuwAFzbD9yfXPRJ4xuLZcpeTV++Jy3GTjArC2g
rc7vmDAtAPAYtjfZ8pdgKo2GBAQO1fJo7mYACUIZO20qMLUtvTSBjFC23FAok0OWfyYU6JS+ExVVHF1H
0HCfzugKgGz6O/Cf8K7W4cw1sZ62P9YnJuClRn04JqJm6YFw8xtF6lrgOc08hGIGVCuZ97nbVHHb5Qq7
GEcnZrYXlwvulz8ho99LF4WNYdijuMsUqu6fIndaVcNKnNlFKzkM2s2Xu7gL9hs4tnb1SxHAsOxJ27Re
UveER34YYdoHdPXXVwqJnRm0s9NC6TMetlRHoACYCyBg1kx60Dw7VnuJnweZeSXjC/p5aT1I1WSCIrMy
7jnferpGvIxQ9EpRaEYH0/60zWVQD+Y748kMzSWr1L8YxZut9TZguY9ZWwhovylSRCGwbN0h2DsxAzsP
vtwudLhdKuz4ydHS8ANveLjmfI6Lm/Rh0dr1mt7uzyq3Pce2GUy9Ean5K2axqohHZGfrHfrLF1HOUcAS
R/NnIBgyPKD+yh8Lb+/tD0Ml0obmmoxzHEUm0LvojQcfd2cW4SD9CwVYCJ3CKlNppu+d1fv6MzaPnlaK
Hv2TLVZxRZcxvhERVxtJTC6FuMPVfIXt/kdL6KerzvAvjOqYExE8lMwQDcS69CmqcFRo9BDll6y6xTdF
9vfmWjCjlXPBDm3ccToHBvXzCMtLFG+3vgdK/0chz8hrNDstJQb+uF3vXpNQr7pao11Bs8aZ900Hlm8j
S+pmxD8KThJXXInyp+tJo5nLgvapqHj/cpxzp+zsCvNyEdqMIZ/8yoFyTtapIFG+K3m/C4WfIdW7yARo
dwsBMSOISssfs0fHUhV0GJDVftj4V7kOnP7SIBjnD5zLNes/+NDRA0+CqCkaxvMfohjXZtJFBXyPbHXi
6YTHsBkx0HpeDGoO0NOWYQ6lA9lOgukA4lFwR1inIhXi7X3DW8FGrTyJJnIUnm1gWS3ZqvcuxpySkVvT
aYx6x2ZeW1f2D76Ux5fUA+TM+eI8iLwLXDiNWRK+iD2I2mggxsRfaWuTosMLLC1z1YNPxrlhmcrn2TX1
a8i+RxwyQshqwDWak3F8pthIVvH4NgNbNAv/lCKb2FJctm+h0IBW1nmUEorT8kpjykQcnP7XiFWEEMim
KCoQ+LrJ/fuPH+apD+ofq/Z7VAypu1fd/9f2uxJem5pPHsU8vT6QwqQIbmOxMR1qfli2RHW3jtEmbaHM
1rShMp72t5wvQGwiCEEbhtTnOtEx4TXZxmu+PoL3AYiM1duglJTTWM6bP3tSnUtS80qt/VvojStbtdA4
Pl06OPDS+RFBwUxaON/a00EkABYeeRfCgMgY4tveD8PnGS5vhRtZArCt+n3xE2ukkuvwccS5pnpTCcG9
5ulP1dTVaR+GPV6IA48NC170lvj6lYwL/icVIUwzf6rNogjXswAddPTp3S2uKV0rHEIY2SYjv2J8/XKg
6Cb275HtKmkY4/+R6yf2niphl/bIFu4Fcw1Mmo7MB36DjgJC8iN0Z5xOvy1DV+EoiTbqmyCVAHFn6xk8
hOVRxPCnObqijyEp45PtTRbWvwZdIA4LNJ86IBflabN6ncJlS9aqbB88xxWzFzOiWYw3azIJiHz5pggO
oLrF5JQJGGzIpPkL5xtvlWmudZ1JJThbsIeRLHGUhz5QrX1cm+Xv6WEhjZbBTfQxhj2WdZnTxPPmwK41
WzSfHt90WMx1WQqxSh05L0FuTRfHAk/Ms0jJ6Mon3OV7uAr68C+DHnKlvf5EcVGimt46z9hfSBMukaAO
db12MQgCaCeRuLBavi70Y7cgDLbC41EP0P2RXvGlSuocK2VWT4Slg2P4Qm2ttWOVUDJoEEe9cSQaqAh6
Eu9iXpwq6QEXUyE0xYQNXIelFIShGNla2LxjdGs5G/d1y/0cuv7AcjjnbUmOmWcXgn5Kx7DJPLGqqIqf
cTKNxkB7kuUPrxucgLHNL2Vyxb7y7yPOljxvnEy0X35jMVRjxwYEhQij9fYvJQU7HQbQ4ZFTwW7YZezu
hwzeWaUDNgu2Yg/BiKG7xEiPY79DR2IFKxw1j+nTIyjzkMa+f2Hbu8niw2bI+Cl3hvoZSEsX3jksP54R
lXfGwoHBUeb4jLNCT2OpJHxZFYdI08kXpuGRhVzxRvWbzh6LFn+Ks11P7vfB0RdHPGSSHXyFqGWp35aZ
MAIPZqKLlQ6VTkxSKEECBsqpGgBkI4693J7vrtCic7/Lc1n27Dn7o7qUMp6smzvwNDZUFnfrIR5Kjpm+
+TUGg3cOZ08f5D1nSi0am45tNA2c6hh6Ji+R2TRWtkwfjySUj3bkb/ytgAdyn3pAtGfIFJWUg/PQ9RFf
OGJGbO5dvuAybm4XUvyaopcIxzP5CrbvxDldGg+/XFwVbhy+nkqVyPyx92Ewo7IzAbxpgXZsHQ/3SlJG
ewwZ6e0TCPSdTMoqlISJg/iazu5QpFBgvoauul26rcDrhURReAQiua3rDiJv/24TI7fQf4IR2mqDjML2
T6ei/NMMpUEBX67n9+oBPFIvNoHe4VAUFDK42K+LbYsvsoMYGzQYBlPUxF7ymPEVGC6dRoyqsITc6S+P
s6hmOHdMlzs7vL1HBY4uOvW092uB1tUHuXLF4X3sapnawq6c4FDYaigvq45jq/6Xom5LHS03Mcw+M1a6
HMWjTTgdFsyaOBXQaNUAVuJ0chm+tkdUs93k+sq3FX+yUm5Oh+B2dZgBAIOCEwzvh3fH1Vf2wKumMQ6c
hnqrE1ISpsA/GWYniqqOOE3nrnwy75asFzhxvIhLBlTmj8g9lQ1XHGfxWekv+aybJ1FbySErAlh9qNv2
oUzFoo62WYa5hYPmwduLTlI9uc2WXohz7yrs/b2+3aaikel8KohsnOFJ+a3nhNXHBAB4/N0iPrmmmHir
GFAx4wr8mKoQzkKaTAI4t1OyXmSf+NOxiA1+IwM1jSlKYwvfMcGD0KtZy/MNXbQC0pGiDYlgAahjz5YS
Rz1b8pBzR58cvwW4oyWt+Mpq38cLx5tgaav34D+WAr0MttnYGsHq2N7VFB9GkpIAZHqGCJv3yYDum+61
73bB/MSAHq8i/jkbAjdO9WhcgdvZ6xNCq+lFx+gtz+U6yo/AyNE5ooGL9Lo1pzL0U1I258b6Euuct9Nr
r48e0HkwgKkl0/uDk8A+l62cO25uropI14Dxb7LhetRuuRrtvUTiisIMwVpTQMjs437ZiDkENBMfBDU+
cJ6IbBJjythp5qk+9/rfEbduE75ksuz3M9RH84/Ff/j0oeRMp2vD51LanbTeLhnxFk4yIIDHC+Sy2/RL
83cKR/kuSUxKiCda8O/N04wWLMRa91sTMALCO4H3xRC98oiVDstA3ETYxSoS29rX5pcJGK9SGBODRNwe
mZ+QoGMf6gaXZ8i9az7o+UiOa9tEC8rT8lfH1nLgCYrXJ6LCVMHSdm7Qj3yMNLq5JyqOggCTE9xglA6t
F010ISOzKA8qw9cg6+vxbsuBKfE68Uj65LVgZ45IRFtcTLlPFJDPgmLcLK88KjGFpoGxCfBrPAtCldvI
Xe9Rhpouep8ESxceQ5/iYng6NdI7dMLAPL5Wdi9vS5Q8x3WAzA4tt9QmiIFGhxZvNok6aGNCcL6PORIZ
LLzI9vbov9gTuTLfJsZD/xb3V/AYXfSYx9u2mqm/6ItocYWwoCqM2sCwH0RQbuYjQGQWfsi+djVAtjyU
RZZahvhDwVEP1AFQoENh+FkIBjUcrAPdh/UsxjfY+gK3Cry2OtSfMEal7o2yPV144b2On4dcaFZo3joN
vBG41eE1xBSB5LWH7B5ultFhmbtcSocy8eip4XsLTZidhZuuS9ir076JnM6gUpLBkszz6g0iOGW7pC91
K2vXibtUd8G5uiRsNOrtmuklbawNm+ZhDylKy8WEkUBR5zAHyHI0RbrpxFrU0HPOFCxxhIJuKuP5ilf4
MNkgQMqgfBjk/KHFEcJaX4hlUFvTi7bQBjx4SOM2k6s/odk7vxUviGqFXFfeWbEXDLlO2nw7yM1X+iNV
I0hrIkAsmiIJSe0JjcZV8B1/BB71b2L2hqgiXw59opYUHx0CCUcJDvWBFfTpsVPV47jPRlx0CjmfaO/Q
Nqd3mxD8FL8BbRuuiqaG+3BBO0CDIsH24OX/IXh5477vVuAoytNVePS84n/kEwhhz4gVF5wMQWn/GJxl
rWVyrFE0yrT5oZRK2qA9tpHm6N98uThx4c4i5BRa7s6NYzdk7zRBjfj0Qh+4UC64DfwjAKrxI3IrXehM
SXMZExe2zeFLsBbjQhWZyMbbuwebu8rrz69Z2kGe9ix4yN5elYStr68jTn4f6MsyWry84G1kYos7cyM3
pniL6uJmFpAIVi/auPIzUL6tqF5fx2L1viOkvJLKrmpfg8uL04fsCmKBCouCcvZt5oBcFM1kiEGvX5QJ
3M2LfzvG+AdbnNdketjxB4dIL7PKy9ivhm0wNk+BYJjiZdK9tGa5zoPC+vj42Ctany6ZnHJeJ7IZ6BWE
VjpoPIyj6dj/ctEo07CxatpnMqPyH/Qz3jhonDbPBMcLsa3t/ko1NitXLCx4tjJFBM72rh85gUWD0MK5
4GHMxA9xK+6QGeKBezAEctJ5frejpagrN1R2qk09FT5B3OcVLQpdkpyvC2O9jVkFJlQb5pm/9HFmo6N9
yamnsBSJHlPUSXipf0TbeTsewX0Hb7OIAFmwUwzQqgg6CXlk3nBI8UxoKZRC8Z26q7Xr+MSc0VqeB3VX
3WxnqOAFX25ytcuP0tb0MZ2hD6IYag7YHJH6YbjHem7eP6V+8sjbusICJDwmRONhPjOidSwb2q/8L/bJ
dReqpiBJkVYr8hKpfecv+zaaVJwGQ7aIvnepF/N1V39crq2Eh2EvVxPYJfR2y0xtuIJfNB6ahyrUHFo/
2uBWUtnutaMmuFCVfME4sbhMb6hme9CPkADX5cNFoxGMG8xSBSAaWwaqlIVP25roeF5wBxq0HIXC0DSW
KdLvYgkUL92cpTCiOXkHBsJOMRK1sfylgy+aamR4z0WqqahAnSw9FrsyU0FW2AdO3amub8uRERX9JrLV
hvIoPp40E7MY7zwyqunx+eeCUH6p9VfQbrzPBPaaWDxGOKY7+8S8FC4XHs1FrDEZetnzt8MYMAbbMeAs
t2FBebmsxazc6P7pBzXGwlphnbu3YaL5gmOYO5sGrZlGxUokjVZddeKZ2deprKk5LfSb0Wcdq6GreSy4
1+LJipZf1SZO5EQsWq5BT+72SiHA1SSItqyuZqNNywZUaS/39LAjG0nAb5oWyEJX50cFKmguIVsmhiiq
C/6lyIWKxc9Ye+ecRjI/BAADLlpRKPSe9Uw45CubrZ6ieAOvlE3MVqSWJ+GYOQWNX2ckj+7Iy9zyu8/e
NqyHP6W3lgut8wBWRhXTF0PYVtz1ebmLC5L/oXAOZY/BISAeuBVYxcGShNcDOLWQ6YEVfgSQVNNppGuT
LiTsZlr1Cb8xqJPno4V631amj0p2iD4ainKagM6ThKkOr3eXf2ijo0Ur2UbuEJxQXlx5Ci6ecZlocqRU
Gp6GnCbpgIOY1nARWUSzeA//by+EPkXiY0oxDJV/v4kW8mgyruVVHOjVyemUN/UxpBEYDTnzFmWdFXg4
/EqbKrkVn1LKtNVmMLq79+TnIP3r1CzQ1PwHQGtBCdoutlV4j8mCLZMX4BCGlnn9ZNDEhQwBYTLT8u5a
aBO/yVA2E/CkI4Xx0eHIBOIaRuY2D9YznfUr+Wzo8DuQIeVGD+pAkdtCLznZOugwoN8K+BK5iUBtWggd
ZDcBODSyP1U3+NuoqnVH7nRzOE3tZI478kR6LDnDDRDjp6QHw3YPfnqkE3E5R9aJtId9RhTiY471Xs2g
LCRGSdeL1vaT+f3NgZw7cILN96SwqtNhKofy2J6L994DQ5AhSTkfksT4fjop4xQR2cyJygGh/NBG0ZrP
LvHjw5hTTsrwudf28yKbFJlYdVVGZwb70Q3aTZIOzay0KuLfNrhRwztzfS2ZrA1Obazig8c/1RTwN5QC
woTiIV4+ioiIX96Hqt996DtR3EOuGZ7HEKCczshRyjPGqqZt11AhGlza6bd3U69ZU6zdIkwuxKxifgbp
EfTYpGx9jZfaIT1JoibGokowYt7nT4YcWAFFOCxyyEfiwKgr9SpDVdkzROi8ojhTA7HUJJfiutuYkob9
a+t4/YPWg59SukqDmJjTJ9zixxPvCYCqfI1c18+omcCjSpCBP18WM8Dqz+Az1A+Ir7cS4BeIHbmAo2Rn
KYDzVw6Vv936rb7KtWI3++0pLAa4ZRTLQ81oT+h5MtvWy5NgYy1o1aYyuPgTSaIh8xeQpVyO2lyZMGL5
7nQR20q96LyPrxirmQrWXQUP1H/t5fdlaVmMio5rvfPyzGDI4It0PsxSq/XRPo3KLh6MbT2f41JechYs
+JA44zXbvWpDAhvtih1FRIJyelyV8iDUCnenaqJ2vtihYTfq5xTcEy+91uplEcR9fEG7nHpdGf9OopTF
tEGgi/05ujZwgjHIFEyfe2Er0I2yY+ibhLgKYAz2gwmuKfD8rxsnTL2PY968/tmJ8EmuYIaM/eQ56zr1
sX9x5jD20tySoRpCSOOzAsA7x2FoAMA7W4zL5pYRe/TKw+4jqnwqqysHeqrmYMdYsa665ZnfV7+eP7EY
Gp+CpNToH1taolHDA3Ykmg9hlL+hCqUNDlnYbEwCLGw2HMYIg2Mu3laZouPtnc611KG89ncDR5k0+dNj
jLLj5q9HvKVda844x9G2j4MpfrCw+MN+t5xojH7G1b64AfjjV0Kf+l7cy+HGHjUTPIwLvP7+5WD3EVDy
+QY88m303lsQ4IMPxvK2t78udUx9vB8uOpxR5lMFHc094sJ9mWY/HRA0EDcbR5psQN8lv3IHyGgXfXYu
hKeD08l9NhMEOg3NAQF9jyvgvq3ikyYA4FzsEMgSjHFHLedIo0aTY/QXfhfW36tPrLQlv6ayNOJ/O1sC
iprWlihGH8Zc2vyj/FUDo/VMHK8pggrywPuyBO3gPRQQh2QNjfFbbqjt9ddmyyviykjh33ncwmz13ZDB
zQSeh06ksI4orymCFt7/aaUzHl0wRCQCp662SCpj0Etmtj5O5iLLsVHkG1vFm8+iTwQMaPD83FC2KOv7
gHksG1emCvMez3E9OO/D6hiTPlTzOhtud2+jt5CZJteMPn5a2xj42gftNS06kU+pSt+61aC21h4f3Qb9
9fyEhkXeMK6yFeme40yc8VOe8kHMara+ufH62PwUlN7ABT5WBfVIy5DAF3aBq4sVu5uApFba/axCpNAy
tkJvE5VHTaF4m0q5yZdQiI7q/m24fmT5aVm70lJN85AkZojBnYeGp6omnNsLS8yrOfF3jjbARucdBB3c
Ac7iIm/4tVmg8BQlGiyDi5HLwOhlaGQ99n0pj/lDyDMwN551U0p2P5F6AfK1vzZ3tjfXaJYZKLNVcGSB
1+Dby7fiLsx1FP+ZuK0nOvkbnfSO8oiIxWrtJvpUsP693TqKu2wY+Y91DfvAMjDQ8YKdKlZ4x4jJFo22
Za7e+KDQDuXC00oXIeo1svjOnYxrfPOFSGO0+KI3tKNGuWVKFfdVsjKhzNW9UvIfZmcsIqXYgzB8KGqD
7HOKcWfv7lbANBbbckWTt/QpIvaRtWA9N8Dx1d409+ZLTjAJKWTNuIhzRNy2UJTAim6G+5kA6llHc4iX
APRSOLfiWWC0fHofXiHsca6y+9ZrmNJG7lUVVG0+68K07+7B5QaW5PJlb72+4BUE3M9PqMEZ3/cuofW+
FjVxzrPyJHCy5t89vXdIqwYJO6AQ3hjBD0MjGJ0lQ0Rz9WKo47vGnqT1sn16CYu+4GROtvN5wcUPiQN9
TWrYXlFPu9auOddGRawGuGFKMCdGpyZZjVtJSU6IdU7XRt6jbvxLygCYVz30zBtm51DmnRRraEeC3x/5
XK9h72FR5zUApIHJnNGRv8FXxYgFz+a6NdKyGcs9CfnBSiZsHQ/ZS5PwxWXV2AKOglG1eVdhOqMEd0Fa
4o4DgbJdLP/t46X/jl0ewy4NQqejOGaCUij7xc/G2Nj4td9gfJ/FMpe355Bq4NENBDWEPg13kfJbzSdU
VWIIFr3Qbq5HzSyO3LQaSUYcKqkpQS5asdT7oi6C+MrZ6ixOy/fcQPulbrEJ1909Q34Ffa1Yc5SufmxN
VkAufu0DQTHq1r6+pod2U49dhwAznwWBda/nz+ZwT/Qz4QpDXpNKijlmXGZGuH+koLv7ULr8Kr9NuV8y
ZjZfhxOJxBUdD4RCFxTtqNLpmbF3RjIsmKORj/LnWmq1BrhO3a0qVHFMhHYy0NdU2mZgGUOcYEQiOfv7
+8yFex17fvpWh9Zs/3GhVw9LZJ3onbWhvNN9hdTu3MZjJibnQV4f8sPpDStNhWEG1HCKRoWANHPQvRLP
ECyFj39rlfuvF9jQ6Q/+InWJla35JcGoSQqgWdmsQ74+JmeQXS1RjvNtK5o7srkJhOaLk8AIehtIwm17
Em9b4SeG22aCHdqHvojDLjlkQfmWMlBFo9tGLdNPAwzyh8i5DClVoZpHdhPHo46Fx5RXjP54eOCglkUi
+xXEgPMz1GdMEczYNdfjOwTA2tqzjcHD8E+zWSaXUcNFvAUOnF+xvBhL028EFNgMNqlSiKvi9/JqBI3d
HGnPDmPrRFwyh9uwZMA9t44vawZXIT2bfOPYT2EsYu9SPyDjsQPWw+IfiU/qY/YJHrNh63hzxXVcc0BP
qDrAisF42yu0B+ykQDhZmJtE9QAh3NGYWgzh8MoN23DL8HkYTQ4wBYtrb1J0yHq/W4prhJfZ1/mJEgPe
KZd1beVgQuEVjwN6WXKVPTioHNNQIVwa+8xRz0OUmkn5KfTUG33K7GhbhzXUWYDICNU01K6QpZTprrX0
ypKrmVkvwX3rYRt33W16SvFSgpVRgjsSqQfGJCHTyVwH1igJNfoDit5L/lw+avWxZ9Yn+ctVW/6dqFP2
GLjtCkdUtUajShSMY7vuRo7cr9wH+gQskntJl4vpGmY4mmP/CB0daaps7wKV6GoZ7ryYs8RTSCCqHvFF
LlC4GxTcGtgu3FZHKXw5TwGbbhGKdisQWuE6Q6XJhSHrcK2obE5OAeCf280G+GtSc5Q+tC8v5a3TjwTo
L4ZWGWCmVh1w4Ug3+bsBp9m5BpETsN70P8KkDgw20tWLUUSJj77+88SuS8xGjRLwM+Ik9afAR3YF+F1K
usdIzCa0VXztoowDOins6vEt3j+kb9c6WUE5bKlrKe+8zUap/USXQhtKB73y1yu0zoOa4b2D8KOg9Lsf
MGhuAKxO2a9zpWzrNjwkHCgtasItReo8aFBUpPjkADIrFocMPl+KXJ3SBTPXHuxje0uhRqChwCI03TzJ
RKTGPfZYlV3dqQRropQ6rXh3k9v5BHb2P3lX9vcYiZQWFIbw8LH3h6kejcuq3e8WJi3dx6k3piZeg0HS
QBdTFBk7VRtsqeH55/wWaNL3usGACguNh8sUoXABaihf/JTl8i6+pC3z0vrPUn2xUynSgJChv/28HCK0
fiGa/bbXOTqx4/rlj21sP1tdiyxYhOCG2s3zdkzI94dK8XCWv5Kkl9yzS1MQqSmzwWRT93VykrfbLaJd
NQV6P7M7MbmOYb0r5P9amDisehp2xlgror2k6gs//aodRgpYjjvzOpHAknqyIeVhYL3STnzFJDEgEhxo
LlCb1iZdXQFTFTKwoZvD71GUcp8m+A84fad9069XuvQwyqCbF8LSLVOwDTWlMeP5OUUlyN29cxOd0Vbz
OwvIyR/+tURw8n+XLsyFHT/IoXZnNWUHhrnlZXLHCbyl1JtbmRLqtqxLx+k8XtsN09zFGp4k9/tkZ9vp
0AQMgrBWYFXs+ThiXw6HZt7KOAvL6joSVoXHzq6Zz/T3XObAQSDXKzsgoVayJabkYbnHaHROUi8aD78M
GggykvUMxoO6dHvyVIZc8s5mYZnLTh7q2I40SdBo68JhtKm4H2+e0keebkJu+mNdi0EFR60uqFYIHTar
GwUZWlRj1nx1o+yYx18lelAxjEmgU5QvAt/xopkk/pU/dyTJoGyDyfOrLIHpPufu+pBIcu8pQc/7kTmU
RnHWg4f527urvunZ7VLD9UzBzo32aH8JWBnpdJk6KOaVIAieNQGIwbOAGBFNnbW0APDyzip/l8BqGWyL
+hbuty4WIIvB7lKCUXxRFnkIq8fOS9G1bXwIhWl0fGsPhg6Gfi5MtIb02/plbdt1bXDG+2lT6/3IupOo
Yocdb8HSx9e5doTHlFD2wyppLtWLMZHwlRfsyXKXFA95Ubs+MVVayWWBYWwEDIBucSbXU5fFznZ3R0ba
WaRSsAbW59hKzNHWYDi5l3dNsdDfJq5i6T5zLfLdBk7our/eWv1EwTMqbdvqGNs3SHxr4osVw+O30giR
UbBDNNvtkNS0j03ZJIuQhx5fhD/Fd8dDgpydF8NkKWgPKQNc7xOmOjFWo0OmhXzuX1u7r9vDEGtJw6rJ
3M6lay6RvWPM0d5XSwiDMTrx/AjTj8ZGmFTSTz01ZkWFcd+yCSRGlYOAin9Gd3SvLKCcp9h9pbFbw6Is
SIYqJmFTNUW98kLSnUMV/dNGCtpLUbHo/91v8peIb1/E80wJS66+fAcW0q5D4OapmKyPvMz34GAob6aQ
2nokY9zeqAqAiFphHCgq2NPRHKzkS5ChklSCObFV4hFx/fDamk/oLy47+3RgQ+2DyEgSV9UrbAEwsoGA
HoWS1HSd3xUSd4nw3Pun3sZOaCq91GB09UeyZhpHSOjJL2GbnM4mzcPIvw6ZbQH5k2laxcpn76nxc5cH
xZOfhMM9pf9VZwG/KNwOFWCMnpbdxpsM7ZRcrWAS8GavjqjbQ00HVtanZCLwJqTsjRsN9jFtf9cfgz/w
9wlc6mlzzUoqazBAIS7dnkZIwauI2urDMyquTf95e1JjY6wXriSOyngd+TpGBCRx3ndIXdR/CX3zG1yA
O+xh1Mv4HbrG4weatwkMACMiElAzhXdBbAkGgvKssxVUcFtK+xT2suyqBuOgcHZF+EJCt11TbWC0EPgd
7TboNwiZrlES97MfpJjXKtZeT+7kDvsQ5ed/OqrnT+cXUIxcJjzl8fjGdz+lBxK8nGK0TNLhgZf0k3qa
HWndyP+eFfsHaZAQaWoMlAa5VhCAOOZGTWSmRYAoiqdWXO7bpul4lhxQkDS8S8u19gsj3izcvPq2cnta
jylrcfYDzBPubP3Wtprso0pnMfe2kE0JuFESZuYAB5FKEFdqEmYHftES+91OCyraFmeRIrnAPhY9bIQ6
5qJJjDmqkr5ASzZlM7UehLXZnSGDJLavmj4Xt9IAopP0Uw6pOdTARa2qfXdhXNXrbZy1urcBrCE3PXgg
x0MAEBL0LcnWra+K0fSxAg0owSLxTG0x4aiaXqpVS/rFPqUR+88kmi+8i9OGPvvwzbreMuhYyd8WoX17
WznHDuKg35f44lBo+MWeGIGr4a1UUEU38M6qpKaobc0iyFnEjJ5nSAhN+WPtJMFQ7htZ3NjbeJ89x68b
QEZQPZfa1kA4Zwxj+wiWq9PIGbAk9hFFfeQOzFyKQ0uQeh3XolJahfiFJs7oysgEAnP1nV5cyWL8Pz0D
8El2JMGqENmnoOnT7ZQK6ncONnUAB9lagajTHP3p/YZ5oeQHc277xtvK+HLnS9yMLWDAzYgqt8FQxtZU
F6zpE/EmmSsZ3JkxPKnlIB82TfBeSEFhNdECbYDl0TuS/fAdai8v6Vs59rayHuZtNfGSSxgSjMHs7O7H
haPLLWCDKCEk6Tdus7uJ//mdXERwWfEn7NWyPkvbPvb4wQaCck6OTFrVp5oh4xkT2Ms5PhOV/wywjS14
nyeDmf6y74WRvFxbNtV9sAWS4MerC+r+28NXOO0rym9dmFXRdc7l72YY8D0PiXXFbB1yCvcFEgkA3zzi
nLBLfXmukWE7IYkRCQR3G5kL6P78CZtgOez62cuUZ2gPI+iG2AS5gwc/aEXurcew+7v3K4BVuUJ/Kes1
2AbW47AV6K3YigmO+y2x2ZQx8Fvw7AmIiaOSJGl/T1lzzrzHyCXjK7gl8nwDuNtK2ZK5qEvstZe8HDed
W7GKhhQzrPTpvgNPK8PIHDrn9/ZRWfUBh5QCkSH0oCU7PUZHbCL4O4h+PoHGrTstryjWnBDePGsyb+ld
CZqejUTatIAkaHa56lehYAh/wr3FeNvlusbjq/UTllwrGXP/DfSYQhq8t4dgqmvYtyAscyCYdRFFpV7n
KwGxOs2K46KAdoSBYsYsycHj4kVXbKQqDPtUs+eNjQQJDljnjaXQ3UHpts2Pn53IRTJCXZEdebeHqZik
ZhOJnREpAwJdqqrlBOpz5bF1k6b/ZuZgcUs69+X/xHm8js3cImwsaJHYM8fokZ87STSwTOTerxt7VyGQ
jFVLy+nhwQ2qQpZV7sdseOe1nwEYTVj+cJUtBm9iy2RH6TW2gF7irtc7/UtV2OlVhNmCYcQ4q9rCRfQ7
iQz6Ebfj4Bp+qvPsR8Cd2BXGVx0I0VKYC5vtRrL6jh/ea7mSYBAJHyy5Sio9mAhJQ1tbR10MeRT2bGsF
UcQ7lrB811YO54mAuPKacJj0nTZV0NUQZvxWEjk1TN54HpHBWWCEey8UBD8Wg8y2DpT44Cd1vZbj254U
piiA/IaYRcOwqoducRsJlmtZgUqCoP8LyP7RpqfNFlmCg4Q4tDWuxDoR/C97Bz5vkpZnNbKgHmozN7eq
WnnEx/X07C5o5TbX8tDR8N0eGx7DB1lG/VbRI9NKbA5NTdSMRdPATjggMpDMSX8IRxTGDthTd6detjNJ
tZqdxj42B8EyGqZA9RUDLD9lKaXG35C8HFbVVeA81g1pq8LIe63PzYY3aRnNgZyAXl/Hsr8iGZXGNbL/
lEwlYAOSj65KiK/Bxlzi+trFLvjM8bQEjh0uALgTpkmDnnVWa6haj7bodQwtThwmXxEqcJLKW57wWVXu
KkcnsjfGdAMKvRMh0mTME3fXEjdKQtfxqds4W3t5CgWzMTXdRk+Zz6Ms0Y4q+LPBMH02ffr1YFebBC/1
cWXXrtgxAOGR8RUIGD8L+LZvZQHaO4hMZNGl6sBtJw7LHRRO1i3BgvLmc178XK8UJNvlW7yzIckG1d2C
zvZ1hftSRH3ZxZMRsznoStgFoV5ql8Zz7kBfterclob/Ui9memeLnJEMVuNk2GqXjzA0Xu1KiW8vPrlx
+nlCvgwW0nDnl/MUfZcXG2VCcjZvRPVWjyAWZpBsk8vSZYJjgmiC2ZeMHmuCvRZZ0hQxVOd3o2U5x6mn
pH+5Y2BcsDSC/W+D6/gylYeXAoe2CUFlHZEMDV1q85EeZ/2GmmYubTRFtgjN3KEGS6JhD2TcEtu7g82l
d+p23UiFpE0DwI6tlCEd8KmwLN8dpbgHaEbjhgtnQG6hJvkhL0N5IiAfjpIjYb2xa84Ke2FJzE//0pyD
X59jt1nOoe5sgiV+kSsZU+qkUyU9OuFh+L3Q0uTfEHbhfD8EHWZn6S2bpDYWYIb9+8b+G44UqFvu/uLk
7BwE7Ezg1Hb0glKAgcCAP0Z/Xua86FdXKODpwTjy0nyZ8KTT7OZTN5ftQnXU/ufGDurdybkj3piKPFrA
h/2AIN/RtBmhdOkEJQQkyJRXnlXbVfSN8Z+WIZFhZijY8JKUDsZw7dSjgkOzYPzFESrElxNHMi/q96Ll
3I1nXgsP9Lc9n5P6bUBb182TV8ojLUCvp7Pbkn9eQiVkS+kGW07HKzcPNps96gsSfz3ZfqmZo6+hVFYh
8Hcx4Ff5Pr+h89cZzwkPH7uL0AvcsSISjCjohjSEZ3rhq/JxrSqC+HY9jlYlQKZBQFm1h7hF1+E2CLDp
0FfX6aP0e7syM8ZB2cFlZrc85w7/OCfaEc7avAzrHraBM6nqvgVQitmtwSPuW51uoXccbILer79nMZCa
+264ildNHeleU2ceHsjxU+FyTwpo0GPfXxzZWCJt+EiIA+QuTdLopIkl9yTc4jDaRBtZjK1j5XmO1lPH
+kmRYGArrJCVtFRnAP1liGVqlzC8RnBnTOWIXzkq6T3bpJZHwFrzpmq6Md3CkUWBlqo2fsHHlQXY3H7z
M9RKSUfGDFYBVrFE0ocD+5xDbuTAKk/2WOqgYPW1JJlc6hBfhJ3Wh5SFbBcU1hBSJR2wnGz7m1X9Wizo
OgZ/EUvK3aazCKLMA+5gZk9+lFmqi65bGOeyWdUH0nuyMVLvPDvBJ9dcteCMX3AUBM+mp9UYRouRKDWD
o4VGastyuMStfUOLQ/IS3nzf6gBaMM7D/5LsxC8QTbxBkgKbirYVkx8coZzmZZEqtls3KaQTrHUeiqcf
343TGExpRa9X9h3X81HhUTGbfIPKvs5f75vOuN3IcS/DZuChC+EYNmFP21niuD/TXkEZSOP1jwqw5d6s
VG7s/EchvkG7I9UrBDqvN0PphthApL6/6xBHGEf6ZXtkIRd7xOHA35z85/gXxon/4bhyHUyAH8filkj8
7Luo4lCE3b7330K07nLZHAt/pm9woT/p1GOrEkCzCMkNgPFxexR9NLx1AoeHOYWijwPicL5s7Q5sladF
NnnOJ92HnXhYpX9yYtW0DFFpXEkLqJ+Z3HW1dgLLjL4gK/60MZxx7RXHJvKrocL5GfK/z0w9o+yeSall
f4ViHxnTYWUMs1Y9javzuh+RmDKNRIrh9hr0RzcH40ce1AgM1IiQJVBOmmR1scS7YyspTidly3nVLOqc
C319PWG5mvu2/86gaIUco3QPN8V7BZcWTBgrAJjHD0phIO5VckuxGRknz3zDH1mwxad1GueKgRWBxtNt
2PbUgk3jcn7hTrsQ+CQvF/cpUSjP71CO/hMZi7zXEzg1EbfX2c96yDtPXAxszuGPU7g3+pX0lb6qFfun
N0HsblSg/uceMtRHED+C9Izmp2eSttu8oDo/zkTIfexXH4eFkDm+V8g/TpujL12eRcMTQcn8I7CCJnd8
MwzkzwNeWepEtnZRDq++rQYapEzZVAPMqxt4uVcpYENboV4eTIJwpjMUBXpkBluew3b1COOdOF0zoJP2
Ipi8n1c40aAIyRg9zH6NdE4KuBzRsvx+FrNXNbQjVh6B/17imAaylGG0+IEaPG6fEYjoLrqNLuKkzsrF
pVO1oTT/LO0SRvZHWqFrsloHj7fzLvXD8KXfA9GThcfedcgRJYHeF7v7mlzNft8FJnVNcrmsKTqqFWg6
3mz1QOLM0+fWlk4QKQVwivClu4GvkOYrpeTth00kvXIINFVEsJ3/m07PZ5YJ2Y834Y/4pQaXrN5PFtPp
Ieoa0Jp+c6Dv6WeCxN6ff/IrtNaUqna8I+/KTfetg4I3YVQQcOuSYLpG7XpOA5fgFNPwHqHA408+YLL4
taN9EisuCxFJgZogo0agT0J7F6bNTTJW+fqE/IslcMFH+Jf8PYsR6vv8YCWHVZHPdySi7lgdb4XmIhbn
pu1Wxeqi8pEU9TkTyo73vC2DIGXM+luc59XW+UfNK6cnNBQlco+JYTCswm7ea1qeVt23iiKvPiZ3Z11k
q5sRs1T5ZhNiOiegH9WhLQ7ShiwmZWHofkgFpn6iztxkcYzLlPjhT7TYREop6D/4Gn6PRwdjR/VmCN2U
CKrZWnkbpxqvJlraEoSf/v++WqTNJU1WvIsW7fhBfKd1RJ0+PTVleovyoGLkwx2Ro7C81ST+W7hzT/Wp
TuHHQ/1P4+fDP+Pd3jtF/dRIKlEjgr1YOrrwngaB+AeRBCn3SVo3RtfnCZ3m1yrOdLpqGktGSSiK8zDV
ft30o8EIczPFe0FXbyhVEipO/I5SgbegvDx/RG+toMPx1amWR/qTRaYemZEKuOxPvNwOkEv51//mH0+Z
hykM5Guk2Ao6bd0eeb3qG70F07Yl3/3lNLez3Miw0rIJnQO1vgER9c/GOC+zjuCpij8IQ2CixPPUANwU
HrY+RQsM1+aYmo3eVJzP9fNIivBe6K5bMtNmInAoKs7yPfaAFHK1FaSwUSv6ipXWfGX0NgK+d+vYms1G
A0rb5SjlOt4GQxApreEiAXWHL0HkIpqA4N+6h+dUgIaQzk5+JswO1QCHYlXlO5ThqH41yUB7bYZ/KKVd
RIj/A3uI9ND6HM/bxnLdpAFgZovL3Ltwoe3KvPOB1DfaRELSnyCeFYxhpshOXvk9Kob+0qgM2hgcKD60
LzICMiKDFdDednFa3WKZgopJ3yxCf2af+QgRRsx/PuiVkTP8RKtiJ8b18N3/k+KXoAOLFvHpgtbb4qT/
clqtVcDS+5jdtMXB5EMfI1niZOtld+ixh2NjqoR5sBGHYE0sx0cWe6QnOWBkBr/zYsvGQaEXdcEPHkhS
4Rr5u64uNOI465OBEVntzHV8Xel+gdQCCDnoCEuoevQc2qurCqldX6QmpGl8caMPTjHXEfJvyf+9cWgR
n35S3Map7ZlBW8GUve5VtHEiuDxN4whPS2po6N3d1NJd0KMflCTJDAkBmGqbjbE1uNobr6PCJfdcpinD
Rt2DLlOXOZIHixgDiu3KCjWolz0JKgdtAJS1TJ4VAvY8BYiVTT4meVr9EldB1kjr0BNHRaC0PpjCQnhI
b3fjkO634+o77xL4tjqMBLQKjnR9YeZszFITTq2l7+OikW0HGQqI+nctiJKzbPTxccXem4269gSoGhck
MDtLnoYd0fI6VGUaveXWHtWuA4ngwVzjX1gep6s6KyfFGrnDMzEd5uVcNtuUXizGEy5rCDsT6xB5Rf84
nlJtgvKs6ds+bSbVhCTY3f+PP94roLlU12T406OHOTC9NUxz4ceu7168YeDFgdr6JIyvXewtxtxwLNPh
77clWmsANhBFqSdPKnED32fulZsMKEcqHATU6mlN8Oc90F3TU8TnKl2Z8g9d792Ny1/+SFRof+jtE/GH
U02MGGqEO4ucfpEZ+SnHxo2ZkQvcnJWaxEGboq567msGpOgSmYmm4RbDLupW90dT/4ysXOGveHlQ1T+U
9jxevoVwppfCwOo60be+YSgd0wfWfdfLVMpPxQbKghEsfCzF96Ug8xh1Nlvkl+9V/rpH9I3P1+3yDsbd
4YxlKfx3qQ3ST6QzpBEqfZB781rWbzY1ccKlOY5Hmye+PbRKjiLeZNqPGO2cI0hkiBg5xQ0VkPuThAbY
GQwaifSvDOChi9GyTPXeXmTJrHC2oY1ZyEKIowDbYbcsmBYOpmkTK/ZNL598IE2TQg4JdpD+Ool86bdg
+yFs1ZLro8a85UXGSmgrsc3hNFJ9f03yTJe/sfBGODv4n97GO7R9wvHp+f0RfKbzb9ULgIubtYSLCqja
7aeGEW3aEQ6Oba0j+sSQnPese9h2Zy9d2ecDvw1h6/1v3WguO5M86JIqtHIgXAINIXNDpDOT5yQAv1Pe
LjZiDIl5gXOdJyl0aJY/PNhQMbuAeVTHVYmF58tLXGbjgMGloBUsekpRjUBYBIgwQrXwQSv8zPdVmTOQ
WKda9b5cb1GvzMCmUbRWpbvZnjLyxW9qBS3Tk8wkWbgGqIgqbO1mH6IprL+FUAogQ7NW3GB4+AXA21+5
PEmMc31BrDs/nHVkS9gsLCrruVuQeH7YSDzwYAyOH4qNbeTaUHbXP0UOKWn1bUu/T2jiNefFmsaNbyE3
J86MHgmQO5Ple/RXjhXpAuxOlshAeevQ0Y0cB6qNmoZz46wi8JowAwYh8G0N1JNfEhoMMwCphvbOxQOo
6o59kYhx8kYKz6gNfhbsFoS12awl5nVRjaH5xs/h03Sm7tgl97vVYanevH2Z+A1UoWxaAoXW9P3xdGhu
12ux9+yhPCR0iXEY7YoeVF34oKrvn705XB9Ovcck48wYmAOnify0J7KkWkgTT6raH2AgCXxDsCVoZ97/
NtG5jzqbXJE79EUF9OyllNsYqr9APP+gO1x/+GPVNNIgOi3gaE6JBgLkZj0euIUs/UnDh5jjAqoaNCHP
49ty6fG/cvypPVwVPUsbNv5HFXbmaqNBKqVG5JKVb+uZo540WVzGtssk3kWIj6PRTInRc5KjYaHgWQGH
f8rtx9Rrla7na3WmXZJvVB/UEP0+veCtFNXBs7AavdFyg2jnwcRwc9Jpu73+9YwFLc1rD22+t3cC7krM
5tsjgcPOhuRMO9RaHWm4juWnYaYK2+hrGWl0xorhFRu6ooKO7vz+j982L0IUw2y49CPv8sWfMXZ+V7jG
HBwskBdxDwpGdp3wAOtJFW2g0ZpU5D2Cfv7qe6NgqyKXwBTaZddZhZPEukQU1KMkeWsNUZOs7u50l1mt
jPsUfqP+64qLPngWGHUMjNW1n6//O6oXW6XIf4G+FHm5s1KhE/GKNYpIUCdAK2+P3qLvbr35auqVv2zu
BFjm5g7Tx21OioVjt1I2GELrbgljBW7pZY6oIDlIQa0hxJlws4R2306dE/gJET66HihvFwdE85snLsSX
ODja4qoviqnP8bJ9dwQDdQ3Doc11ic0TshpuLgbaujzTjU7rM3J/U8kFiTLcAN4qNncKOXX7no8VcCA2
7i5SIUfJ0XEPEKWo0trSJRY7YRAnk73KRDqYuC1Q6U87oQ+GzFTWRJKG8QcqDx2jWgr3suNFQHAI0Q7U
EPcGEhlaN3P6aAmxVNSCb/yZxL3J4Xg1aKVtyJKYa5TvOVAzNIjwxMSzbEdnZfGA2iP8BjVGi84tAPIH
VCqUZWlxWdrUt/4VEdI2SOplwb6fsDrKOJneWpE63qMM7kgnllXV8vw0jcGlQOKE4rS5K6x/ZIj/WyST
odn5eaxuGJJQEFHD+okPbN/YFS/KwJQ3ZObVMe5nDms13BEgTGfxhreQjIlN7kwmgXS1z9lm/m5Rllzq
WFVyKtKiPNML3my4zxWWSLh8JGyKU7dtyUQf9XttPUzS/nTKioZ7vEsTlWnKmbeajkmG4RH1gLj9orPz
u8/+gkO/fDn2qmTtD/EaC79UAjwLHouP+caTjDP5tpZs06/Pu+emhgnu43mja7GDSj6Fh+28fNhMvEcz
gfJECIMn8oKlR8P4p85oExdlo60jhsaPamTg23wtFEVsJ6R+O/dP0kOgpur/hev3/9mVO91OKpbWe/9m
HYFS2PXL/RkR0eb76O8H/Eh6sv7d6k7yilF9N4lll0gRagDnClzQeD0h0Vonw5QJY0CvkC8UQ2xBmSO/
U/2a5PjwdJ32VQFir9OCBcv3wlK43HYAz51huJV82bZzrZYwTIkM+ztE2plB8KYzggAlMUZEj0WTM4fl
ZgU/Vxom6nGSGwYaxW+nfSYB9aXmaoenVJtgAKH54YNOnFzeRV290x88ERT6ynY9Cpp+OEALOgUpOBFy
43VLY7PGnQ1NszNGGZlgpeiLI1uxQlj8QcTRLaJcr3QtQ1zwa6jr3uTr24AfDW1txl0Dawvc6ECvCzKZ
+zpbnGAS73e20hnKgKJlWYXCWvOcCXffVyTUQZ6A5ApS5Q6toP0mKQFBSVE79WY7RWKsTaNTYVLmYk/i
RUiPoJfx9rT39Yiy4iDkTOpc1KrFvd9KNGfYO0oODYeSooWXz1Sqm8tjLvrUA6dUrEEFEgRtLNyX4Djp
wV3QO+99r+QdFcOCvCV5WgHS7MEDKX0EFUeLBRjtP77sJtLgytN+pPalG4QMJCAVPdqNBKH5pw1Lnln4
qMXTw6lwQEqJlriyFisAaP7N0sTAQFmkfMJFytIk2ZUbQ3rbJp2EsTquZcGTQthLI2kIlKMmNdsSPcqb
C29KP8EAcXl+NdDtZJSU6WdmKaQZHASQEk6OMn7G6E0gfRRSadtSH1yUpzIfPmr/kGNmCldLqihFKitx
xcVUXLoKQxwscjt33orpFlCSKv9p/b8FyvxgBYoM5AqF4sxY+ZKqDSi6c2M3f/WSZ2q3NoeUEqI5Ql3k
FDdTHZlm62JAsWkrL0UGwMKHgMVIhMmrVS1vTg3NkD+1x06KAjtECNR3BGLpWvOEnncokab7CLOwYL7E
RFQmfA7T1SkiogcHoXaj9XhdeqRDB2npk2yaB0VUHrWNA44YZcDMopaHX/1pbyHviV/ZxRpCXhC3YTmO
P9kdZZwThAP9QmDx7IYDT4+Rf6mcmSxHMgCSYPXn8RZsmdE2JG1vWpWARWMgIGwsiUIe6FNnPeYH7Xbe
FMpekLYWfyCkeuAjs6+NJhLxAYuozNtoyuY6j38d0XZ+DcmF6qwh+qDwKEL91KmC/93gGSIdxD9Lzhea
WLti22zj3pB+8lPv3zAiVEILxafLFGsmA5Znu/tRogoN6ekOBYX/D5RRa1S+TUJy8K0K/dyxwSDailPk
3plizFn4mexwILg+WsBdo6gMTp13dZMHcSkg2XProBJ4MxMGKb0rRMCUIHQ0EHWuDQGM7TkxtcHgU+rB
RuvusDZkgpmWXCt1MAbIhFevkB1XO6BQrz/pWrpRuB0+tEQ0lcQuhmdV/MkGPes6gX2wsTqwAsDrKEjD
1r1k8UvXJCFropIrleO/1j2pmpzbWqcNuWJoZkQYCiVpHb3Q3ZGYGMvSXq29hhXKbZ79NiESy1AF5SmY
aMYfoLuXToY0jK3CDq735E5ovy7S0BxZTqESfaKDmJ4jI8JMKRGi/YPpjShbpLGCwrTNdnbw8JJo6Ags
1cKsrp05ZgKZDLaR3xJtAayka3NxbG4zqZbB92fTfJ4CjR+mgCtLxfc4ifVYjdlP7ledQIXk4U1nd5Bf
/w4vUVd0ZVpOO7x4xk6ZpWQAADqr+vYrFp9zUtBWkN9dEsuxyRqUX4O432ZOPZ2Rk19c0TCkoKbW/MGC
navEyzPz/YK6Y4OThTi67I+KCCuU2RjQBrC976eNXyasNxrIaKT8n2Dt5ZpEinn4W1uevZfv1yBX/Th0
P2iQ8V4KM1ARDTIZg7HN2/H/35o/j41UFkbqvAruGuuirWfCEFwAwcSibUKu4Dtz2QORF1YlrTdZAlSx
aMDffCE3AzSjssr+aloogR1b7lfd3sAAD67RyMVpf6YkQVqw8X8z7HJw9e7Z6R/YGmnzdG87nvRP+Fe4
VrpyZQsF01cODuzH5AFUHf01iJ3qKAfIHg5I+i4rxqAyP8i4t586iD57hoe6kAF9q3EUBfB1s9xw87zd
lkgQr8WIgoZqNKO3veUBgsViCJxkFXFYfD4djeXh5DYOiNI+t1YD+lsr9IFZWSPqUacwA6d0BR7WvGBg
MbhxLqNG9tXzv8+2yAN/nS4ydpU+Xkyv1CS2pz5WXV4TMOmYifTL9lF8IFwafL61j5E85zZr5w/rf/KK
EXgfTP0d3eVDAcKtmRT4+4y2/95OvI07df0I3w0lHODmIBXe4cnGSuDo+hWbWzcua1+Hc6dyreSFcWhr
Y3V3+BmsOhxy2YRCVX95oDkULW5dzGhzNWtB83V8JMwldYt63b4zN9NHGy20ZCJwLCBWspmX78vUb6fk
O0Wd4pSaAJdDaNkLAspOj1WDZL5UZ5hM9D54+nvbg97In3F5c0KyOK3gJMM9O3lnDGcB6fKbZcZGJ/qP
Xqk2fRicGVk+Th69JXDJIGRCimfyM2DddyanoDx9dQqMXy4erzjEYDFh11BmwRt198OrpuwrCcDlJ/H1
YpA/wkQewomI31IWbZafd0+/Lzx7EZmkuVY54vEbloEIYhLgdB+3X1dbbgnlZnKrSkueNCGI4ofGNT7m
EN2idr3jtmvO9jpJel6YeSnHxGS4ipWGtTqlCkCKhArbUsQEBLzM+crVuVuXfbTsGUgQ9GmBrxPLLHNQ
vjSGDaluRZYFlXQ9YMRqWfCyHejHVLuZcXEucrhr3OB89vJu3PeEO/LBpF564WxQWbhmrx+eX9cWAqeE
R5rcSJdDf1WwG1rwoypYckxqBzd+DU+v7CmAdZQ9wjsRhdG0WeCyTLXw9ygBxWCea6bhGkUKdhGlXZrz
HNhw1+TKCbn2gl7C56kb4FEP4ijt/tsilZ6EsScAIvrq8icRJmiGy5csTG61VL9Jlnl0zdE2ZDg1l6NF
lI3qdoF+fdXuwUy1L7zhg8iZBDexZlyH6Ic0Ld9Tb4qDk/XeJp3xAnbKzBBOTuJGSwWdLeKUB/7Om2jX
tdIuxcTOdBES5idyjojPFro2NQjLKlKw5eOFs1t63PMk4Vn49RjCdzXDL1HiPPnJWHvYTDHxGK3d+8CU
crhMSFJ8VspazP+BH8gC1Xk8BJgXn/k/Rnph1paXOSnpDMwO6awPTHhqI/qi97GrM4X0McJ6APNOJjSt
RfhoLVR6RuOhZ/TkR/R9O42a/R7v8q0EKT3GJZXD8tulfgNORbtf9tEKZR/cu80XncxLYhGq0RwNOZ+a
OiPv1ObA1sdUR2N63NMCTI1DaB1z0mFYn7qXd7Eu7SP8o8n7S801fGclrht6QT3l6i/Di22Pz/9hanAz
m9JhfJOOkjFibXc5AI1xtuqRAJaaBwcRF8tqXkRoeLQiZRcH2F+UkUfKS5adthrcTNBL5J0MR3ij8UwY
7OZIkoBcF8+icX+q5XJiXPp/VH55yDWuUiXZoSLXzizABZl2O+KEcRFymyIIr2W9baXfIRAvdi7Y0/r5
W5wX0l5D0ReaeT7IWhlqRpuPb+wl6A+ZB8LGNc3uFBX34prVIBVddmQ2Q2gJs2JzzPWP4SGwfLI3Ot2w
zU19HvLAOePzWedbol5I61ZoHTTuaszV317FdBJ/FnMHHVooo1s1n1Zbs/CPUqUfK1FY9hzFVQT8zP45
wskEonBxLfg8liong8YE1RpbB3s0VkjY9rybGpSyQRtxgybTAJMEjYWia7dL5C//ihdchw/o9mpGM1tz
xSiVL4bL2d2cprY3ssBwPXMg7NxBoi1/UideD4mi+15Hge5PAh9GvyunamMf49QsBi7jus8+Dge63qWj
mXVSj/zfZrSJ1p8G/qlLH/lArAdPA8ThDxFb3mQNa/usduW3zOuEwtm6bOQwunZLmeDdg1BKwdathIPk
oeyUvo0D9RQJbgDi0NIJXLqC+HCMFmG1TAV9O1qm4dCoh3/g9OmMpTNaj/spixhQYjW6k9nLWHsGH5u2
/iARJkDsIl/IV7jmJG9aNYG4gAiJxPI3uPqJMyk3Cjw1RBTnwCx72ORU2EemtWC/Sns5rL9EvvbYsS9k
lTfhCE9jcfGUeGvAR1DCjZbxC65wJHhIv+ryJitZvV3D59oWhjEWxc6CYHVgIIMrtac2n3FVWwTCR7KR
OuybCagrbd+lCbmpflgPZN+0H6fLA5h+QaK8MsYH9enOjJilcdHt0FKKqEXTsJhA3mB2SBJ1mXOZSAuw
N8RGLVd32hyPscebZGf8PsMmVdRkim21qev/RWtXjK3jrh5MpHnPTYpRPxLVX1QvzNt8BZSBrUSs7YyA
so2I1FlWh9/2BT4NBtHhymnwF+gV//T2VOAE7S6Q4y5XkeGxhGDStZJr4omjhdxhTpmzUwkWYIwcQ9EV
y/tZolqefUx3MHUPsacuous0N1p3q7u/RZN++gY5I/WbRz5Y+amqW8ACPtZ9HeyQbOL8KSwAwx64zbFy
yLcbD/Yx2H/1e/hJSZ48mDKlc0RmqMzwYLkduPp9pXMU36642ceWYdEBPZJ6N1z2nHXBl2sXiBNuQ/mG
1kNGWeg+eZ8C8YPBNAywsYtDX7fQhMq9NRDcaquZewBxgA58liJQALyPGk4cFvmaeUMZzV9SGBMimxHC
5gyiWeAC2Yo00532vuLWIhbUxGnQZxWxkSFfIpIiNsgSlvdtJus3toyt9lep5YTsjhbo7Vmu0noXHEOL
/HNa9B7mujL3SaUnvmMsGcKqBSmgi+8IaGvJZE7bX/p07CDaClspe+INSy6ZnroFqvxEgVMdUuMqU4gv
wQLdl+XOo0vKfLJJxDg9UKl/B6NBTP6+0YOWTeWa1JgOTJwdEENU8OlXirqRoYbywyQK/YggVpd0Lx52
avh6usiodjlzzgjW5whYYdj33ur916blM6YoHWR2yLKyEZ0odVvr0/Za5gokEVl0lXGXjah9gxuBoGnl
H+EWctx7nlnaA/7gGi/4YHG8FZWSkCb6DnOdeuUKS2pCAOmEQLcwk4usGS2JMrpiBcZN26FNOevubsvC
HsOc0Cv2Fmu8sH6R4QiG//G1kwuOrrZBY7Elb+CQBhuelZ4J95LObX466pytUcZgDVKyBYqHxPjX1L0G
Pp74Qn+Idc12TVnsam9dAJWkO1ObDARJKhtFLsXokx3Z6gJkh6uB3g672IO/+6raOB8rYsX67fqLqHbF
6u0TKbIfRC+++oSSgNa4g+QnzJo9mxj0OArjG//bH2EkqLXsqMSV78iDwwopD6s2349H48NEEjviSZGM
Fc/vkRH7SwrRK/pQs6Y4gv/ux5Xy/i8nmZfnfppM3IE4jWzxYcKRgjsaeNnolLpueFs0C4/+L9jpKvhu
ikjFKNhQ0HJGG691V9VPVMalpVqZ6z3a855k43r9lu/5fdCvwjMsaiUy0MlKW5cc88oU2j7lcC6oduDD
W+QP2ztzg96e4qdHf56RlkxgWDklGZdkyqsWYGouLuBXfTtyWr5qdur5z3vsThEkTII+YwUMo0Qb8MtV
gPF+Mkubn2GLTurLrFSkPqCJCeH6wGYIH6tq0L7dhpRctFmNDYEbP7Orj6PZ5NTmyFfrKNDKRuaWBmOG
fRiXah6bHd/5cgMu5nJHd+LTOIpwDjkyFLOgPodmttFDjYixlUqdPvBSFCEeaY+FR4fUbc+qMP/z1Cyy
0u3Pg0hYwoW7DykBSAelnhdsfWZSgEwECbGA0YzGRmz/FMMKWOAqXMPQnX0iU+Y7X9p4lMAxJKe8Egel
WWgn5c75ejN+H/+xTh2kRTuZYDAC97YpiE1OTaunPC8ziwv87oMagUB8YOquSso9Zlsby4034JbMYUq+
tfyDnLRTNU/25JJHqOuz4KsJpkFtK0P06I62BhY+0uzmOznF+dL7qKnqr/ExtEF+M2drjvI/mNuZzvhT
6dss8fFMAgfWoJvud0Q8t25IupdHsG/UW7FmIq85BqIJBpnsqNnI/yu9uonk110lmltzYsW9cPf8W9XZ
jPOHMKh3JR9YDw7Bt2ASTgj86MM1+ywUx6oSc9+ZLQalXWdWHaN9VqJOUegbpnZ01Nlyw+fmG397l4YC
Pm79XfYAmQEHh5PGfWDrbyTqbSqXFiGOmX/PNIQzK/wVRrb8YzKd/VVHVcD7ZphQxT898o48TKLtNawA
JrMn4YqhFsy/jcDkGYUNePLXUGkdezu0iHW8+g6dHq1KDURFqfQhlDiVVSH6m0KDWBHSxVd3pU0bGEtO
jv14rj6b5l6xvX7ODjotHVMnIja4YeRtRpb8+FeLU/8NdxGe+QijtK4ywTNnBXihoQ0dIPpJknnASiXE
J6miMBrsOss6xq/+q3rsaORPxhHZaooqCdEKMYiUmUmgmOFwwUF3UouyAcNX+mohH38zCNksZULjWPwx
33DLeRg4PdApYgl9DWiC+bveVODNEvsOsLRHI3ubBn/GUXJbIfm0D2GkzPM+fjVo0bQn6wtYsTpEfTRe
ejDyzmpPDMdTdmfjXZfMPNqDhAvF1NfusXS7jXahhSKYXCsfajR46IUvFhjU5v7NcB7zykTUAZFJD4B/
ICCe1rEKgFn/Q6AwPJcOeAyPt6kiM/D4vKhAhw3Nhvx7dnIvup69U0DdnyNJjqA9PRrvMrW1NJeCEle0
cG6eyZvDdz2iNxPPu9WkFJRoj8B4DKWMNoZUR1ZNd1P4oK43UnV7iW8RQ8FCqKyNRfut+u63D6RziKGd
kBGCFF5bRRaYkT5rDjbXGXekLyuhJjzAYH+37Frw2KNhpdVRA7Q/uyM1mOZjChn5bmti2F2Q5qe/d3kb
2FZYHNYKWU41ab8pWDUY9eXOZF60kF4fvogN9Rj6hU5hj6gqWWzglzsWcaS8vPypU+4CxEn6RlsU1LvZ
9g3ngvtFiljxG4edzs0FdK7y5Tk4kXmyIiBi8u7d0AVld4yQFuMiaCBmuvREclzQ0TQ412y7WTiIHh2A
pAkRoI92/SppQ0Sgt7ZVk6Y2ck4KyBspJqQ6kwe7l6RjGSXAxgs/aIpJLJPY/wN7ZKPSvDbktFLo4kUI
C4BTEhRcKXNnjWn4hsEbOrg4itaYzcwXCsITMl4crjoQn0RzG5/xvKsmQmF3q4p6ZKyBTZWphRqBRtWl
UDaV35QQ5muSRXWfyKmsQQQr/v9tUqf78wt2Wb+EBYm/I6fb/GizmAvf6pLHyLVIcHLWFw1dWDb95Vlf
DIDJo8NGESDflBAOOa2Vm0g+zwSGZBJLuakJsW1xl/FJaX4HcAM+FID6I44WWChE0sDvISSEvwiNI57h
W4jmvSwQFvjBCycm7P2SBSVm9wAO0SFrm6pmuGBBYe/sP/5oTmGFNzvZk94blo4u7b5A03jtLin+SgRR
XdkcVFPPMriCpn53of3uoOpN0v/RHQdluRHhMFa+ufRM3h7dnWddjL7PuWtUlGMLVKK1MN0MHVW5yeKP
siGEjN63n/He7dnvrViqFbZQ1xMYhT3fiD1dHM2lIWd/CdWIVjHyghvagTszZfWNUs6DldtUGGTi/PdR
dW/69bx4uWQqKUrVyDHJBKwNt3NEX/TRrtAYndOA82G/W3KRU6IRB3EehbHgOSbaLPXlfZgqSn7Pn9Io
MEhI8gXYzBWHCzppjeDsIsRoie7RO/owq5CKkd+t3gWiayeYUZ5wTTKTCYF2lag1CE63lxOjFn06JBsI
yLgeLVpIc+DxU+kTB64VaNsyXDR8pmqQr6WMhw2fRfHMZu0Lm/SWn6P1zPQ0GcDMjcpJ8/JuTHObUbDk
1XQsplOWnEWdBLf5+dxeqZMqMVDJF2ojoc2I7ZdvEg4/2sUDREYIfszrGmDg+w0oeJ1QGSdO3xJqqXHk
YhIxe0uGSaoEY4xsnlS41yeFd/Eau5s0j/3qmL2LtH0ql6LwOEeUL6w/kFAPyYNGQWayDkxCg+AwTYFr
ZYZCwFWjNniTinCsY65R9JMAVmkPCp2Om1oBLc6NOmSCKG2PfEB1l6g1ec42o4UgzlkIq0BD512x7vsW
/BwcbMievI3kERNGlwx00aHRFkxv/5weHJnooNz+UsibGnDpEVvkPyPSJ9iE3itazaieKbJ+E9smr/PZ
Kg3esGXZqoK321e3kR5zw+R1yOmuaVihEQ1Oe9RGMloLTAaWymHEHpooc7qpwUb32h2DVTq11UqpHgWt
AMDQAwphd+42u2gPrcUlOYQlwuWgkvQp6jqxJgH81NKhm5rOa/WFaEy7kDncmDRZKOZ+r4WiBjuVLQhV
6z49pjaVSxacJSniYWMYuT8Qxxi/eTbSren9aIMJSTe3ruTr3Kuyqwi1LcM4Me9mLLmNHNT4E2TZG61k
IFOthZLzqXipzXvD8/0KBvlHkva61SjRiHCAwB7wW+30LQLGCfy9YA3O0vw0NoiB3ATGmUkE86+XkJVe
zCVQW0xxqQTfbg1ABaTaSzmzEPUIdeAsbl4ftlVltj1EJpbcawwCICBrSc96XdjDSAsVDRPtKhFvh2qm
P/9SxCJ1g8Q/5mYaRERVDa9tDRzuTbj5qBwp/KrB/kCePf/VI5S1YMiEAikoCarXr7bNsK8COrX5AUAP
aOmSnnlmiaKhEo2v5oBTv4O/CH3cCm9kEV3bFVHlPb0OYN1azJv6yzBh09xan7EH1FJo3aVE0X/Iuy6+
AFEejVjeuJiP220XnmpMiiIlzTxW0c/Sqysy84lHQZT2YbY/H7/0UoTkZbizNvXaPakAPMHKK+ZBpCjy
4elYxt0uTadww5NXEfp5nvUjHCMOtIh0j7UvfAVsmSW2JA3kLjI/oGM6GmqHK3X5WGoR1Egm0XUE75hZ
RpTnkb+R9KlpqR2OFPWL5N9bQ7b1e/kw5MwVxaATHVwygMUUF/hYj/EsOmhnzx0njWk8akNg0DKM1fE5
rfrL0q9HQmwmGXgfgmiT8QAMWq8UlXlQhDM0PPwbbU836W4/ch2kaHgaynIuyWACfIISZq/HRo7WUl+C
TASLRMsNbUlwZctlY8DK+0sIMfWHqSwWCQ6g9gwGS2XwnlDL4LCJZU8j3TkMRu1Qz9+fRzNtf+IPYEWy
zg1vAbz+qP/UvNqCgYfm57lyrA6tYLvgC04O/rAd7tE5KgSfrEzvq3AmT67+Am2DO+WPiPhOwMDqbXoi
oLwIB4Qh1EV7QSCRehMu24YDL5El3HOUiOfL83jH2MtCBCIkofISnmdA9vm3OycRApzoGCDt+pNYXn8F
P7BIlwWBwSabjORFE298Te8+Ze46bceNCojdsjvdeorTlnq4SojKPbOZxw2KVLItgvRcx6R+fIHgH+dQ
+SyEB+e1Hy2o59peBUMpB0s86N+NTV5eRqeHqWO1AhKqmY1ektgEutXos6srBcbB5Yq4xLgRXQoGakVW
pZDJCE/pu+74JsyI63a2GHSlPyLRijBfbuJCCtAre6VJxF5tWGdZ5FR+Q/8d46kfVJCAsMGf8yzcmrvB
iyIPxokLIj1y7sFLeSQJPVXEjTZBvW/MT8UXjjp3IRTxfdYjDyPn6J5AB971DnCLGyLMPGj3d9aNEUFV
9tKsBaH2bnLrK6CMF3UEYEodvOMeZNP3EpOHQZ1AtEo6vAL/ZigmBuzp9YvfNoLxjVfjZcRiIMDx1WA/
ogVgYv1w3aisFPa42GegyqBqCBOhKyo+KM+xMzLWI7LnuYyi/9FS5hTQJ8VOR/5NpZXOhgO6U++ZgU26
rDTc0JwnQuqRa0B+gMTBMzQ/OIcvyZAEQMooosnmblx5TisTqQ+c1fxiCNfUlR5jTgInWCu4wJwA0rwM
SoPIhtsJzyRlxSx321Yi1v0TSoXA5n9RHa6mzErR3QYFHTu5V6lyXgcMTClZlZuSZ2Ehdx1XHYWzHthF
gk5znmkcqfxX0jdzTsqkgSsOovFX72M7WPC5dtFoUHmezSVjcqo13ed2RPzDyUalznyshPUL2zRoGl2D
pnyaL9YhVwNmLeUf4G044CpXIYjb2495Ysuv5XnehZWBbKNGzr4juvB2nE1l+PvDi06N+5ZNXc+mqxG5
aBZLD1L0a/xyVIGna5rH6rKWfWQtgkC3kW/He/78akAJB1p5As7DjGlT+ubIgi8Fj+1Dmfm6MR7iTN/l
bNWs3JPXroJuqHuy3ZjmsIyC+2uaUekREt56fbVJ1akkZElC/jA+IibBBxSKjXH8ob5fGrgET1rqQ8zA
m8EC0l6i6Txjo2M4VBMK0p+A/mHZCoXLBgy/E8nRcyfLdmL+dY9L2QAnaF39kcl79sQ8angCa1Tq/vSb
+GLrDCDvtsU5CuXQxMXj29i3rn/0b/dbRIheI0aHPAHbAmGf0XB95ujpfflb82Cbz9+Iyl8iIC321m3L
6adXhbJWgspqmitNAV0RjZCGbdBitUQnDj68aHMH8gkcCCPeEtiKGTzjy1Mhssjv3MVE0zs/pbNXi4F8
R6wjxpcr+GxtlRr+lfdRQMP+xCXWt+wzhpXRZAWYNv2GbrOPfmnc+7mnp3u8Byg1oijVkSOhE2j/ve85
fpD03iquDcAYvIzYGAtalUUAUq6N1y75T0TuJ6qKXNe7/qRHT/Ze8RTLrAorCFD6O8ijigJpwCHUWq5U
EMXRQTEHn9NRwds896ztLkwUHm2tKzhSxlJ6rSmS2KxRv4sshrcPp971mtt9egnuwxkTPbyMPziig7gb
GpZHYKvo4aZeFIl6rJ2fzhX4FUF7cgZ/9IIk6vHJkvCSf2ctqEoGNc5EQtADvR0fjkjgHiMlfAgAf5OM
R8gTyEYyUbq+9qK71SrqsoaEA10WDkGIvaKboqVrLJ8CYFbc8ivVmQqtinPRUfRr1ILPOUXjk5qBrDNQ
AOuTXPmVFJDb7KbLObciEGQUrlWJT8J5rKYPriItZAzxRWaOKfS/+0Hgd3IgPagG/NW1N34zeWyfh1+C
7Y7x7x5WE44WNhL3PKQRmaBBbbcLjb/H8enmmsXSJ6rG7Y79qwx9As2fJCaZHKrvZ8BFYpOMR39ISIdz
7eycGF15QH4w8U//qoJTwFqm1IXVVQ1ebUwJCqqi+XLjjlJ+Tu4ZRUQdv++rVGShArUSpV9AYJf4J24R
Ue7oGvBHnF0SKrRX85wDSABAQWs+yppem2Dwt8Ve1fz3oKT06n5445P2CmL4AIkY8r4gbWpWyvXMxBRc
TWC9v6uEBAjmB6sHtTq6KsmUjkP4B6jAI409b9ClD8YXS9c4jDinqpoOzucX0k19p3hX77m92wB9MRLO
Ta8a+eGQ5VPxArMvfsP5G4IMQ+DHKEyYir7MSCn9mqiOebq7f2zd7fF12SuMaY/IN4I2iOgF7O283PBi
u2JlTir66Tovrgr187FcP9+JfhbCCV2DqwL9+6JpmN3eWwE0WSE9poeub2eKcLm3xqO3irCNQqgPorR0
P+h4KIvMbHB+yZQQ3fUJrfkSvW/wOD1+G3z+HhTi1k6xKTWVhf082ss9LoLffevCrz3HSJcA9hNAdMej
0JyVVdEuMpWU2o+/rITPKDnWvQ5Tg4JPUyqaHZU86UxEK/MIdiHX5Vu4ZwEmEeovI6BfLfAzsKwNV0uw
JDCK6biGp3M6pB5qBY6XWkR4J4owtGQMG82s//b7cJqz9dC0bNe8Go1J3myzJqeL3iLFE97ru+C9Ed5L
D1V9EwRYQ92J93KOAQNbJFWaiUXqUyYfPiLUBkZmJCygs5Vz1dvAlkwePjiHEOU9Ju2KUOUiyyBwirLr
s2+ENMVIjLr0rUJ1bI28tdc3EbxH0fktC4h0j6kIjqr9wK/vDeK01Sab2Bfz72p3c9BOMvnBTvK7AwyQ
w8ZitpzMb52b0ZmPXhcN5JPHBOiUID6zdkxxflm++4eQpUFIVZMxg62pxt2nhv61mlXb0A3UhHCJiekT
8TYKD7tqVRsXc37Oq/QZQukXhxGm3F6oH7Q/EmEKdwST1fkjvqD4hzTAYx9HoThcr9VbtS4kZMayap+T
RrXD47CIN7W3WbesmwcqThyNYHKSjQiq8DIKX7LYt/CcZcuOBusqRu1ihnY3iT5OS+0l9SEC25xbBiY6
xb51LsofTpiDZTft4eXAm7zkqgkUVbA8wt9hrFDAfV7WA17+2MXJZidVvTjwQutZEqptDDfeiztzcjH9
/vwv1BZrlT3jG9pIJMS+AXQgOWnufrTS6CkBcTS+omlngRCn78A8KjuJgPSTEuNywVAOpDMZtX1lJYqe
sYfMy9vBBI++Y4cayj/468biAGBr6GhpqR1kpNQ4x5KlNfeCQzmCU/sbshFLjox2pAgB4fO1WrMwBl8i
tKo8y+F4Mb0g4ijqLOGx4PVDpOFM8qt75dJPez3CqW17baiHlHKktDf/Vx70gw5RTCc54mC2PS1H82Zr
iSGaAsAe97fgQvkxwUc0ccs5Xoj5ZfEcg8AZ4qviKQArCM+ocVH/ZQAdr7yXpZ54WGtLh3Y3FJr0LgaI
LpZ6df+VFjfmw5OloL/Y+JbmAVuWIHpo1NbUPBq1vTWCobCtQEUFUwN20c9q0vh+DqoY08g5+JeS2R+Z
0uQR8s7IOInyQVDPmHHOt/CWEPOGU7x7OcARZJq1sVhL2cp8sDhZ0S4tu6EEmQTV+9eL+EKlKr58vODZ
ffDCKo2jEkUblQOHoUyYJz49bGhgQWbzlhA9vIu6g++RvwhdeDam8Rd9P90J2fTQgWyRZ+rtMcHnIXlf
N5HlWAVfz2H1mUCd9I4UemmyzCeiXLFh6qgB+U8laEntQqL3QzdYOcAX08KBCg590F+60U0BCuoLv7LB
c/PY36jMvS68bO02QbzsiF4bNGXbApYtBgY6rXos/HGgiKfh/PGR4KR10oUUglMUHJ2T6Umo/s04llh+
xp/sDfwSkpkwbTA5GoeAl1okrAvxrWoF2i5mjRf/pXGNjIL3eEmO/0mGNBu/S4R55UvVaRZp5UaP0ehv
9ZMSKn9Bh0rjLVkJIaRDLjf6CyUVvwCjEGrTMhXoG/6YOzzbumMwaimyhzS0eqlaYRY2QD2UoEr/v/iB
xQDJFoQe0v+NDGHSk8APWUZkZQfoINJofp9jxVSETzuqYB3qr//L4tfgERjqbLQW22LjdH5eYRQ1ogrM
dstFAzurA9TOLsbzrdlbIxmLPnWnOHGh5edWB8aLes0CaAUZkwwizblNx9HV/D+XE2FRvOZTYCAiUz53
looTHGQZ3x8f7b2aek69ke0BVlBANFd6OsA6Tq/ryAhFG8+QbeqlxC70lvxd71VmyA02kYznqwkAcI09
dRgUQnddt6nMgUSpe03QlziHzKNKX2TvKQAq84ta6xXrR8X0xW5vRFWtKT+PEqfx9BWkqynfEXFwh5R8
iyw0rTaXJ8s2eISA6D7MlVINcp9UIaeFPqk6h30OvhNmpMRLYUPmZ77Uzy7sXggfOxLIIAkr+q1Da0ab
G2tPD7bNc3iAdecmEK2qaW6E7fJ31ZkgsrKtlmwKKGCSS+hEOavRjO0QTuR5s29fP8Ds71J0A/8Yw/Vd
O36455Xb/0V3z0jUvf6QIbSWkfObodBkjSU1YlYdMOptVz0L9YfT1nwK7HjMrjeSi0iRfeGCeik9RgrY
wYcGRxvYRjdi0SSzv04v/0VVjF4KcH3KxtgLwCBSjBsaOIDtkZ8IPUsIb+Rr8GB2qkpBd9/44JBlVqQb
6DxOzf2QuoLP7Vy8koZ9U6E7xv8gBa8KLO+wHa5RVckueoZ36Pl5/M6ZZQN/HsrahzKj4W6znjiLvqwn
XO222z/HPuY8NGQwGu2W43faI5mnYotwHG+W6ND0oMw7o/1/pf5Ol01CM5INNIxoDHx7jponQXmUiCgV
2yu09P1L8uE8cGPYt7EdUllAnU9yHXaxe7SS3743f6eO0KDRprsqNsnDe4O74i02w/e5SQPCSlt3mxXq
ZjmPrK/AusnK53TGYkr2UJUAqOvU0IRAkCOBu0hvHRU74HieHU00MGNDTIyyaW6QHSfmDUViItOSCrwE
xW7nm2o4eIfDqUUFkkmFOdbzffxDyxhI78p9Mb68l4gIi7yYNeBoUMSSK5nB+zrN6RGfJMBYbZ5d6Q+z
PV0JPdjqlWL6OENLX1eASGFEaGUQdKAT/Q2LI6JSA+pVvitwaX3BzTe28ai032jU6nYQ71tGHYbfj1Ro
Z9DxKKqq7KDkcYeHElvi/0wxYAuff60bywrfYwNKQGP1/ThV2qNWqE09/xpambfDyZZa453Apeh8TxuJ
sCNj5Hv6RT6vByJFsZgDy5HtltOG+fEhWW0guN0G2b1q3Gw8AicBBG8E5NOQXB2aTTrmKWbU+eEzQwat
gmCeN8U6nnoIGWyu4RfZbub/5+0HpHfnD1Od+bJGlVkE3XZLS7o/vPdFpWDpSm0mS3EBWbU5+Hs7Fliq
5iIrc6Pp135J/UNAyjPhMdWScRED96gPFe7pT+Du7jakkOLnmMBAws5vh2ZJuiWvQR1SnKsMTwCvwFt/
ifB42jtM/1tvaaLh7u3ju4DZ7mX0ol1rY6soqfJI/RCBQ0Knnao0pLnXI7pCNw4G6u1v+unuTbo/Xn1U
F1eo2CmqZA/wHt3eqe7jhQKMXcfWnV/YuXNRckGpFqKtDJfvuudrFfgEQUXXhwUj/vt9Jl1I4MdZb5+V
imOZ8DWpmWzcLLV7y6NeqoHM+O0dM3O/OitULyi0Oe3/dL2gCiXnYDl9j1xBtCu9NG1ooaINlReQesNq
OBByEpU8VRwqoQbZ2D37Tj/bzCj5r7fiKaC5OiX9zNfPdn8OE7vNSRan8stw0a7AnZbuKmagWFCJNdFs
/bfP2JPGHVPRq5Mt9JPxOgvzVVSMOCI3GKvPZdmPMTJTL7bfpmgfgaa55Wvyx1PU+8EDTdSNkdx1eKco
Rr5SDxPhgSnVKo58D46KLYS2cRBbwj5gsvcP8WaWYbtYbju7e/RmhKZamP5SVDHRnxOed3oPY/Lc+jGP
9/sdc2TKLkgrSdyn5t1mIkDtd7wxfODqlbfd6MXwf6wFeM/6D7g3snTGOqGdFPfAIdN6UEteAIYdrlTv
U4jS/5JodIfIra5+z/dy5UZYuZPs8pa7zmCOOMg90nOhua/U0Jd/T7PWY4AYAR05XFdJgCeMZD8mEuPA
FUM88ftwEYjeslOYu8G59A5FBs7HQoSUbO11IcjtK2IAIQAS7GO39k85Kj/ST88w/tktoLDnyRULfbct
1IwRdC0PcnkwCibEuzX5lb7egX2ZpgHAKJZFt5k30ld9HpcWMZIvYIJMPGj1a1vIZtsGVmhuR+nWUoEm
OezRCw6z3JCrx46HQQVpErkrExxbwUruhITj0fZiXw6dm22Sx7BguFjzjuVVfTD2R7yQFNQxt6MT3yE8
eZWvCQKaNWXu18qUVDRSPhuLSopdZ2s4N3kghbcScySHPSme9pHwHHylDOtZRYoYZpilW8VGqFwJf3Kh
h5QXEVnezRvuyvPQ38iy2dMRnPhO17WqD//7NoxVXBXTMNW0GfImSRw8rp6okuzgBd7zQxHGK9Y8LTUI
koC32sBpZ7aulXGsZCPeX+RYqJrjMdK0xVOu1Bro7bhiyax/ftGwDQDL/4kcMP82cBUdQ6xXmX7QqNfm
gYwYskMuRPlZPDgIFuP+R+WgFP+cWZgdbHHzUtuDvfFvCUO68vem9zPgfJt30Qaw8z3tBDvVjCBws+l7
PFWj57enO9trC2aJ+rvL/PNZ0bBC5725yl4amPo4jDdNaDPT2Uz6zGWX7r/OeDZrNPhN/xDj4ub+EF/i
C7lidAwFnk5QE45SXEDwSTcrDoFwDeJGZNieJNYT4kiPQGMyZhBsfAROlK6Mz7AsnDFI2ifeAGZPsrsm
qzGYPoC0jgFp8EHxcMZFAa/+UnvEQUm+sKT6wwtgyypktmq49gunQRhOQTaAXQaGy4PzFuTGlz6gFHz2
zapDFM8rpIwUQbCYJhgIrP0nyA7QNgNKSK5Ae5y6jkw0lGmzTmNL29x4HNYnKNKF9Q/t6fyqdJETi7V9
vbjf10WHRcVJLmwiR3U2wibgaLkD3VzMYX37JeAUzSxUHcKAWxQp8g7Yi6pJ2R3+90MuN7UxhQKOsJoU
e3odaI8V+N5T1f8Uq5LZMR+9sZno9DngdVwNn+9E9+VGQW127KA8FzoSNi8q0H0x6ueldZXG706HJFh0
Vf3//5CtjRsWNXlJRCJ42d4gAB3YxRRUBK95d+0A4BRG3hgZkWrW9IJB/MtxNfXP/+F4YWwlDzk+Bq8L
uUTCkwqHDPTKvGTv/0yC4RM87YpIq1uS+eB6mjX5UMzo0OQF0szRSX75gDuW23IkIribx9mMlIsi2UXm
FOncOhYI/fLvTeRnAcCDuLLb3VsgDVY+KmTtgmxgipLMGaVUldVmPFTY+rnWQIiVf9arcKrtIqGG9NZt
NQowI/0XKkhLJbqV/H2fnV7MPwYhFXsS03bEd/iLPs5lkqcWrbHdelf0CafXA5QaWlfUiPhsB9HYfKzO
Y7JaRi+69l5JUU0x27aEu2mcZIQI43czacfR8lnl/OeWeCECS59G5xDgK3XfEIakLhI/Uo3gMw5NEEAr
7lehH80c8+DZNOAK5B45YosS1Krs3GWZoPMBi1NWbAGiY0RUn+tySN4uR/NWWfvK2QizO2BDpRnRHqcJ
Vd0djhGFBQheXTWfT6PrXKmlQ1LRdCBDmaKCFTBJlB1zfbZAy1R3+p3qqo8a7L9//50Vl6e5uIojfs9C
tKZmc0u6kDu/PcJtcIzlFINeAuQcXSRAKzYhTDt0PGGTuLItUKYn6BeJ9FWtnTSUrlPMltKAJKmMBNWl
4v/de0FeANlVRPhZHLXh4gniw0Yv/Tq0oWWeCk2iCnw71+W+g+4MlbFrVN90SmUgqR+NAokaO+aVrjur
i1osJkOTwfetemVc0Nh20kEovQhvjWsHhtMgd9/pCXR8lrE6M4Z1cNChpk2myGumpsh96Sm1uWyxhCRv
/vN5Rtcl8GIGT0AvY0gw3BXg90Kef6hrbvOIsGSfwJisbO+SXLVcWhht0ZWAE8TqhelMr/Tqnc5VraCp
3Ic3X4x8U6teMOHwfVhKXEXtsf7u4/DlsI+8deFaRPBPeSkSyG4+/FMGjLIVAT3Aw8r5gWNgwdBmsWFX
GGovpUoJudA6G7V8QeVvOo3PsFQQkiaj9EmuMiW2bechXa80ciAroEKcqfR3LkFE57HJ6PnObvMvqxt4
G04jnPH6LzA4bkEcZATtpZ0+uPNiyQRYD0zFg5YJ98hrIhWeFoZoa2REO8VPQrl8yO3d4EdfccR3PAuk
IoJyGQ0zHUwRZVDhrXosaFFwVAneYuSyntK898AUjNy0jGIN1QUS2GxFTvqc1L1k+4/3JKWzlI7l68TS
GRWwLgriiCi7VeE0PW6agxTPSLHl1wDX5FDL6pk3sQnTIiFO7FFV27q3qnT4RC/xtEpU+j2SGmR/V1p+
HKD3mFEx2leA5gkwatwsH1gZQx4CplmSY3y41zdGtMqQf0CR8jr02HG5K7TamzUkO6MAWqdUXQLWwrKj
cZANZ8h27kbIDTAcceGiRJi4Crr+owerlVQTekEd7SFOZCQ/ylc2UHBgS2vhTIMzZnFzNQSaPqOR1aUT
KBd8+GcP3Ax4lk25Qng76YX90hGyXu5gmb12wVneG7/2LL47/Fcai3Qe8FZW7JTUripIqH84eYihLC5w
dM0mA7wvmr8fHzm5fDVYCq3sWCVjgS38iy3B7MX8lBUu6+/XGjyV6p0UCsJDhdZb3CRA6PY7ETC5NP6r
PmThdyYKtSbm6x7BpLz6Zw2Uh24z30sRXBML0vu+PqZfKShoQUDkZOANXNi9XoM/HPVTvWtiLiWVqezj
Qe4TvhsEwzRRUBXQ74zYG8IpiCb3no0Me2yXSLJNLry1TJsMAZqn7cyxF+6YXMOw/GbIkGX+SmloIIYy
TkL6MFGZEEuXd0jo+c2mQXiBiZOb5z52Xs9vZKiHxMFumFXfrdZg6rnVjj2eO87MUSk8kftarOxmG4wL
Z3UHgtyIGPsqJy3c8xDcgyOwx/uZB7U8Xxo+ergifgPa0i0EeE0oYZwgqRHQCXwXJeZmvuCKbxP1NWeQ
nGOHoFePMwKa0+KHjZvqrDXrUTfEFwz9rHyFLgDw+7JaQL61GroMbfR4KtZp/j2015I+aQj4f9q14WxL
gJbm+S78/TtKObA07DKweirqgSkQqU7LuJsMOF3iVeI5grUAWr20EQorTVL0T+m0C84Q/t5Jk1JHevsP
uB11NGF7Kuzj7O5e39w9axP/oLsio8xneIJRSeAzqk8+qL89I64lDn+E8D46Mb7Ib3SSaaZqQ7t/UcxH
1aOsxhYZ689w4Ar9I7AZ9RswAw6vXUxps81CAJoksHnG8zwwlv58BdUajdPiU4YNYizwYA7kaIs38rfA
M41sFJpfS6VgYZ5Twm7PR1rquyvmt/8hETRZKgTL0/vkn6uIfl8GFLWxcuu7GOUyH+48ZY25ZK3aEA3o
6DLk4+vCWNa0WydyYduT8kBM+/pn5OvW+TktmcIH3akgyg16b7XtSPKiDtS7IH+LwC2agcmHWD0fz8Yo
T3l8gvrJBvMMtkn/opolRT0Y6BGoWMpSq7TkiKthV58g0lNQR9FfPIDvWroDfV1ykhNUMkAZHQl3b6kd
ALVEA18Q2rzHte1io1hzGHz0Y0p7vvKfCQp2T7iRr9QUx+Ss5MwGNu3Born+jAMo551EiTHPnmxLun0v
t53aXmtFByCQvj+0sFFvadDQaeYLQ0Tx+ar3pVRGfyQ+LghYZja9Hay3rkBVnoYQ3DCg6Uaw0AaNPC/V
v3VKQHfOJEnKpoa77QVrnDHmasv+SpqBefCOVWWM/sP+6I8kLwfcRGi7nL1lnaHGcJdcVQ1w+o8xRxjg
SmkzAM0rEUOQoziR70XSpQhWDArCjT5VY1WugzzbvQCHez2qwq/z+GWWp1o5aKGj0ZxjCEv/tar7XAN2
8HHgfs+PeT/euLeK7eb8N2Grwtn0XfSdITCdBulMcXjISyseNOC8PLIXDxKmtlvg+sHQBIJ5xjqcFpDF
Lc96tNfePQOyaEqMGICnq6c+3s+xb17KUJravKlao1GOmw2LwbDukl9KzI4A3IqRiBIE8xe7LuEXAGrH
ot78sCMupwxKKIPRqFFeT8UYg4w2TqmnejGzw3/P64zGHv6klHmtL1i8InniDy4lqpvQhLZb2Ua7J9jF
Np/LpYiVldk0jG2IIt2DZ3vdeDUc6wEsLQo20RTxDIOqFAAhV+XjyU3L+/wgnSaKtBdDlRmNK5/TqbCJ
zOGI8LrRt7bRUnvI9WuvM4DsN5d5skBpHp0MwCzEpaFu1fDWUrhf+scg9mFACB8y6tfU8GTJYS5RD8CL
RmmpnM0SVZ6EQr+3GJ1ENsl7MyxHuTfsF0KDNstM5rYzp5xsEANiPS7Dz48cQ3S9bVIH+sX/Jy011+PN
HoaK9NGg1eQSF5JeeVtI3koinLStjPXKk4NegjzkTcZgTknvRLJ5VKtCIPNOHnXkFZiHGvdxReCWqj4u
m4C7yDvx52t0+tYM7GlX3ZWS5ZsFprDLaOmU/IfnjGYxSy2iRGw0MFr0BjIXhchxlqwFuT3e9o0VE/na
dslk3zmRfl3IfrROlC2kNcO5GTd0Yb0BSRWYGfkKhVkjxMIGjYcSCXK45YcAKn1VY4c5cwpzKDmE8oxp
46QJZT66qa2xhEP7YKLNrixoDkqnxO/UYow70JkhEsl6/snkn/2p3EbyjvuhoumeDcD7U+b84m6vqNl1
vgg4bVxidZLYdROp8u7ADuT5RIpBpjE41ot5Q38ueF4mNGStliXtFLljcdQk+KRp9Gb9GrS8DYJk9djP
tPssYjESBKK4QRLpLtDZEANa+KJFrpCmzDv12BK5eVjZgd9bclOTcqOP4QKtsXzdIcR+RklsGCwhimIn
bSZKtDrEQ55NhyyW44kO+6dtLZYWy6ECjTItX5dTakzMt409/T+AMck3x1Wr42I0MX2I+x4QFUXYtU84
oQGypfp9rh47Stra/nTYN/zpFPGTk3b1HjXYMkZMHHmaQCrWF6dIZwKRuua62sQQYpNMLHztcPlLvLjH
8OWIqHATNI25V8uSRueY7SG/VRqUxTODs4L05Wy6XfzNKE+2plWdTG6PeHF0dbLQUmX05MlS4C7qyUqZ
EZTv5GXTPL1zkSChWBCs21H+josgghfW0FaaJeqRWxBJ+WY9is7xvbayMCOXzfe4mG7tqJr8A9TR7dao
S2Rainhn3ceHu33w1lGs0Q9qFCpwd4BL1R6sRqmFr0pzFcWVbbCWMy3yhInvcEGttp/eR15kwwHZTboT
ChmsAwoEUGvbK5AYS5Mv/WllX+c6zymBdetpkDKfGK17RmDbGcPJr+AwtciH0IwCWtgtHL/n84wLulTC
8FsrP3zDJ0NpShRbL2ixXTSvClL1rKv8x5ugN2DMFBiXfBRiKr5FsoMuRtCMGp3AH35ycz0wVPe7lONo
QoFzHMhk2jqtF26BpHgIX3MFnHrCVKBGNlsyo5MJmkKP1LueHJwdO5G+8x82pT6DNqwRaKK9B6i9epVo
yvMvlIFcDVh6+MdHSCK3ebnZTqIk5WOjBembg8BweahAEQ3MsXYhqb6d3aOT62Qa8Zb9lrtukMhONbNj
MYqFjuIDgcze0B0scbgvv6seWr5Jl0JNxA+V4N1bZJS964eExmVJPq7nWCzMLycElAM+aT0noKntzj8t
loRdxBZ5x9Pn4n590PJ0fao6rKZ88jt0u6k/YAK0kK5QprrNzkVpizgepgiK44QyUH7ltv7EkNmiL4bh
Tt9zjz6WpSMTcbVjvKto8aksWoMFRtBO83qhlOzFansuSAakBHTe86OJCSuAI/WBEbNVhrM/3yj8i0Ah
7dmUQe36bfdMaH9vEnw07CIWZDRgW8edXmtg/i4BaKmuLcQtBV0hjKpJ4ZbZYaQvnagoZvEazMfaPGzQ
zNQswPudlcHCZZcRJVvh/Ga8kIiRGxm2I3B1iKCHc+zUIMmnp7AKRhJZeKERiVBrHJEQVAcXQ0jzH9xE
79G6ui/uxF4BFAMvFowco0btKMiW/nHxmPM7/j3A5ChNL9IfroSqX83AjQSg0/VrLTkIZzAHyLcVfsCA
2yqVHmTeUezlATr2txrZxDaSYadiwpNf4iJh4GTQXMqCR3O8Udk6m5wAMVYlsdM00iGQyd+P0i+VFTqN
LmnQOsv90/xiT6+mM8liBkAmWP/ZkC183AcfEXi/YUgBPMmgjVqK5usk/WSduqx0CB4qBDK5hdvFw2dL
RCNASc4AttivvSFuXecFId5KA3PnIHBYmO3vwiXD7RF6dhlzyEKzxk0dkyBvxkkNueIPhmv522L1wXdH
Njx2Fcc1T5gDP3la48whZc6snVb10hAPJL2SVBy2SqVWRdjxxfdl7HdLwDgbuWWyD2VsmyEQCw5ezHHU
dVsL9moPaLbyPp7We2kjr3CXiF/G8l60wzVsLFsKfy4eFpaMzObIThBMFjgmkGK6r9AqxFO8dc4tqb/I
iCb7gZ77mi7qeThAhgKRswwDaD4whonuC0tunXh7SfqlDbZFzo1rFOWa0qgTDYQmNI7WDvWFc7Axjyb6
DxlPkdYe9yWvcTyBvKdKzrDbS+vM0u8fN/fjHivPzEPx1iCwDZJse5u1o3h0efOSC09rniQiNtGrfn6Y
6SE1m8xZ6mLt53mOei7h2EVgQ4Jnh+mA4vQ0ZdFBi9xkVRmD3ZtCFUstALdh/vKbvwrjfCK9pFv720O/
WJoltHS7HAQU8ko5l0aDGuXyFJ5IwnZxHHbIuLiv34IasiL+npMr8LSxltHdyMw9EcMeVZjA+FpFfFYs
5RX3lKhplJy5JCrthTVz6VQvOeM/BU8jigjNQQL/AwVofKUSfrhQyS0m1Vhw1U/1DHQPsYZIMrH2ZJLa
B0nI4qOI2NvWWZwspFBdKiRSVKzTliw8iCKFeWlQnQTj+fQ4vE8MUTLFztKkpL7OHb2KYQqJZzxSBv33
ugPBWNrkPGsRQKh+Vkh5e/Td22gdPUk5tRE2VDw50/bCe2mgsfk8avnt9FUxLtQiWu1ulHwhPzSzhk4p
a7CwJakbr3Ohli2pggVb4/VWSuzmK3Z4VEYxQG1H04pxXH/H6x7LjVNB4ypdhwGoW4QYN7G7g6D91lQg
HTkhxGwYMfB345gnResTx6s8EKcajsP5vhO+xTEq/08TXwEMCqhS4xAy/E3GuhNBez7TppITeQDGP3sP
qEZCaJWfW2ySUeVToi7ISJfZEtLA96rr6yvWIRpTOZFAanZoEgYmc9ZqZP6QtXXMUmHS8Nrg6CDtq+7a
8/rfeCjjj3B+WKOHUAWr7skGAF76W83PWm3ByhAEsbb2UibYiZAW5qWHSglbJFyMN8yR9chP+7QX110A
qs63bWnZO596wWnV7ClY172+u7SrG/ujsMX1Dx4s2q7n+1g+W5e++2nUzHgn47xg7wjgurr3J4E4gF+N
eUoWL8UX5yHpOO730r7sqa7ybtxnUE1YgKuaWSz+pGkjjyVqc7l2eAV9/KhQR1mJurHQjwNaGDzEMiVz
vRy+AnHFosHaUGuYrPQCldwmfjaS8uCicWSafuUoHxM+tjFYU/iPVcncyKBQ/PzCheo6G8Qjy5ZwdieD
9vI/moUse/smAadzWBYsV3E6sNxv7LTQTSzULPMecTrH49ZSsyf2fIOr3PLwmcUnjySgLfrzn6rITlAm
hV10vIR5XSilkTA4ylYpr7HSbR87OyiY/Pox9ga3chcPlQcWhMygupHG0ZpLEDdvWnzkR3wqBLcG4ND5
0UXKlijqh0gfh9ggxvIMfX+GLkh+F71Vwg1x8kuN/RaUIBLAazZN3/cF9et3b/00uHuR+QDrA52SRZuP
Rmv6uts4wRLBFV/j9lcS2710v6IFLkdYPWD3CX6ZTXSY4Umvbtd3479oZr9HFc51m6znmAZ8VxJO9pAr
fvH1v2zbFqh12Ji6THLROd96Qldsx3rqA0JXdNEJoPhNSRslPL6Vc5QnJ9fA1zbmfnyoco4YG+QaHOzW
n1rJNcDdI9DmywHyINK4UKpfKYslPx4X0qwRoGqgssjAjEAcsrDzoTEjn8fo84td6HLDJ8qgZi2WjhlV
+R4CUuC0MXxCThHicpsZ2tsTmJIxlVbTh+6X1VhD2HFj+rwcc41v5qXn63P0Ca8d45jQftkeYh1pTstm
Zk2YXPJJ6nDjxUSPbPVRMGe3BdhNYNrasayAJubMvNr+n12nlWoG0xwxOJKPNv4QcJy6TOhNbO+HxaV9
SFRDAPq5nzfVckrsZsL6pqe839gUhjWjyHEqySAYpUd7h23LVdpGFUBJzM4fd3UsXioc3J0d1tcOhae8
rm4TR1HsJbEG9zgWOHRA1Pov2PFs7oUru7fuhybVJPvtr2Vrvqr6+rAZQ/lpWyzdQZjly61apjkLvIU/
XwU8r8+tajAZAZxkPOHc9heGM6g5Yj+A1NI4sXSQ6kxrqJauS97/Y8lFsTMWu7MgmUHqqJ9QwfLGgImB
ydStai+zhjBR8/QWeEXhvR6gpVkbyzB40/q8OzEqZ2i+n6uTOYie+jOevV3Lrhm4o4ZAaBmwWMD500eS
gFhW+Ljvj0sGWthP0kbjqUt2nT77/CgiN2Vncl79v5jGdnJY75vGlevkOm7eabNV7oryS6pQcbgOT7MM
irBk3jWgy/MbkCoRfD4SuIFvd5FkdzWB0Szf1TCQA9TfC/f5Xq30qEmnFxfVYh3SQ6k3xHfvOhBTcT+8
wUokFZRaQSmdc94Tc6gbHQN2swtvf+L3GosdtczJYgq+I8SwrDgLYOFiilfogL9z+H78EX0AwfvJNBUq
YdFq4iMA+nF0nwghfYs74FANG7zo38oCpnAWxopdxlKr11Qei2rXV7+bQ4593yy0StYvQcxy8bpegTZD
zt9vuPbr2dswpvpFYxj7Gq3vo4De4maBKTIfeCjTJmZ+FsBcxjr+m94MBuQaHqNDQ+rZZDlPQLp1dQjt
ULynIE8oI4wNVDXt0gwzl4E9yAjXBs6kmooBWLb5c991BcGQcN7q7if7o7gyjozLFDyueEePUaB72ywV
H6MhfzoRCfaSFBk+mLrjLl1Rit4hHVwO6NpXFwAe+bU+bReAMbKT3rScJzfRLBkR6uJ3UXBCdWUBI3wH
G8OvW/8DIGoNWhx8tE/4I8okFhllNw76LTpS5KE4gzh+XghytW2VVyvVl8HHvVgtE4bUgTyOWRRzaWda
Fkk0zp/1dNATCwKkDO/iHUXoCipd/mdTvCy11Ac//EryudBv9J+7cfbpL93jOa2qAUYkf09viRj9QRsu
T2gNaHVr7cMh9a35zCh+xGIVYzaU1x42M6YD4kqmCWwFmm3CRfgR0SkUAve5ioCqgA88s5tWxUe/bGZd
4VUwPn06v7pfZZZ0HqPFlAQh790sfuEUelmivKkDRan4Kwr6r+q9kabTvc9csK+a0xYV45SSTREhfOHT
ll1v+5hPMh07AtV8/PlKGomorUM7cSdCeGMZOHrk0J7Fk019/wQinNIzMaYG+2ko4fKD83AgRoztzsE4
vc+Vw/NsxAPdhUO6rHc+n9JuFQoEB8ZAbSZnBRVPsLsszqhtd/RjqV3bmm1WuQz56+qt8ZK1n99IKnuP
WFwam6NvZ71SDzWEpfy+HiVm+P356R3xVyKPwwlfuE+0OU5p1fMtoA/qxapYP7GNtrfzfKy9gMZh+RZa
H8aE2rr9gg6ljDhdZ6Pu/mG/HYNDJmctqUgpRPwIQ7XOhJyNlrTmYDdTFI5PAuZCJCwHMeEXWmZRFlYn
vLLZt9LzLjigCgn9lNjkVCLyCWNe+sxs0rVx/Cbp8L8qC4AH5b8w82Engzvpz5mjQhJx8ZBVJSlnyIrm
mB31vfMsmmCOhsmyc7IREP6IF/BN7sDa+JzPo/wutuT/jYwSo2VWZkzz2XOWT8J2alb+HZiCKR8Gj8iu
VJFFL4max3K7p9d5afqpd5DUOVxN4kW6vR67Vpq7JlfJruGVURljQqmnXt5zHuoXRA7hYDGfIg2GqHDf
d/XZMiXxnKQRnDTjHcuiYUAtLps6nMBozElWyDCf6OyFUAHvrRsmPIoZpaljRrbUIT5iK4aXX9/HqQRF
VWxBsg8lzJogW9MKbSViVQrGl6Tupf7fKyNzffrqxiF9PvHzTSfZu2VwiZBrz1gHkhs3MJWL+7agpcOW
uFtSGaii2oKwBYd3Z6QtKE6e+jSylavB00R53JAZcTfQ955TpEvzsBahSkPck+M6LjMhtYWsfNfE+OXI
oy5nkI+ZtW2C1qMLUT1deQ2kHXafbjrAmasVL48EVQ0FKNo0zrR11Y81anWzQIfJA96BcFq1WFpP6xvB
WZE/+4xEFBrPVteD4izfOC0OZS5Rspd3ainPj/7ybc+91HURKCt1esW6J+us//1XsfyANHH+Gt98+Tjd
KA9baaUu5m/ksL+95BY4cgL6ZmNWs77uFZF/2H9JmMHthmr4FLjtuQjjCPt1gxpQxKoRQQnhfrktHR16
garD5vnBbK7Q23u23GXoOs9puMCi2FFJ4+DcQJ6DSCTQzul82vVW1rU3zXL2DtUcUN5lr8FRuxvxO0fq
X3V0yWpMYNCgjM9skQ6vOFv+ksktKDBp8JaIai1JAhThddPfJotmAK8LLLYCPzF0qaS5Pwx+2bSwuxTI
1y5pam4w9RjrWsfK5HS0XMunYgtQnkiHH99atj5x1pC1YgfTN2Wa3zwFmy/H+aKBbwYKptgVFXKoTemj
9pIZGX6vyDRqe0D8mATrRgATn16g4Jv8tLuoZwzHBToet1ihT/XFhSH7juK5UPQP+chemfnF1CXz0xT4
JbZDmBa3xrh+wS+6QC7+C7utNtEM4w8glBdBGfbZtK2tZBDiVkFdAGAYwGSwBjRY0w29XqUEjSpMgXYq
JbuJagW0v0pCTY7XIWYbNP1SGoACCphb7JMCd/OFwM/5XWmDead8QYaiILDXaD3N0drkgjFcSVfWv22s
S6JmGgXAphkNxQQKrenThBX887alnxL6TjUcUYyRMSn1xqJpnSKMNwkcRtL7ANGwRrrowIkL+Ztc9f/Y
8XF0kk/yrgVABTh+8kogqnqhbzIXav1j7swWa0xwFfmFFQAO0WxKPzJxwqI6aYX0ZTcfq7xLqRqCMF1T
2x+lcpRaj+B3TatkTfhDAe4PV1IWTHKxvXmoBW33xlMJTTIFIE8SwAKP6htobTEjgldJ0/Wj9/WS+hJH
S1vnR3hb9s6eMaZsikl7cNUu77Hqog1PJVDcksvGmo9KtVrpMGvYjYL+LiznpFq0cL4TGPxzhrYI7MmY
HHFfotuZAvZ/iIBfzL1FOkkc+SI2+AsD/8YMSrLdcAjc4KKCk3qMiP3YBSGWZmPVj/8U4CmO6Nhgir7t
aHm0MYGM5hMcSAmKFN2uV3LodJexy+ISc8hp/AN0a1bq6LsqzM4ppPN1aspESvDrE6m2wXc56iDMXAXV
7/VbuC9zk+z4O5tYB2UGZeqRMZ6b17p8e+A/aTn9xllE0yrOXA9PSO7wdgWTVOtA75cgHoOyqCEpPPKe
kgA514Shv9eqTxLAlGWvqy9sRsNNVkTLel0tn8z2l/C/Fa7nMTMjdNpnHBuzOX4mYQadGKvLCZ8o2SQj
M8cHqtuSx2PyP9YmdSzE8G29rcZAQdn/7aOO0tCpUDTZabGRs+ezOxzpSRkqY4LGXIQ3RNciRbTOV5es
tlVq4n9D4IqO62pR/suMqoKDP2RjliDVvkX6WXOlHNvLMNxU8J6bCLJjT+fmLHZidASPQYqqkn4fggfR
/6Lyz5ucvHuFLH4ftvfVy0tAOKAWIxzer4rbG4GNGS9ezR40QqYZIuS5v7oBay+ocIo5NdhBLf4jSt7D
QyywdVrw/zFJutwbPrcJJjdIWLdJTZBVpmyWhBxHoA0ofDvl/Ty9JkqD7PvNbox+Yfw9CUSLscOcZXuV
g6VwGOU9d6m8rY3+JdV8szU68mGqa011FpHx9iqT/AgZ7zBkmUo0tEs4eUShOQKXVk6PG5ysTMh5Aw8h
Vg7l6vq4xOr7DQkgracZB0C4HF+WMp8RkDZT9YNsNSuv7p8OZkj7cPeGFehO//Nu3Y8KViiYtbC9j7B1
ZO0dJFfmYCB5BB1RkuC0qJTWEa8ZkpJzUvbsNWK3wfI6fuk6MdFjA5HIOwF9gB8cbsifCQAoQ1JYnrdD
FkKMbAEckJ8yZ3ooLQ0qeRN4DBGnBObgJ5ryGHiPS/c9vI5j32Cqwrgl+fm1l/306Cmt1AlHIxGdbSVg
+At97F227xfDYX7ruvtkBQU+Nb/+gJiuCvR/CP/r76N5oCH8PGuPIkmFCY0VSP4p/DZF+qNOhskrufcV
f5n8eQGghQoqW7b7gbDM7WTMRRFyW3oUUhMtIGrfrr2GNVzCpwa6boH8j8EpGqa07yVnS+0euuXSx5wx
KlLgA+ILzXZqFg24w9LZA47ndT5+flSyruxEaNwur8PoJ8cfX8XbI2x3mdxQI2pWGH7eXKm5W2ASz8jE
/lSS8IIkJxsJGvritiL1VLX5TtBTnTLO0b7Rmz1GK5CmWmA3MmAMU/zTRsc4ivNY3nsJvu+GrXihkBpc
Z2rV8euLop2Fn80z2C6fsoKzoC5xLmFcKwW4jWAayy5S8lLF/ZWTKkumhxsgnzJeTA9DemyQUgQLcY3i
4c9U055tFPfokUxoFJSNyFMwdPMXyO8zWgeUX1ImXNX+GjxzDFyC+yaoyX64dsfvCm5GyIes5ZyyXvSS
G9Ix6k38ZCL4TncMNtOfsvdoHz95PxKq9QJ7Ta5e/lw3Zerg283LnDEJPMuzP+4fAnbr8gWTdSXRDFdm
d8bm744xvEHD/j+JkT6ijXenZVtI32mKVTQAOpLiEANN86BNDL+rRJTdCc4AFuyKNrS3XVcRL8JJsz6N
32UAiHxGgOsiIvLbvEGG+9yJZLekVOE+zhDXJEPnC5lBWx6vqrMEK53UyG3QQabEM+xzENVk/qXzVrDp
ACSVnAlNTyMkOUdFtFVZUP8FNiw0mqMDKWoGOoy/be3OoAbYOVI/T4jPvzhx+WNtVzqHxu4DTrpw/aFI
iRTJPFduTddAooVvGpvnJbvNiHyu73h4ZQPGURM7znLN34xD6dZ8mVQtnNs1OGEErSS2oeTnEzvqwweJ
Mfd2x4kuaXJw130ADqIj6jIcHVf3YgOmmF4Ii+q6xG4dFfgc6nm+vkrwbgrvjKABu/VLFdqe6l4ad5Au
4uaG86rz3fJ8vRxH9yT6MRonKQ3YquPEfkWDVoHh2jCOAJeXz9MRPlz2vFn2G9uCQ6l7SkzZ7kxsjzgu
haP/SuzlCBrHr+pyB0YgjyDHCXnsJbWA1wMBe8XNN1DiwvwooAjz3LvtzAZl3//JmM2h8t+8gYSPXbw/
CMsbMMMZCL9+QetWISFWuY2YuTpjeHIeR92xqev0Rwjrp6WgPY41B1Sp2c9VyGI/UAPMemmYkdqKuhmx
nnWjqJjcUIYkkEtDe9WYK7xD5epPCtIMK931MVJpK64xhaFDmWsRMhuniz4pdtN1dzMp5ER2T/Wq+S/B
vAxxNFh+eephHfoKp7qG5WJwF3oUQAV7gEgqCilhIbVzfVjJmaBTCkA3AJIS9A2WgClr3D1lKx68I479
odcB9gNk/rg3vED6h2WMnJmfeQXV4mjVhMZkVqDaBZpo446lDqIrlIgotsOzZQUhcOn6ofwEeq4awwM+
xd+1YplC54V6AJcsJOUP57a7bNbcRxYg/uhEL58RZvbM6gRb0CVa0CEbNvldjvQ5K0zZhzgPygeH9YJT
CpD9uSV9WswycZYFSNOubOiul/djJoS1EIKZX1VYDyWcxzaMXX6nd9tDNA+ZxPmVEr9T5YQJF5ZaJdtA
hR2mfp6EjE291TX8Kl8Yy9/c89bg7UyUOZol+POSy+BDIMh/Rh4S2Dq8AnzRTyulQ00pJMeEIvelZuuu
+KneO05llRRdRTNEXOjt2gZxRGE+wJy5wbSloMuzx4bMfOJOXauF5m0BCgxhrnAVNoiACt3xIsDQ9qNz
zUUS4M+yl+/xmh62OxSrb/ERwhBBYj6JblLRj3po1J5enT+qyC15AW/TTE778Xtvk1j++dzy9TvLmkrD
YnF0lrmoRAnqgCeMqPtkGnaU50x3FOkfFfxh/tFRpQSYtp1HJg1XlRRmWSfx7c+gxDx5zzZloxGEoX8S
h2NJ/PlxEf9DVI5kZXkpIJShIHgYwnzgjNR47orN01dWxR+fh7sFdTBRUST7LDsGTev/jtec3/nkVegy
LnG0yczhIfH5LmuNFZdamOccEdJmCt6HpLv/61xj2kCF067eBrdxyB/akMHMCQYFrR/epHuunSVilaUP
fNV3wVkDZNF8n8QyvnJd11g2y6X4qhsWS/S2PZUfrdnQ/SKd1ePEPe+wh1uL+RKhDzfF7kXvUWihsjZ0
UlXUcrcuzyWb7t3qwrmNgT+0EKV5MIIH3DaCgYpWkA4NW9Ql971wlF4LyNSJ9DyxWIrGHc7HtgzZIBn3
eVl+UU+aIX168d6yZ+rZY1TpLNwiynss2jHER7N16IrlGiQDomNsCE+rcD1MR5WSH6UysKtq6N2C7j2d
4QeeUurMDet5zy2C/NhbGYoNlTwHcHIcfkIgLNZ9LfAE/pPCWu2iu5gT4NWrodzR8vVYFCqcmvb7fqRa
r1G8zrFhPwNO69xUjycpcVWwCxGl1KFHcW34ub4znEYrxzakMWh9LAheNRzagqp41qIREOg/Hfp29C70
sEnYcSaTzW3lMpuPmyQ/aPOA57P9c/il+ZDXkHwTHs+UnwPnJRWaWwBfotH2epeWyRlqrUKA9XfQXRuN
DGpNVTs5BGWiTW1g76K5AgiL83xXleVNDK4QZdnd69sJ2mjkVZ5OHNLGA7zxsd+rxi+v9/jp5K0G3/Sf
8jSzzl+ryuBDOG7SLU0rVPGXYtuTrOiJVPW++Iq/hi6ie0Sp/+9lEA0e2GflbOoiha67Lh1T/G9klWZn
CHuVzHg+R67wZtf35Qt4ep6wlhG5lH5Nl5wXD7lRFQ23GWnynUEtaCBs6y5Wtr0y6JfGedQi1gwFMmS+
qOq0eq/5IZ5snTntUX1QOyfeqUcdy+s41M1Nz1olTHCJOtpepOsqstHgr27mHez8ifWrRu3LwjIofXA7
AlKkRTUcI+8nTvFdZP0mREpFeNCRd4q3MUmY+uYYMGzrRG7h2pN6Q/9rUldj0KzY3kXeaRoRsWJxvu5Q
CYzD51x6qETo5ETt8X97Z944UBI2tcGyyBJJtuTs6dqPMtOmbYCpeIxM8xJ5B9rXspWJtXjv4RPN6d1o
wNW022EsFMl5cVeZ9XjvkSPEG33m3YNkH/2FKBpyr9bnlR1Us1KQ+i5PVs24pgJozv8T4yLvQv00f7JP
6A/Q7odDyXlY7RABf2yRgStxPNWOYMjW9ELIx/Wd1Udhm1S1zd2vrENA17RUqs36xHoK8PHvDFNtBGZP
fQY4BtFaMAZhKJbTwgOrtXUHMKpR7H6lfQtk8k9ObZU579B7scW+gAEvRpmvkNRmezpskSTFElmbcv5o
at2WvLYVMlSl3kiG5GgddGCC86+YZ322QHV1CkqIbbi675dYq4/SdkSKcpdMslzOelEY+cLbj0HmujOC
GIPnhrjYTgrAyC0xcmKbksnS/KnAfOabj+IQzJwaTO6KewRC726rdq1rZEUO3dvzsnSpnm/yRL6k31uj
3Vmq6caGluBaK5zsTo8/IqiVC4lEMopp79D29XM0+NTLaRkyEpM1miekgy/Hsywyayo/F4v042p4Z91T
BxHCNs7/zOOWSAIhwmPFwFWd3XcZsOvzatXQI/vrOemvu+XDQ0I/771bdetR0I+74bda6Q1WgCzwCm4e
UuFYPFP187iY4UUJSnvg537Fn04jp4JjEVKTbjpERlUS/n8UznpvVZC41faH8McFsq1VTksFkxOdqAXK
koP//WX+Kzaw8oQc+xgAGFWVEbI5y0b43vFzUZM1+5Rh98PLDtOmWSyqltboA9/YEjU+/KP6Igie7LQ2
xukXXMQZ/cIcJrAdiQkOQpaOvjgoTpT3Zm+xGJr3Fc3yxGIDmP2AjkjTar6bAvqAXeOiuf40O4KwOWtz
qCnSpVk56Xq2I2NaEA3+wB0bEHVDJqMoYm3/yGUgGs0xcGcgicy2fCyzjVKr4c4cj7tEsvw1IXbtw4M2
6hCeNJ1+m/CKzPM6GHLsCZutDotwf48Afjl6nwre0xx4lg0LUoVfMuACo/t3RtIzUy8vVI5JVodHvyd1
pcCxxVwaZsxUi7haHQR6xtH9VWTnW9JC4bNGE0PN1imnIPUWkX6tBoxbEQ2IT/lCXUOzZWid9sWLhSGK
5wiJJcsgwIUgN6vBNyVnxFdlYDkCYDqDjkRkNCUPvysrnBH2fucE6yplkiIT7rJ3g0tCwLc+uI1Ekojj
Y5BY06NCQSQ2Yw0r9T7lT0aGoonWB3UzyOS21xFYAKCo/zgPU07/trYmgV9RlEuyE2fhpK2iFtXLcxDL
hwVk/8hI14d4wW4Yjvvd1OlVjMHpUTmATN7wr9DyLfJbXNnMF2IN5nwQowxs3E/yJLrSEQZds3TIgqJJ
KLl7xMcdQaO+sViLw0fC/0DCpga/Bzr4odkoJd2Vv4e6Jf/o5ZR8CwBw0F/uuilzxNK5zHjComrjgK/s
dagyN92aKp9qMa6jCj5N6oOgzxZPCX+IcHBVZWxDddIGBhReSU1OQV8R76Aazps8m+LWlZsb6pvhoNRE
3fM3PW++tgpONZEqBWJs3grRvsHXuXnl2nwq36G6rY0Hs+cYxwN6HZIvZKwpZ1k6sc67+oeYyOhgOUZ2
kOQzz3LwA68dm2BZMtnkeltCOY78FzjtudkddWczCIEmrUwB5pqJblf6uuCAlOgtiTgJW87g+z/w4mQs
Dg9wZkx3YbQkPOCuiRWH5KsxmK0XoK4ZepeWP8MaZ1le241PbeuRdYHLpiWLa5bf6fd7/wUWqEqDVRP9
qfnFqbDSmtDWVrYVXcFnEapbLyvoTwlpO9nv5Y2P3M1hFO0Ac1DNVAXpn00p0uRLCQ9s0+D/7Tyc+lTI
cyK9Y7CRf0Q7rBDXZHDdkBTiaJOi3S17iLbMvuBOQapYnq88I8PQtSASbcyIhgbpmX4loP9128s4davc
IBhn/6HqSk762gZWJOx0mijQQvQ7qfiksLpZKa6M4//Ti26lUFy2DvwZAmGj1zHKNXMBnReCwDSNxcv3
FSyNuka7DPNwIXqfZNKFHU6v1u3cdfcUfTztl+E/5NmPpTj1MjcLtzmSEHJ8vhs7CpqGJ2drikUZ/qCU
m+N5HrNBOaVOpQbc+EaQBvHEFXGMXtSSWVlhuBhHoWbVIANPb7NErONjeQSg7IF+6jda3qadBo8MrnS7
XXx+96SLNcrBDmROgXJKrjP7xYNroDNDh4Id9udeJeNrQjjhG6tPApB+gQ9BYaJZOzvh75KqspmoIIbJ
/oc/wK9tFMKUemgZIcrVOUYWErcHf61RqvAEGrTZ4S++4S0HECE/ePDaFFKO970i33pFavFDFGR76Hjp
KcZUjmKdbDITnHUNAUAZdWAjbRdMoAeeVwEqJjwcse3YGSXKFqDhcVtSAcS5hxsHvwSNS99ByegCSUq2
I+3E0ilWjDb7kmh0U8XtUj3omlK94oZ9QzxEAzrsTi2NwS/QewQ+ZtBMx7X4a5MGD9Iza8id44ux5TCC
KEKtVjF6UTCDuvLCWgingtj9J61K4zrurdzCrQIRZI4yaE+/WV3cJ6QhL5jVKECKs8KHXU8W9FZClIz3
xREptdx69wYHkNuirHMuZNEmr5yfOKEPkr3LS6bAmqDKxfH5faqEOBBXd7JM6/pj1xhGyy3mujhn1c1i
nQ8e0jci06kr+7KtrHjWy09D2155pQ5slwqaKITjDwsnwgIEiPkwDJPX1qylEAksTumeaDRfACDi8nS4
hsGFMxW11fsXrS6Zss0si6x9b0qGmAnQRD72MOYaJRRbzH2+4HIBzH5AX9gVbixqEhSltk6ic/6cgxVL
J/Ghrzbx4uGd5QPuolBStEeczYMGB0h1ZIPFH8kvYg+zCDVvZkVjsWJr9aoIrqF/asmcMtmqU9IUymzG
XQqkGMeMkkG0N3BSVtHYci+xEQtTR0RcCWi+VPWwyiWvEJVTO01EqkvG+i03SFyvxh3UrlLpdj/YoXnD
Igb1xVqUxB67lcwlqe9VeehUdyHGKqiPqUzhXDtoYJXojflv8t++k76EFo87Sun0uLC/E6j1hS3G6RMV
6S6aLjgs8xl8CvjW470nC4sV1h6KBslxRn/9T95uyifhA5DeJHbZPcgr2Lvmf+2IBh2sX0OOZB3cNsL0
crYxhl6WG9DJ9kAL6/2wvkYf3zMV8JMj1MVwqvdl0Payny87JtKoqw1w5Eva6Vf39Ozu+4VnryPuwF8W
4uc2BFJ0BkhiFFmTt84FKm0vi8q8Sg2VaUHIZtCHFND93BE6cRwiGf1J5pq+8Eahkgs0Ldg6xtDrkCe1
5L/1cVZJJSPXmFoGD+jDVGFDvDWzWE6c2voj48BI8ROdS0FK/+iM35G1bVgaZQjb9DVlqQRzws0fFTmI
8rx/oOSAWRr1HXQ/FrNwbz9o0Mn0KItCr5yzGN9gqmQh4XXQgmiCC9k2YoP6HeASJz09oNwPm0FDNFs+
kaVUy5fjOWOaD42mKVyu055yfJTvv/fPl5zvXiB5Wug00LmjzaYG8GyZYmonrKgi3rdeW+pemEXWWdFa
V5jukMQtMJJaza/RRGKNty+kseJ/F0LbwemrUnSrGEiM85+GrZ3yPl8O7UqZe5uq+5AIU92biVOYZMUv
dj0nxSiHkMJ/lGk5lK2mlJzme/qlezikkU2XM+hH5xzxmxBpr3ryrMDMIwn9GdRQ3KCVg4/c6dByP7tc
c+02nsEztqr14Q6gYn2x5O0RdKqtXtj3XMrlhvPx8zyG6KHd8cJcDnh3lqlcM2LdPJ69mAtVXiE7QVgE
wJrkKBKv28/QJBG20ToMBvO9scv+lRYiqrcfn5i05xD9aBUOg6iWlOYcv2telL4KKPCyzj9p7Yf/elX+
scc64epZdTDA0WvOFVkGqukwLRenUkA/DiTufmVvBpNNgafOABx7Xk3TlyXaIV0zNtPNldh6TunQ2+V4
g9TYEEMNW7bHNlC+BaqvW4KCgAyNzV3alhfSYDvyvrwyCNY3L8y9nLLVuUd61W3J09d2JHpuULCpKuwQ
qQepMFu3wOtQSec9+U3rwDgJoEqlr15id8UTKds6+ZKEFj3o/WWmxWpm9di4qvo0P90KP1USAykiJVNA
2qxpgdJe5Zileb4tmZuUNkf5zoLOI98EBV3MVKNyw4cpZFL2yllx7z8x+Q7bTas3y6AAfqghWGTEpzKt
Q1sVgmE5kAL4q5YwvtAFwLS0EnXgHqWUdsirJmMJHk4kXQgu+oslIS6ApVVs0ohcmLIlCAnbyjOZwbjJ
sLcZ8oDdhK+3XpAbasnhcMKoyl3r0OmRpGLnTL1jvVadCCWSUVvKqRHjjs7k4VCU371lPSHFzwlpiTzQ
yD42TkdnlbM6iYtrSxvANWmVLAWuQUH2wZaea7ynCw6RjGuDcqYsRkjTNw1htMK10Wo27TdwUwdtojIv
xyOyFd3f63BLvDbErilH0aB6PDxOQaW6Ah2bl5MMp0CQVGQTy5g5lHycHc80IkKqUdxJ+Vm0/sd2GZ4+
RBqVrZt+zz4ODmIS7dDAfWzGogjk5y4u81f1TmOy2qlMtTf09PqHdsLTiq1h3Zo2Gc8yIi/7dyJeGlK7
Qams3dqHNEAKwPZfiPv3cI3/uL5TWjuNqyxHsn3YGC2EWIAoDgHlSZIza7lJxPS2S0Jjh0JFK5jR2Esd
VlIDeVfHFm6nQ6yG64U7BKdtPhOlVgjcBzHWK5SEQPjDsajVg/8D+16RCzNPOhmEWtaP9TyoBlg02Y3K
5tBCukaNmZyyBJBDfGJS1jkGMS9k9HBPUXXnbC+GPk8gtKPfmxfYa1KibVzo9AmT3CzIllv4svgcMK2w
D/AmJ1G2WENsgSXod9/ZLKXMpTiIpBcuwXMUDCNLXhYAgFL1/FTH+OoPfO6kqdz6tjpab/OxIySOzKgh
QfgNzFcUM3v+RLRnVSQAS/gCf8Qc1+xV2VwxzLE/E3EeN/q3aiYjEWnrnefspgqlZqhkupCxVPVF+K08
SOucuNrW8atJB8PzxokIZqoawsbkoDmpe+Z2nO17w8pzJ4KwKvfJ3yO1rZq/XvIM6yV0uYaLY895kXEG
odbauPTl7CGK5QuLKzwXsYi9UnaM2GY8Mw/TPRrPpglky/pu2USiy6MA3UkWwHZ9w6PXJwnY8hkjQ0lE
juT/Lhp1EwDneu7Ch+aIzWE4lrruobHxj+qBJDVlXwA11fjHyHY6h9sGZsZoXP6jh+2gHgL5fldAA9T9
5/M3IRUBxpuGxdgDXq1aMIv7yaT/HMyGJyvFK/I0W0LQqVV1GSwgeHY7x4W90xpsr/Ek2EB9FEoGYnYL
C2/aRZF/dpQQYqb3gngzUCz1J0t4yH6jBTrG/vFZCRQYrRNWcqjoSp1mblB+U63m+zossJH9emZEBiae
2pCgdwmV/fx1e/g/+TwtS5EYQb4I5yhvYyiPzxbj3ZHqUqWh2KiANcd+IK2e6L/OrRC9id25mMmyk/7Y
Ak3oNmJKvcJAR1w5nN/G8CKPm5dbfX7WtC3GxZ1nziTdsZoxJysitoIONke50GKcuaca3Y2hzJ4xZv7z
OqxOwbkz3h9FuRfUpyyalcpE4q0UdJtyQ8vtlf5i41UxtnZvQHWSxbjuph8WqbYwBigiU40K8cIf8Vqd
FfuNJ8YVjKDf+b/XssOj0n6ps9LVVGkXiP/DwN+jpGCcvessDe7Rpuah6cT4R3710FAcLB6PMyKPeQY7
6v+TWCJoiFFPooWwzl+uurCz/Nbz++InSF9pxD2c+gEXUbTsSAoSz8dTrfpeIyduv5SB6YcCbNwJwp6y
cKb9l8gcqQlnU46EVaXmnV2+Ql5N5A8N6oDltHBG/mIxbHeeaT8vtsu5bCyzjDNNPu0FBcG1XEsJtqKJ
wYeGNGYybiVD5gBdv3yr8pUcYEf7PSQRaZuEcLLSIR3IYAqSxLu3rJjKmY50B13vMotdnajGLijUFxIL
B9S0PNnZn4eGMpytOQzCseFSQKoz6LaFOqiNt3uOYFQQ0zCi0ADEOjoZ0mqlGXvuoOlRx72nFVhdQFKP
hU65TYSsh3kIi2OOqN28qk0fRmvrDn4m8LNHpo7sq7B/8GcfMh6UfvdLxVlsrDubBmureJqdqSvxoWYf
aXYdhVx1SKmMHdGRdwlLnzTzA1UJYR3Z8XgZYctxozN5Lsll3IAtItH3gfANntt97UwPA3JTvZqsY0/2
1WYpq6nrLqa1eISnEOEwGc2ZmLP/4kS72jTvuOaERqiRbq0jIS44O3ln7g+Vtq9XEtsAYc67YGHJxork
3eLmM0huz23VHfbQPA9Jkxpkz8ydpmQnA4/1vY3m8yBaJu/5yxadf8qhsLiLHl0QK9lHWXyHSnG16j0s
o2G9/p6pn35mu39JKrX+YYVdcCc7X923o5Vbuazwkb0S2TJbTU1ezoTSsTTqi683AZcn64vyQJ1cRJwi
ijULKu0EyEmZ5x4f5d/EKEgw16I6bpT9StMSupzElyH+cBPJ4khc7bZh/3Hh8aUOoUStLhjq3zxWrNFN
ZQ6/qfUx7SiOOflXJ9oAEHIa3FOxc/fY2VBI7ZFd5MJO4h2fpnPjR+qQH0v4L/qPreFB0Ba1Ntnzltkt
tGueMviQP96SqSHsVHwPQt7WzGUt9cTQIMQib7hehvkeVCGRoK7lzB0NtO19/aQJjt6Hc4AR6uLngcBU
IwLIQvLvqDdxtziVn3aT+b7V58CUsvbjLxwURd7TMGifKFPEwcQhI82sqBQRanWRntMWmf0KSwJOatWJ
R2JIlfZO5Ugg11t3oj+OnRjgQMmLhiHNwXhEwqX7sKt500nxvCUl1lK9S1cnDk/HtFcQ2e76E/yTqZ/6
rXdAdwA8vTo9wlspYhpJs8fnH7aRG+YT5THPX2+xKfSprtoZTFSRGW2vqVszofP+QrYKMpVCPKNzTxlg
W6SeluvzMASW18KnT/+3KdX6mewYwB+tU38FiiJY6Dy8gfKR2QCw331TxGVn3VX9x/clylRLB5S6APq1
Yd5c8aB7ZG96kgD5Z7cKrFGfS81hK9qKjwoJeUnUikchNiAzcNhn2XOo2nyW6IKjkRBRRTBK42VLn4bM
vAgx+Vdi9btY4YYZtd11UwxEEbCLiQgUQY9F3L/avplf4fo4VsDZWw+KfNJgHAXZY+eQI/j51Dv9QW+c
t15PvsEKRE5QxcLP9yL5GMXCPux4J/whJ/Zw0tkkbbD6x5vPCM8lbW3AzrADuBTPzteL7PJePSonNWUB
lWM09m0BSQZUe1/vp5DpBzN+9sGJQbCUU5OkkKeFugbJUi9B+jdfwj+scleotXMTkuJBJM+Ke3Frhb/q
cK4L6/qR2cgxkNk8vtuxpjpQ18KNMexaK0GZmf4nFD/zg4tKkUI8/A5Dyk4gLKyMG6RW/3GS/Df+JUl7
OBSOOau4y9qM1pyJ8zL0zwDqmcM500BsUF2mTJ2mcuZg07KqZHUDNCHbRcpsVFujRRYapb2p8J8syTyK
Z1eGhcmezZ2P4tAkqZfZZkxxlFR/ZEmdETp0TWhjp01AbLR8lrtoeUdJqZNgMYhVKzAojn0uzakUY6ez
32nulCany07UVSTeFHXLJs4eWrL3b3YKD2Sbuw4DDUcOUOQIiPotU2m9DfhbDdhEuxYcjG+8v47z3SJk
35kjy/zM1OoRi63ZgthmMszUq5mQQpRkiBLqf7OpyptRbZiK+Ut+2+6YQ7kWT05iL5TET7iFfqlA4PCK
wLcHFfvTg0XKCuz7Dh1WLp/ZKumBX5+LxIAVKF/M4nHED8OQCKxKP23Mwt5F2TCz9y1X/EK7Nmv/GaSo
+YboVaHG8wMFB8T6h82XNZICE/5B4Pp4fl/N0t+NZS03up9GGkXORvvq660mlNhUPk0Jawrp8s0Qe9JY
OLFdZi1yi59Z9q1QjemQhTMdbrgXpA+IxxEnpON7tPdt6CJCnrWLqixbS+fRdoAtPmDEwJ8YR9PxD3bQ
abbz3U4R8WZjHvFSB3V/4fKoyr71ckN2D6UOp4ofS1EvI8hvPv1nMQD8/3SXbWiq6OPiXFM1eX8UR0O0
GxN4JFdnU+tRP3eEbhO4Z5WEKwQfvslETLxFxPplCcWbVkj9FbGJ7vgXe/7OnfD5pZyMkql0ONDHkAUr
bVVXRSQ9w3v4XgOGDy0pApzRG5fOzowtPi2OKubwRUi7UVszgQGd81UxVHHcEXagL+5vJ2frTpvNI6Rz
hI23jj18f7+S8AuOSPq+N0HHjkyJXSOT6/oQP/kHYZPbP66Y/SMbeA07pZcUZzSvrUHXBuhIT2a6CtdT
wwAtSz+wOe2TYMJ1zlyvdKsgcjf1oIOaEaG38zP0soQ7d2VW8wCQmCjv83pFcOc7ruBXFp9MoCO68ixc
4/jLE3PatYOINDdb3PvXabdbmhd9tQYbQ2hzp2C6uwuC/c9PawBoxzNwO0+mR2uRQQxvKo8/9ErerbD0
eempcq9Cw5UpDWJKVaS+pgahN4dLFKPHJ+tAOEJkwQZxz3l7ymOwNCaWLJxF2u1kwsYpU/KlzbtaGgGx
bYVVi4IyW/XD/eg4BVXIMPi2kje2ZCt+FDo/Ol2Jz58lf2os6eeZ9+ZQQCD93BGlDG3to1FhTBnxocoi
lkrIW1M02gYwd1djJNj5WtOYsluwxV9Xe8bnNOtu7qp64ZOgpqnDlehWJW84IaUlAIFX+ks6IBEiESZq
7bLFLLTyKvSUjhIG8Ie3FVaqG3Q2SKvlM44SbQZ3CpgzBIhiYMFT+pqpk6ZPcv7CAkeeAV9IRs69R6DE
aomsPocr/v0/1iD8Taka69P5Dsner1wYPxCIJWMbHSEsMzThwqRRknzt1d/Xwjmrc8OaYimMQrOgSjrS
vpuU9qR30r97EjaG9PqC08PCaPRNSNren+Ii1ixdtyBUxA0dnDGVi7XaN99JXMz8qklKEkewsYpngTHX
6bLCrf2P+b+ulkEfcXBkucW7PSMotVgzCLR5WvFYAPoAMgROVUwmmpysCLZQDtj/DMiZWs0nxi9/uBvc
7S1nL16tfHzeH6CSUfEBZ1lWdbfr9zdaXSagT3o0NYTSsPP7u4/yveeZqv4lHXTekiAq8t+vXP/dCS+v
MrMIzuj5p9bJaPRpT8lAWmbNbtXXztkpZWvtTbV4od4fw3WWXvnN9iC8jrq/AGyQj4Boo9ibelpyffTY
BCpyEd7UzB6h9QDM7/b98gcSF5VjGV0Ba7zKgYOM0fn/6YLDXEbC3t7yR71Qp63c5dx/KNGwKAgG17Aj
kubWiFDMPHhVwGPzwkehe1U8rhrKGUGmmmaRqORlL97cuZnLoBphg9AFsmiNkuvmAmqHEqr0kubg2equ
jsLcWDhzCmUhExINg1uTRobxGNTLbvkpPhNuASj3/du7GpbFVG6NChjEmkKL5BKI2fDNBoTa2JWWDj4C
ey4BUkzej6pzGC5faZCQ0jJvHE2qaL7HMZH3SsxUXyZYkoMqvopYTLFXNf1UcUP36yGsZlly2i6jKSy7
+XFnucBTit8NodFRhFR5fTR5jIditZRdUQsW2J0UQPlADym3g8zuJEjnZ5mWtPhn2LO6DfkUfDwzidsj
pkx4TKQvXaG1IbTVS0chmBKhTGcusbBq3FjvR7NdsHgRpyOgwbvRuYZENgQ/HVGa3KJhnr7sI22sHYUJ
BVORvYJMWRv4wP/azyS9GGM5ROG6Suf0f0S7TH/gX8hAhCrjTrWjtfxY1sASQXF4nzP9etezVPGNvc/D
0GW8AQou0/xqX+J6tCYFdQNb/gVPcJ0IViZ/nmefORD6y0Ta7JAWiLaLPAWb9xh3iMoVLUlgWiRkqsFH
vfoPXv3rqFeJRA+5JerJiXh06RD+aHvhX6UqoDGd9SIxQ02bFA7bGA+NA/4HBHLfd52u8xWwwjbQzf4b
lxHo8p50oF2fOLQHQJDSlR0sxxadjicZ+iAKVq6fjP5cYjeAVp+IJRJZ4BxDjy9i3EYtMKPjW7yS4QWz
IQipD+haAm0SfB84euu2MiH3EjBrRndwbs4YZVk3YgffEUwIImjpNHNyD69MwTaRS571K189QdPHEmL7
rI3WLN5prOI0TkyQGD7ZibrWH1UDoYP/fmTfg3UTY+b8JIZLW+f/AJQ8ArKRoFxKALmeRdX7/z70FP5v
o5ZimnDrj6BvAa1WqNV8SEU4aN2j09KXXp3U63Kl/yQnyXHXXbF5fyOc1ZP3+00qN/vERvXuU5A+GyHw
D/Ebx7qt8taUTWqCxZ9WQwPpCpj1THNuL2vBatErYaMJVxIaHQlfchM+6wfdODh0nQNrMOX9VG6IA02n
YVtm7HV2CS87f9rUGsP79Nd1DTTS3pZTDHwimKchBvJwurW7i4E/eRdBdFFF6+cxE6VqDGhnvOCJcK2U
u4bDiRPue5qzRsWejuf2ES/I/NctPUch/OTd24UbRuwPnImGJeKZPbTXNxTlcvlbooLYOl9FrTbmkUMu
yiRccY0uIRaTa8FTyEp6y1aQBHyLFFKmcdgwH5++j0Y4T1ft+/eNQKhz+ya8dZrb28k1jEegwI30Ewjk
NAbqprFixAwyuDGLs731/IA/whgobvCQ2XRxSB6TmIMtJ09+noyGBJoKm75i/MVLCfeAkhIfnJLSRjZs
0hSpv+e+JfM/GPit0iQKAESFVE3bPHC/9jQcerE3VvNlBIXW1pvguVweDna3xilCLeVzsuEYva6dr3vd
xXj6YjJGiRYmJo1eWI6syKuV9esmkah/Lf0MsA0ciS+yeS5jc2sqyAg1QPfAlpAg8Srm73qPqeIW5pSs
yLBm0ZfGCFuVdLy+qPQymtvzI4//7grCHmr9suPLoNhpA/3vmmkDE0wv/MmV1KJTggVppD1dGgTm58UI
KbbQKcaS19kzRAY/hSD834cnArk5a05iTYfNSEHv5L85oWW5pzmCQ4q/RjTr142MCbuE8P+RD4uW9yNt
IAtKglzd9HABxttN0FfXfdmIr/0rbIWr7LJIoYENuk2WeT/odckyTj2G461LTnIXWeiuWzjMtYk182bx
OEe27kzKLi1X2D0019NeOpEzo1YENjeE6aFXGHwQ8BZCA6KIzyxmOb21Eu1MhPXkrfW66d7QDsq4Ec0j
EOZpnvN4Jx3ulwJhx6JOR7IhNyj4vPy6PugwwD42UNsEsIbRoW7jR/7eORJMRKR7uuzEMpo+A+izMTnC
gBw2jGuOdQE5KXBhBytVoYzakBm5GAYRDjvU9BB0x36Uxt878PJd7gAGFtCfwUYW1bHFbaSqiqKEEWqX
Oi6jbdvkCdkHmEDE54tvyTOO3foM20PLcAgJpgsvC0+A/5exJS5NwkRZww+dCrgQwNNSU3BUtcvcLLf0
Lr4dk4SUMYMoSuwAdeCYurj2BdkGwNqcDdNT5rfqaNp96mkJIUvoZ/DoosXx8CfiE5mKmaq+LOXxNNX/
c0jxi4pZuJR5NPkruHYihiDgIDhu9hvOU8T3lIrxrJZnGRh5axBzljtG9W8dfIC2wQhoisxRPYpgx5Hh
Y0MfuWdVaucmw4F58qoTrhZ6IjGw2QKN7HYDTJOsxqPv/HtlLLS5Ox3ZDPiNjghCjNXvejiWPCcyEnKb
9TaDmgswEdc1cgy5SYXlylRibxJ8sU3y+bz/ktEhgw/m7GrzzyXomMU8bbTdM7t7F8wrzTzUgSu4V2o6
4dNnLnzz0OrOf2xslNG6ljoBaKLzyNFFVNtt1FWRE4PZ2ZUoShX7zhgPheee31VC5Sbu2LgDLVQKOWYy
C7E5KtRcYwaPhUIdOlaYXnfGgX2UX51YCozq9dTFrrrD8NNun1r0bFP+qcyPoSx+zTB7Z+od8iZX/z7a
ZCJyTdZh6NZHkaGeyQcnpCXdFO0CDplKtB5dIu0Q3gJ0Z5h7+WxNeOi62gPPgN8MId/s2nsocE77BS/G
bQExCg+D6wOzuM/+AkK5y0dW3k9KjtQTQCsTdfYciXgCQ/NHhw0vy/NVkR2cQ2Z2SkzksJ9ZHyPAbXAm
JikO2IpocdjCNDbCY/uC8hDUc1U9U8pEmMb1A45raS0rseko2iyOv2s4BHzrRCBtytTl/SskdVR9IaAt
aC9zEy+aGpEZ8LINAXIoFTvM3NmIM8H2qpTQAdnkLpIW9pWr1SRHPvQxxdrFBRpPuR47/YKGe8hWDTpx
d1Etm4ghmc5XgkGDOVTVhwE9Zai7M7UCI+d0KX+yuGMXwypQnQkzLLqgtZfIWvtrQpLvNTc+NP/VZYFZ
bTnthj5l6kBrXJbKJnqB90BECRMYcAEs5krOydswfUyEhjMTVel1C3OT71Erkfi0QuNGviefEGoFebbf
R2F4APenChP1D/SxYL/5hJXfU8HS63KluveBHQROT2u3dxv9kcgw3Zbd1pQ0k2684XZU2ha3gzJY2AvP
Wd5VTF0xWzlHLR2v0N85oBVBPeKl16WjLFa+o8+hfby43NcfUVY6QuNuoISy+XQSG3QsKZ2lFPxhSVHb
AFhLvsdEAamD+kC6S/GzsS9JUf9eXnXl3IQfmhrnLZl5mqyO9gkmHqtEpkJ5IAkfbm0ZvnQ+Wjc3CqkS
2MHK7vlV0m+fQP713QYcmD0j9X76iFw0lzgStc6YuFD0K6djrdRtkSq9/+NSF8DBm3xRUPG8PqZnJ1HK
hhOuqblhNFhY7eD5UzfzQ0vd8raeLzvbWv/Pm1qBR11JfZH3t0K0YMauBbfQwhS/fLniqaqOnbm8alOO
zeYHHVITQuClyAfHNRJQEVpoPmqE+6Jm259zfD+KcvSe4XoW8IuMvbv7kFdiOtjo/c+CznYg0q7dK7mQ
DPq9MU5TK/S+TXCUi4gqyD4r1b8VY5QWp8L3hUYsmrl3gsQFr1SIgnR09wklR/X9OjtHPnakcN1VZXe7
e69E55sNSMVV4knzlwUks/o3d/zsxC6HJgEidTOe97jaaEcJt+a9pKmM9XFbw+UQAMsyZ9xEO1ZWjiPn
N/YIWkvcOVm8AJHU5uPQ+RdIdUjxE3CZ1BSqb1/WGxRSyHWg4i0fM3XUXcjQq043XXgv85+cRfFvImNX
EvlF0b6qws/Dykmb1fIgjXG9vR5ttWuw57d2+8bZ8u9shmHqr2ZWyCNlVspjL8pVuR5QZaqEhdS9j158
wJMqkq9J+eIigmFx+AXUb7q2EorEIpoPiZSr3NGE+/htW3m2PiitjvFb4uhHm3WsI+vZiCj9sLXyPoOz
JsP7iMbt+D2uo1pAhx88YMnj0Dl3eJR8sBrqJ4ztEbNZO6Nu5I1wyBtctScfrohyRkH15llJzuLLYYII
dBJBUv1qWUKHQJpfXldpWtn6tBVfyeP/Vw9xEjw2lBTGiE0CRbQOPpOTdUCQrsd1aPRH6+Ns84319ZtI
tndQ/tKpIqaWL36u+ZI8mvGP7LbtPFUNu6RUkdGvvDonrlOgl8pss8jY58mpWhPxh70JdOeBoB0Q26v8
7vMeyR3AYB4Fd7BHeEZep9DKQ5oVG9IkJ09nRCg+p3c3pl7pSeC+9kgRGg1eBj2We383L8N7pdq5Ps0Y
+xvUtwmAAUrOeTQUv5//TiRkxDfXbIdSHhne4M4tFNySZOlHkNMXWuZZyYfv0+UWDHMnVQTX7t2p7I+S
KIJPUZlmxAJYMHm+NSkHAkA3y/C3yp3uV4zgwzdrrl0d1xZYYqROYb9AhEZtkNgkzxEWmdMgBB97qWKu
XWl/MdeA3StePcvI0ojxBbQo8ive24SgwyPOBg9Mrd4IkHGvZ+gcmXcVN3VtFqLLtpX1sqlyCoTHAqNs
KqYpK1ku2FRY9BCRgDY4V5HSIdswuS/MTnSwxnbOVjItJrJBHC1tYEoI1uKcbj6XiJVXxqCDIcAVPSQx
b0NR879Thb1by8k44YBlr1UDc0AcRct1u0/y/yTgqkDpDE0SZ+1cmrGlkRe8yS+It6enMx2SfRUP7NmU
Mp4syxkcV7FxNYA2gz91h6vZaCL1aj6/VQRHG4NRVBMcq+zvo4YI9faTEKFFf4h0Fmvyrak5Bko+ZjCP
n1Z672SYjdzdv3Z+3KkGESbSw88+nMaa33FbWzMMBl9Sm7VN77mI/x25LIkxpsl7cgdmqnLAexAD08db
8qaERMx38DhgP1ZLEhJIp4FJAt5FiFcp25Jc/3oFwC01D1SEbOh8sWxGsqhn5wwBNYeVpjN9A4h2mVO6
SaTil9fv41/dKvoKqwPdxobBilK2UZGArbL9YMmF7ww7fyGPyQrkahkKFYb4ICWgiz/U5JXfPWYUM6rU
uhU4rVBABEdX0XGdZ04XxGQyea00H4weIkGiGiF9d2eYGVfMKU/caGtCzuAoiFnO7YJuSUaWkUsOU0tl
Ne4nejLdjIGUJMkkt6h8qbBhd3sT/tFB307CVXJYYI5l57Up2CFICryNoqFw4dOHWGwchHSiNxiA/9yy
0oe80yebF66hIoKWdtVel6toBMRskjqazGMstpGAtKEl9GYo9f9runZK0uBl5H4XCw8SlABl3N7j+Jz/
1QYULk3IkWLH6mVnagJAabt8rucYEW09JBn4etlW8T6eyxI9EWumLgAI2HylTqfD3eqyYq7l1OY45SnG
tEdxpXQYLle2BxMJyRE2yaFYtgIyzZwQcVFR308Zex8717qe8YTPxWYKFglgoGKjImFbImgYVnDXY8KM
Nhh3t2cctBDHwc0T8mOIcOz9t6djazQMO8kevnN0GpEPvrWqgJ/Js4wsO1XX6Q0LiTeV6RFAAnE/B2Xg
Q8g/ulTxIeuXQRqqvwxIHbP9ruyDeaa09fBOpbgvtZU1FBoCgJ1DGCeqViubzTEDqouKvI0+3KJUGUPv
ntOe++N6MabOWfwKvDtN+j2kz6sDVLgAwJ/Z+OWgjb/6eECMA/oxbmsqXiZF3F0Ivgdajod63MaWAS4d
Ubo4yiOKQxXcw7Rh7QQT/i9GOMQdOBkV+MYe4Maj14/O5MKCxunrDioC9mvIMihyGpuTHnPTanSVV+Rr
F4xfar930zDfA+oT4IUsA7SCTJ/qL92+C95Imh++n77XKcdMCdPidvBzAz/qCTWD68Kp7hjc+7q3dpgW
n/2RsbYWzBB/20lmrfhCYRNK5hLwUo4bXbwlC9PGzgGYbq7Ien+I7pAexiXoHnkFUS9Qz7G1oCjMId9n
y7rNzjdbY2xA8B4DbnPma/5mWCUH1ScO/UKFb33UpXqfkzmkU9vI3MpvCQ8/s4aQ45RIme74P1BNk8da
/H2the1iMWzHkZZV1CT6zuWJqZKdaj53XWaOu3DxNIhFnJE8+wJ2gnQCzeWZCB4cbxPbkz+BP1fudlT/
oYJt3oP/MckdKp1/C3hZxiE7MvpceGsKU2ACEl9FNrJN+cuOHmplMbLYe9pkTttxh8CiH3IbjfjUCu5c
IJn2CbTaA4HdzzyLTRdM51jkYqO+M6CMtTRdVing1zqg2NOTi6fRkjDFSh9Z1p2IhzOkXxnnkt6gyLaj
VwFf2icR0nQR+xF/xI4HtkIAkb7IzjOsHEF7LbSVMnKbe+MWKbio7/oHbl8fdhepUDYGIbEOYUchN6Uy
LrROsdwfZiK/01fP4u13A3oBwnQvLsR/QbyxRQz+TLQqhWihSHiENP4HMIOSlu0u07t4ymPZYMSaKufh
U0qO55lrM2mG3Jb7R9prb4rQ/lFbsDjrnZemEkJp5mhMDDlKu97eNsA1kTiyY7SCfdebAK+Wo8DihYP1
t0/UWLoHtK2jL1AtBDlHu34EEw1xYRYXsmBywOac0/nKR8GGTFjzRW6XzO0SNyNqFMZhYdz8V8qbVIwe
ffzCSVm9mytIxsjkMskiFmax0e1lEA1nxT0FCvFHnc0gODdDK+BF4EBIYL5UfIcWGVm82JcE3jbscfi9
T/DjqF5VXhJHPR6+Y+FwSaXJSJbb6iBXnFxDVFD+BGizhcB+M/EpEFlHM6/QZ6CFO1XgiBOG1GFhc/sx
YUoBzBO/cGoyDfYH6LHEFvQlTp3zkUFjx1GAGXMcDkUDVs+bQYN/ymQz4Lq37dy+xjbxWUdXZJhkoLyP
pSMetk/EYEogKRWX4zIqQtg00Wc9f+rH2Jtd4EslxOD8au4GtxifX8OQYrBCnd49ykhEK6GbFEr50Wjy
0TntDO6xOQfOCNwsIYS4ArGHZ0fZpv93o9xBjz09sx3bV4AdO6MdRqN6XR8uBBep96KBF/N/uBPevmO0
Ot4iO7FX3KCsLqKcAQafHjebVG2Qn7wHgPaTl7BgFXqz6ZME6ti785HEYwz6Ca+VieSPUVx9sePDuAWn
yvezCAcn3oKQGv9xnFGKQugB61BHNNoya4luBBQUWTWMDRsE07p5r+j5tWSDU/izWdtD69K5CIWnGL84
V7GsFhUMEXDSmWPEVjSYcoNPJef5R5HclZsOo6svGj4mXcsgHzfrz6JqzB83dYUg1SHe8gA6jMXGlrsP
cvGutu4zSygnXEBe0RxV56wlGxyiEPKeQVVaamPb+TUG+hDcTwhbh8dpb1YZh7KGL8LzwmRo/Iqzv34q
lpjToUBa3Stkyr/UKwA3cfPkD4KodlHA4akpB198l/ONyu4HhmU/5oFJIFpyiccpvQujZc9YKXFOIrPk
nBlw244pYJEg25TzeFKHONhAMpSm3gWn5S4Kxq9iQqLmoljTZzeNpiXFmdpYHpGELjoRldFBanNwLi8i
+YeCMSh9M47Cdf8zxbetRUnq41BVfye/pNffI8+A7cV415zeBup8zum4yxdgKMBJKJG8p/8dCyxbM/Aq
wgL36MOxgUpcNyfKMGGblKcplzkguy8tSY3s0Uhgc7sT+r9BxIwadeJ/V3ML65C4xqv4mwxiKsGjomph
7ZLOvxL+4yKut+ccSJkteDscgW4qAc5HkuU9q1+9zpNS2ZifahhdMg1t5ZopzT+WQBCc7zxfjEEWE/CC
Rav6WAKuW94HeG/d/5tX1euQINtwItiJMvXztqy8DQEBzhmk+IDbWMB3BrCqckMY4i4a1AiDCjke/rGH
mDPz2MsPL2y7oP5GQmAt9547PTWx9yT7P7eaSSNVcRao99i4dQywFnuNVpWCbD5feOFEifqFwDIucsZD
KELDTzjyaN3qK4U9OAhEhtW5tbJ1lvAuQl2868ouABVepTg1DbXOct0taR8/SWCWiMUBiMkHQp1heNrZ
jFjVvAmXDZaKmByd2OG25Ou3k8tWn7VlGjEexA1khtTVWYpFo+OARSFm1Ysq5D30L5ugQr0w7HPX1XZI
eTSbhftFGtgovP9hhoRLKBLW8ZX1PLdwSRZr6qdO5sd/Irc4eS9bjIdbJh+08uhTHu9ZuozAwFJWv8a2
SWxG8q0UX15JU/WpcQKv6XPdHXvVz9OLIQ10GTK6TDhyhhdMZXImNb1aoOTmwJehN2fFd5lOJqTgnycx
+cB95DQzA6eb5a7uSYLarUbnaBMcJBx4coKefE7gkI/zy4Fgxp/AhpaM1pAFdw+fizxMk9HmTTp2EeCB
+bzzGkjASd6JpmPu3tPcAQRmUuVpzYfC6pCswu42PGO+nch0LH/WxVvbl4lVT+Q/EcewHPtCpxu1h2HP
pKGWWWYnVUsmGc6ZMnw+lUXyRcs4MsSykuiVKPfqG/v8GKDq9MfBnChhT7GpJXx6owkr6fB7Orjve5aG
1AfWKxpBVre9+/omMrcwmhpA8Y+9qPl15u2MWsvW5ddSAzsBnkPM5wavhvvteEuXVgtJJ1UVap4kIYxV
8Zf7DZB1RPlg0VLpiPAQj8Y4JpXha7usT8KV5/vcgbN8FKIM5k0mPHYW4EVdE+CqDdvG/EHsQPubDYbb
GUn2jjSa/YQDFLhbwcQlPZLtQ5brkssOBFTCIZVTdJFX6HSd8mPHapgp029FYdPSqrgreURpiqUAwcEQ
+UlVCIAgh+csSUmdD7jzuam5hmNYRpkY71CVWT3Ip32EyDoEX9dwchRPjl9lhcDQHNhgSxwWNf2XInQf
/EkMY950GGVVgvnPSpIKKcXLrqmmGEyzMWW+KqQhi5nFhiJA14oXK8roMQ0r70j8T7T97hNSliWRVMew
S8qvMAope/QzHARAIoihkDvmoB5m5jMV8nCYnS4ei6TdmBHxCiWI1jwy1iN82S4xPOgtq1eY+qC7i5kS
NjDMMAFsXTzTqrq6MUE8Ie8vlNheN8Khk5ahmjAC42625wR8A48u5u0Fs9x+q59WM5Vbt/N4uIpZg5Vw
DfvP0x8MqLsFkTiNa/mP7LXLC9wFiapih8ydRpOfwyJb9hcTNoS2DQKXAkw6DVxJ2am5ALMevhGnzKcZ
ibukuBofg049RhT5PTH68f2H2rwle6IGUnfFaIP+QaRV/WCGuy8r03OXE2rWPPd1aaurL/FZ6oq1FqHb
/COuxXRY2KAkH4wbFtUqjghSIPdwV1CTDL/Y2NqfsGd3E+d75CSl/ZNkjQcn+gv2bRGv9GvJKfCbJSvn
dCmn2cBd6SVJB+obAWStWV3KawS0XExncSCGSObs/du2SQbIuV2XvUhM2wOc+oRlljIr31SV01k+Wtj2
C1FjgwYy/U8NnuZ/TwcCulO2pTkeKrbl7R6DcYrypdpoqBdaWf1WLvlpyIM+T7bd5XP1Z2uLp8y4x71U
QDnQFM4+JBjPEJ78z2crkQeO9+hSRkz3NM4PjA94v55VyDr0fQLIHXJO+o0ZCsuu95nrsBE1A44gs271
LoB0IDLZ9eg4Gfl4s3N4n17CSdmvkljRHIBVUGHQRe5DCqpvV20+XfjpFEkq4j2cWZ4N1rYvygumbFNs
kHyxR+eNNZGgqFd7ZF/ViiidEFpqAl1xxaS81msRc040DSm99CFIBVbWq29Ebh6NmBtiCqJW2zh62Ywh
oIR5VKINwX70Hov1Pg5FYsrk+tZjauwOJd2v7L+DuWpHnwNkpcl2dY8ENP/1pUlKSIrJY+sJ0xH69mfU
g1T/BqQfQXN1rQarw0vE95ofm1xn90FXw4LvioSlCi0IeKtUw+jowb1SBvub5UlXDO/K2ryJIwEFzQIy
pS2g2FtUt+k9BCodv+GAhn1pdDk1XNGHBwfdiNkRvwJA0HPRVRGQOpaF1xpb3MteKRWMImFuxFMh8/t5
JALk3Duu7/vwzpjPdcM9ivzt+2dckV+zjVC+4X4/UmJyKN5DNnCqLqFQqv134YvLpEn8K9s7yDE7/viv
KH4RgAdDKqJ3YBmCL9gFrmSC7o3Y/ANZIHvhZibd8KPOoaOkiU3nk8Q3NCmBAk/ho7YCTG/SSgzw4CCR
X58VWKPfGi8DMSpNMmlZk3pMfCHQ//6i79aFEsu6V29zBjeUUk8Bx932onh1/qu468Qym0a1u39jWBeC
k+HWpJtBuyHb4DkbiY1sbvjQT4QDTp4gi3dDHZ/b1o5TMKbgcmfm9lo4WdREj83ixRQu14DF81286db8
nvKxioqnOKRqGjDnyvUTnqrWG/bnD2R1z6EGWqgabGX8pfzqhZkvUOtbRpdvDImP84SWyHXR9LBSfap0
vach5dSaYg19zktJgbcAvy6dcRXFedsvHM3HzqGfYKa1pf5oeS9XXV3s4coPWloxVrHNtX8cFGDCMwfG
Jqp3QKty88RAKqBW0e/+Gxf+bbAOwrA4wZ+/fa19d4fnz8rjtTVMv/+gTrdJxb+EDU8E+JrxtKB6udLz
Sp0jwv7Hvr/4EqYBayagc+V58nFev2jTdt1IghDI3U0kOaWQ7e6NWNeZWRBXxrDvHrzFJKWDDJTAcW25
Dusq5v7oeLSERweZJyeQXu0k6l7nSki49r+4scvBcMwnyCna05QEwBHRV3vjqjeutkXY3Hlzy6dwhfRb
jdIIs/4zq18TPvufAQsRuro9SnMdi1DfnZak4N+Ava2IJ671+2aM7IFrnyL8K8DYUYLwKACYptct3NBY
2Rke0RTgJECC9rPGQrUXo5O7WfA5J8WSXllaeRXRkAIqOlBTJZSf0JwMz4XwNJtjknN/KBbXPnhd3HN/
ViavFffMG72RWYqwKGLXhbru6peeHuHM//BqvjFZY5uwHSxYA0smxykBn3XLTxaYHD9Adv3HzFKi7jr6
NVdftxyS8p8S9Ni9GlVb0vT5F3kRfAjW9qYgYEDSSkxokhf05NNc6M0ex6mQ/VQh/eEF7uJAaOoDyW9V
W6c/7qcPSWPRVuZfT+fGYsr3rOHlIZ3cX8q1UlaCZx8UjX3/t8M6KmuB7RrLdUUhd+jbUrxrl6lQnoZd
vv3+GvPGiRe8BQ3G9mS+tw3uzDuGv6mal8jUuGP/uwzT18P+0qjvQTrBK9gSaem8k1vfyD9iEOGmXOXU
dG605cF0/lUf8kxosOQADuPxZLkCTQWTutm2/VHLR5M+UPs+T+prXJTF0SgKp32AniC6m1zZMzcUYLk4
eXX+P80xajTw+RzOnDvwp06f6lB4hCPF5R+BXMqFRtUD/nbmshe1I2Rr4P8awalMUv/I9n6VOp930HAk
WJZ0/lSeqLGIXRByPEk1JEnZwnipxKZ03oXwoDREtEyGOUChm3YHGvuoj9WT8ZAncgu939rgcb362KqI
sDLDuJsADiZi7feRkOIL4lrwz7NdOqdjCNAahXzvpmDnoI48G/RUC2Q5tYwQI55qncyUypnBgnH8CujX
A+BTS7tSg/dDcl1QCf0jJqEEoMa6imL1g8NP443pEG+cagU4GP+bmrMFfFdIgKZOq07XCgU3tbACASqj
6pzv0GSEoHxU+OG1XczX/7c0NC7THKp78XvMBSdfKl9PpLr48a4Aqrzh76A/fYS4Jypj0mkByDNIB0gg
2bJDf2vJGZOa27l3BrxbI4NKwd/ps0/Eq4MHoBGjqYjvsneNrGkdga6hjeP7KvPZIeqX+/3D3qEgfNox
8dW5/6XoYDpXb6lBXlJ5dLOTUcEXJ60dRr1DZML4Vu3DiwTEDn7usMPU3r+vAf4wRrriTDUxo3xpy01f
b6wPqbWNByWpKXA1IY/xiFuyG7ClBt9lDELz2bao49sOX5fv8tIJoezmj0sL6tseY2fzFTCxXp5rdSzN
q/6z5XFOUynqlOlFshRKKYW3OM+xXcbh1O/NQLwj+VRGge9pX7IY9eNowAAmizkJSW8HwuZRvlprPasI
XHZikWVU3ON/j309DEC52s08pG5gYb2KJey56YzfUDGLsQlN9MkZIIFJ9SsrgU0I0eSgE9Bqs0WN/hEb
hMlBTgZM2k1PziCWW7xFqWh8ITjQCBEUkchKCwlXj6Y/zX+hMV68cBiIhEiXxJLO77YluKcxIOJmyp3j
SVOyPZgSKUzrLIDzTaZWv31eneyMam/TZfIgKQzv+mzU8JU3TF61ZKCk3vsa1+7RM0HhjO+u68lDDf8T
W4s8/SrqVwSsFIArZ6Jjs45v2ycPXNGqn8puXVanP3EmkuRUUNn41ajbIsxkA2LPuwHlwfvAN3T7Bhwo
5vQnJzFUYTBpCsvmF8H7RtBD58yvVnMDOHKj6b+8aU9nfs05WghehRhZhp9G3/NbER+XdnImCOHX2NqF
7rw6zGZCUBYfJIroz0KSoVQrzYk5OtuqtGmiQX5dJEqnTIKGlz5pteOj91wSd55Gq0dt+lxpg9i1cYx4
TlkYiVptOen3onDFibv63ONRFouCekMbkMtc/oaMexCA75QuQvXALJVNUR1OOE1lR1rLsTcIGbOqhDZf
BL1soehJQrbDO+NcbIEX8VxDJdC4sbjsv0d3BI8NZfrLrj8FOYdhr+5yzx4T26fdtqCuDDqLh3GT4d/Z
hDpRHeBV/skMN7hMyOav8nRbwU4cxEC0tHXOgzlT66DqpyKeImeie6jGAEdPh9xRA8Mx8UeTyzwdZqhi
dLr3fQGnqFDoy585opcILvhPo7v33T88s011pey91W7BEP6GYKGIrsxvzi3/2kcNHy0D1Vak48LNYs9y
mQuxL9vadwldatXgaRbZcU0VYrM4aPYKCegBGikBrxvrqSdfesYEOeigemUAv+t9XWy7WDynqmRNSJwn
m/1bIIt7PCZ3fQN0srS1In2515KZ94LtBP3vYdPBX1GgrgZEY2+uSt/btLZco3xbfPn69eoi6Lw3FV4I
JkbKZtuKqWyzfvoJwIqJw+P6xA+ZYZixIUKguJ7XhqDmbQFdV2B96p8OAjEqQqiwODhsdd48dS/URpaK
sgfjERr/+tsoqg+ItiENXZf+4bkKYbaHgrM28WO7SNWj8E5BdtAVPkFeY9Sg2mtHEgQFvZkdH4QUYoHS
vT+4cYStQYxE31v3cQXgk7tjdi56F/gsYvh7q1opVx7GDA2V3YgS05NBMPyb+VrK5la+tD6OpamqZmi8
maTewjWwNFPxGX2E4ucMFcuef7IPWqi57jWygrQ1uRv/z3cfPrU8CrD6KGAkwLH+5C1ubQSVzSr3Ic93
cU+pA4MFjH3w5y/hlONJZgI/+NyKCknymKXVneGo8hZyqByXWygcyN23bwYwPJGq32/Z3zLYXRtpvDyb
p/W1Ir60cfhsxJQbHQHNWGfwgr4tiPxFCygQyL8ykQ3z62iyGKFrG8Qv+nTzJqmhrUyTXhNZuklV7OtX
YtKmhXlV70g0mFlWF6q5U7223fm578jJdmo55aWR+EXkI+fK3Qfkuf/GtolwNBz4vNrCF/vsJbrn9nZ/
Uno9LtSTtzv+o8ovhovD5Jf8IgmVx31anCJymHF9b54t81/0qKJMWQ163il34ZLgyaTWjV4FCH0Vv5lj
cM6Mltk/vzJ+RMHgQdH/Ilp97EYLirNXjIPtOPpEED7O+pb7douWYfdvRArNEv205b48IkrPHyvW2whb
Z9eTuBtgNf31tRc2KB/4gravQAaQIhkv62EahkGjTr11pcPSaXsYFNgE0bdcg5wpFSClCaGKPOVt49HN
5sUEzbTImvMSumonqUSwq7f/wM6bhviVVIkivf6CNCSeot2k7xLoIJywbFoRvr8LeqPqLPNAm18R4yJx
ID4NcIfiIp9y1pd65A2Ho6gIC/8FxUitZy/92J90ZAfYHHJUT8UL07sAvWYPEbIt4JCkQ6M6p4EMHCJ5
DsonWnQBjl74D+3VDv1PurkLs6EkhRuZgeCtJMiMPxHbUSsYcJqiw+xfr+6sf7ntMEledu/8+Ea/xDyQ
Rnk7tl9/t7jR6+MR9Z/gtefSa96ZXoosPm+9fT5ssm2PqXDIBB3bXsHjscVZYCzU3n17OmWop1vBIIPK
y0KyUrSHe+/PgkBfDT1uaQnAycnbHKHr0ofa7f+9H7eZrdv0fTWXoJE0D1CEahORpg74LEJE0e+aQhZK
OSZYGZfDXJ/M7lYMGwipdZoFdnyMX2Y0mxjEXhrtZEmygM5YxELY+KOFPGWSFnjtfdPogMMifN4NKZgw
uKfNRbHTzQ/6AyCo7lsSDB32mJ0bShXWxqQdNgz23QWyBsDvekAbMyD2qpC3sCh9mIilzDRF8ZkEKUOo
Q3eNpBL6AVhFk1yt9a+MwFewUOo/YIkRMsSxFd9F3SMKj5PpgpRqQwEMvh9YEZPq/mrPDy/R+NkNKcld
PUV17oS42mu4aPvDhvgWYMwCaxsdbOFv1DpdnAen2BEHz9+BH3ks7QUU5IPVWZ3haJToPw1yHHZv3WfF
yncj5Ph84eTz3LzLZHPz4licGcwyF1Lj9QZ7TfEYz/v+7wJhxI/GSJf4lCbJGy2d81NIcH7l873s8a7b
UNcLkJoc4eI3JX9BQkgzfcjhWRFQGi7DUfWaYlT2+FkHypiWVqXI5BTz2XnsanhedSPBe1yNB0HNXd1S
A+imHQF1pUME8Qq847jMfCih307ZY7JMkLU5/5o18By1CBet2dpJzhsI5caiiQCg8VAKQrDVEP2rP4Q0
1H8/g6ThC0GZTo+U5Id8btP70O+AKYqE35qejVx6RPfXJo4jN2EtazoWgZGWdiyfY99AkGp9grGfTjqx
/ODEzXQwySivPrOMso92lh2WV4O1NvYsTovRgZKASHTv/vmkYpP8ECmL/Dx4QMdVQn5DkZdlPwwJATBi
tYe3mgMOgPJACV/hnyQbmOl4rZxx8vDn+doWhVHwYMr/AJmVk8bQ2u0mPfJpnwvX3CDRDc2DK6uNLujG
mXYp2EqW2JXdgeN0SEawnyphBD/6EBq13itT1Bj+m/eKrVtqpYGQbVmb4QQ4+t99Zkw0px6cnMslYT12
zJ+GffDKYAWa+MZBrlr6ZAbnSGoTlBDMl1CFNkfBarL0yf8dnn6SeLnV+AbDVPkNzGgBRa+Vu9n2u8Qo
3SWgMV3L7kbQL/EPpsz7BPg9kk+rjJ9cMa8DljgSWg8bKYeoqjLIQCVJLyc3brBFVqmXNWA4ePPE4p4Y
Jt+TDCm85TT0hxL9Vg+g64GodIXSzIY+Q/mcZgb+FviOaMsbwG4fJJJV+EP8NEnb/tN2+1DPtZJRAAID
OwIxLb1BCQsI9EKZKTcEkW7NxmAz/TLdJPfPxuOpVoQKo29H1XpqPGLykQDGjmz7f3m9YNIxM34jDPxO
wPNPOkbW3BlKbWLPhqWjAaCUCem1SKPcKOJgfi5Y5eHj8NBUURBo+fxjhM66hPKrLIJr+odFwXEasF8j
jZwG1dda1fc2muhWSoUcpDcLXhhQgo2BwLDAyZClCtVbw4aXiviosYVBhCwgdy/ZAlN6NkHM0SFuIlCV
c33wu+PtbU2Eg3wEnVJsSv+eydqX5YMX8diQGcEdAfQwPsQx4082jrggG1j0VWE8oIdFA/r8PAY7ZoTl
j5OTCW02pzxp3y9uO5qlh+UGzwFz2r/xaGfXIvRWv+4GCUnQxJWyEELqrL3vyQ4N66FnCgQUr16Ky5YN
N7N1nHt5xmMwVqFBHLYK/vUN80ToRkh1YFjRr6TzbSg+x8w+edKkH49AqbTJ8Sk5FqYaYiJSH76dj0fu
LKuIrYa4bVIAudDoMzHMbOerJJMdkIDkk+z128oqL/lC+BsWTI38ptjoWKQ/mL7PHx6yHqWw7YimBo+1
WbHNZ1ZDVBfh6Di9V9eOG5BFJk8cfI/p2k5+z95ESstr8YYbx/n9NZKtLmEsOxgulTVRr9ZC2IJrO6U0
oXqzXOjIqNAWuf02KUBKvLR54nI/B4B0prp3UZQ3f0smVY5lg+yob6IYQ3mZY5SvRJxIBVjn5Y4iyKzH
lDhraVIk+UQdfMjgLrc60byjTc4ER3N0SNhX1U3vtOIvegHBU6/whmXDN9sLNYG5g5yj6goZve0L7Kr3
JPqUui3pDtNES3UV/IOKowRVN+Xq9IXxwfz+vnQrV1kwrW0WVqq0mP7RoFi7E/a4UoGcyrWsS6tb/TwK
CxJWuiEnXbJPWiboxaf595uUaoQcdSFsEIkkiec0Dnac7TiXdkFJ5BgOhuLtrm9r2GG+FPbqHJS4dfWm
eR36Z4MNJm41kTd3zEbIeBMKBNOxF0UG3rDtPhHHqFxDobwqYbdGAKSO07eXAQxioVPSo071E51KAkXH
ueymkeYtpz1xSoT6ufMcQ6/BhfXCIqk7GfbX7KTeVCEhWaLeSdCEgEkjpxMxHap+zrIAsZUr5YSMRyFf
YpLg3jZzziSIuR7nb14V02D7efGfQDlaBSecGLwFzywtPowLs4G7/SIMsRjsZgdgcOXJEhe8AK1XaJU/
P4F7uNUcXgdcuQYGTUEj4UWi7wg0ivxVWeGob9x+u3KFQ03HK3+69pv17Bks54Zk8Dxsw6FdniKefkq/
2iyBWKj/ODajdM0o+EmSeulGwA9/G8imKg/nf0IgUZixvaBSAupis77ZkEhY3pmdjSP0cl9dIk6CFV8O
cX2yu192atHI4ffS9MWt8dkUAMwrsFWM7brBRnCvUNvzJ4Xff361KJrvZmZrS8++Q+v2xNkpLMfx12tT
siMhQm79tHct5xumGUAkuHX9XUCxUJZ8lSXDlVozyC+j2EDgrxZ9qON4EvBHrQ2HIt5kpVEWDI85XkPX
pRj1Noy3Jaj0+S586Y+fdVI8Habtw+3K+SgD6EE7NahHuX6bFzNuGnKb8iptMu3nlAvzGmr36pVizF23
D05eNrbRozjSJcBq9D6PWpX7xuE9PO2IhCQEPFh+jVvdMM7IAUluenxPEZgFwnzTBfGAcgY9iR1CbHsK
BiHwx8s1LqbMTzQGFVHI6ypJQhctdX1nIK+zN5KY+l5RVN/+9yiJVWKlzXQjC/AdDiBgu7v5vZlNlWb8
rIMS24Dcwk8UyRD6C1wZRaEdasghPJwcaSuc8+g6JsXHZxPpWZWeArSuG9+FcH6864IUm9fSZ2LQ1TAA
s2vwgqtDGjx3yxIgfJd8mWO0+kZ5GBC/lINnhmOxjVhZV5c1TAoIbXL8bOmzb9mAnXjPH/M81vIo/VRH
kqdNmPD2949mItuKreeuNXNfY2Ykx02Kz+x1pL/Kvt5IvNQJfbhEt/HA7ktyT3uzPIG3F3vfEa6JFlpR
covOkn2dOLrN9vpDIe6oQddyqDYRMLgbkusMvwfcu3iuVdxP1Ic0iTnd8jNOratMDR7lBFxC5lfQ9bNM
ilRQXU64hiwyCXAbFgmLGSk3So4LClSvdRPPFrYVhT4hiHJrsYb5ELqZaTUe7xzdW5z2U7DhA5sPVllE
rO/rFKjXRzBVQ30QvxlsgVAe3PmrBsh80P82tpLOm39W0aBhRvzfMLk+PloaNCp5EpjBaLRvu9SLYyl8
WDMJo6CBcj34N/O+6/Ni0s+vHp0prbORGTmbONqO2u3gStmU1SuO8KRNSRyIjVQ5eKuJipJPdb7H/0dV
hU/a+G83nsJXR77qxokJiGkJG/zr7NdAfpUvWhQitATez6PMRotLGsavnduaDC76mHa5hO/biDM5hl/Y
c3+yHilREHa3HEkBioVViAJBNeH2DrNnMNucBiuHH2XBkJgP6w7XkfR7syhKVYfBYx7+iq5tJo34eYLW
Kwrtyr5dJpbH84DFqxK8yiZmm3pdWslhnaiZWt3xkQzkD47oNhtZt8wqxlbl/59KHU/eySTe2YKJ8Kjc
IngHZzXLQjwc5XB49RHxDXiGGgVZGnkG+mGnLTdyTEu8fF1WnNpexrjBTa3LnF/ULnmiaNhFdzOhoN2/
PGXkHimTqTuSJMCZPiSkt4xOiXeMozJIk8tPDci6S+HPIMCn4J5PyVLFyTT9D63prsfW8oAY2gpqst1h
JMa96YSFK/M4Nc9mmsi6uXz27gbLTsm3mtSM4bLLINSo6mcBfR3QO9Ghyqf2SMMHy2j4a2PCNQqKLOGB
E0AmA0m32hJX8InTigYpOzZXLK8YZG6/ugJtLy97Mt/ZIg7ypF71kUghdtPefp2szzoWZdLi2dmRmYqS
WfAIQgd3hGmBs/80bU5yDZFExOWCSFfZihOF+dSxJTOLTdhAoPdYoJ9VVRQaJYhNrm3jukwflIIPQsqd
8n57nd89NV4pLCfd+AIGvjGLhYm93DMNk4hcvvPniXuyNOl1KxeCx9j7DZg1WEJoY9XWqu8xOLXYKZVt
k6YDfEcbZ2RUeALxCmPeVRnYV0ANzm6f48V734vYOxsabZXhEjvI+NqnUj7msmmTLSS8al0He6B7xpP2
s2xVxSD7p9PF5Fxpe+moab3MV+qymT+wzlz55GI6ZI4zdhlP1NX6unlgwBgKLt+xXnZ8UW1Fiy8Ir5mR
KOMsuiEDjCVt7gTMHIO3EHLEytQQUlRBHgIb8/YNgUlgKBvhCv3SrtCgORfvI4UgK1rm5CI0AdZoomMX
pmbbmimG6qTOK6xmg0AL5+/C46fy2UdA0NtimtDxhQFhlB3OxemkK8pl3tAt1tgSw0SgYxS4Inx8SoGa
4D1p00Ps09uksfXtVOaAZD/X1KMCc33mS3OnZpeQJ/RGzLoY8o7chVvP9syvmKdIZLAKk7DRF11zHoO7
HhbnKsGzHOwvowxbq0o9hWRCKvG0cDncEkO/3smpNtkS8wiq8LgJ8GAdnLO8J3ek+4jNye6ow4eAXa6D
lDywemDZCG5Chcreh16nG5pNlE4jWg0ORHEy7nlsfnIOqx32YOl587E3EfGmRJ0qYMc0OVelHTqz6w3u
1sGMOfwHh74jim07Xt59IFN5hGSg/4UIvpx/ecNMfZ3ZhIe0+5Gfcipnor/hJHVLlcQ/JkTvdp5XMeg5
w7vvlJzTXm6OaE6j17YTzmVYOO8pY6i1w+siK2imgnmT9XHApI336VVMbfMOA2gE6wmHyzpihYt0DVKV
IpHZeQkBfUdeh2rGUZGAf1AHJsRdPDaCCfmOP3pjt/T1K7Hv+2iACudbo7mTn8ZsfC+zuNF9KRyF9Qy9
8ARahlUPtynk8Xmsn1IGtUDLSiQ4hu+ihikTpVGnKlZkwX+JDQGnmA8CfhTkoyR2pKY/rkxXgZib6qGL
JHWOwy3cCKxPFOXDyuIh8CMQCsdjzGQWbGfpTeGqZ0YtvDODALJFLvQmBrP/ZyIA55YTXCtNEB9VEu8S
Gtrj8PBMPvuiFKMDmKEp9/Pp5+SlXz1Aw0WAzSXJvoexEOYYMzzQSsWqCPInRr0hWqeXlWQiq50Bx2WQ
XzUw1NsEOvfqugB/B1YUwhLWyJQK9hZ+bYQEUX+Cd5ndkwjRZp5U8KbGMCpw0McypTyhXns8OFgUDHUt
SBesO9tlBQWZ+c0oEqGOQ6Zr7U8AFXV0NbFh0TJla5JxVqdDxLiz6EbF4K8Vr59+/qRuCSUZaNqV7ebR
6cOqksJLffPbQZqNCTT+1uifd7Rym944qMMeM9x46Jnrm91oBMLHRTRywCoE2GzADoW3C6GY7P+RnKI4
kMUHHeesIubzsh/T31HwUctQd2STGt8VdN1e/geagktgjQwAcspOMb+KF1rCnPUf6ivLWUH0Gxi0g/yb
xXhoL02BES/nzYPKhAevOL81sr+A6yjyOcw6lAkjTwqBGQk4SyPVnCF1bpQzmSNn5xymeGaIbXr3xJUh
E0mJEq9xy7EWsr4++CfIgJtFNMqk0wOH1jcrTpwYAlWxowqEHmJm9Ke1AWq5RGYd3xG0yznMfmTn11PM
7Jbuym1oZewrllxWbG8tkvgeH1axLtSUwlU3jipfZxPnumQv2bBF4KMOvEqDHgtnvo9X6fhDrhOf5tJh
p9RRCqlAYBQickWsnKlrLDzr+JFliutvnz1SaYiRMXKqaElxSca+Nu2B3mh+rAeOJsRfZCol4aFmEvgZ
b0pMwb5QL8N+hiudJEWCE22sOR9rfVeBrjMVIooS8CpJtngRIcirkW6u+0E603iV55sHVV6R8H6BZdzr
lp0QmyZoYjhrXsbpt4Is9P6CQCASVrIwfS5hGSruCsd0wPAOgAgfisZ00Rl8BeutX1cN35pE25Glb6Rp
GelR9xxIw7LOIITropjip3N7dpXGdONx04h7EabwGIR1V70v24LUWwYuB7jUKtL9+CpEaMtaBY52hmPg
Q1zJS4bkJdCuLkylST8rLX640e5hMXW5DBJ6RhSzFKTtxI3Mp/OlC/NqL+EyMTK0KHmoqqy9pgRQumVO
xyZcZiBbXdmvBHKa21MZEZgR7icBMQ9buO/wL2w3+bJ+jdJvHi+5nXm/MToHnzUMSa3LMAZe5mLA4LCY
Pk7hDr0o0OtFyT4wWgVN8cVWx+Tcj7oj+P3GO0RD0XnYZGhjD94gLbp1xC//9eG8r1nT5ica2oYpj1n7
U6dHSUK4emxwYSQg27EO1n7kbcIsAnENbhvCE2bbZ5jdiXd6mfsubJPzYlMYVV9U4ONREWM2KQFn0mgQ
zgXXFD9jZWfRzFU5rWlsWX1gJXC7QvO8srtOIPQCEAHTPPz8QvlY9pCGevJidBtM9ChX/3d1njyXxrzi
btSwXABz/SyBrGMrc3lfhyT1WQibUAa7c3UmsrlYY+JvDHibPulD1bbuE9DyjkFBy/IZ4APxy6QOcJto
rlpEL17EKvjKDw8V4vAazM7pmnNGRNjlHeQYPJJbI81I6OQQXdbNJrz/ToloIuOnqaNGuCrmmbv8AgR1
S4O7EdHnht+J+c4u/wZtc/6xT41aqcrXug3HBesQVXpw0terMjSqfcJ3vBxI6vCN9ADXDMuOZfXQYQwt
JCim24shBl5qONSI7h2AVs6WTa+D7zBVH4sY+1YlcBkK8Gj+/RPh7zuYOK3JAHGuYSct6S0YGbuAN5G/
fFRf5emtnXjaT0Cydn21jhEQrUYS0b1udvS+c9hbwSxpZ2rEw12C6zTRlvetSObbMLaZBKTfKSt/099o
hOqdCmaN5ho3Ls642Bql4nmiXrzOSocH/sQiZKg0QEU4p0v9lA+m10+xLBGqjv3dK5J0QiWtjqGxbI1f
Y+csg2iCRf7uIlI7lDJeajqEPCNOWEVkrmiZnNInLqq1rmNsOcdwDrZMJpSMBAkasFkGm0Msv98UygIY
tuEbqqWfF/NrgGlYkq1nipIRIoiSZdUS40Ea9h1oLjMvPxwTq3NrGmqZ/B/ryuLpZziI+yr2+YRxe6yx
MZonVvNAjJ9N+KdSnCt44i49JxA8mvaMI8AgF7nTrIYFTuWt1WdkKRih3DfKNlBV/0RbYzuy82rAGeiL
NqVIa7G2lnve2IIp+TdgZmrVSLUO/ikhVu/yfINdV9rYxRJdBYK8wsvLWcE6UJ9B67KYl4xPB+iui3Dz
7y7vxEXlDoWc/FJoYADc6XlrTrld0/mHCYx1LyqKTucVhBYUGw9sHRcm+quoByK0/hfE+uB7u3UAeFku
Vuv93BoRzRvxZWboyD7tXAo6H+tgVFluaeDaLOdQFFHDpXe+Ij5jTBQk6c400rPuIV33kNIto0N0Pegd
lDe0UFY6heOLVU2VSF8Ub634nGEC5i4kTwHGQfREp6p46Bi3Ku5EEMuTFqe0GxlUkvGIWBEhGmiuQGu+
Kbv1qGgE1sBPL4e8VKND2VUJ456khHRrOpmoi0Bp8b1wHzxukZbENgDO4ke757m/Dt0GFwxjU1rjzhAK
t4b8Sa46BfZ4vxqbSIWfL2+1z+DCgZfkuqM9zYw8r7MptqlKltRlSueC2ff2LQSJsDgnq2cVI2hlWAfD
4v2hUTKdpA/KXVl3epIekjM78K517snwyf2zjUhKdTg90ZLd9Jl00PL6fzDPV/jd5aHQuKDKw/bWReVZ
uFTLEPOYO6db97Bi4bss79t83E3aBx7gOvkvhwNcJJyWHV4kESS0trykEKPkg1Z+WK19LNV5BhOOg1fs
jsSY8LulnGB6eloOhmrEU12cbNY/T1ysy/nOouYEXYFhRPuvdiNQARLxlFwR2613XBn1z7pWvhZtU6LH
b/Iy6v3Wg1iUNUrMLK/Shhvh00JoF/eB9QBo7if0bTIJCdq7qkDDihU2U3JdeI6guQFGLQ2xIUmuPITN
Nx1uldofiUPlw15TH4EFFBfNbuc9r0Ge3bMU7krOBYfR4CR+rQMLEHLrOgt6q+D08Z8r7nL6lOr2SMH1
F4Rw0m1eEOrRTyphyxX3tAxeq89mh4blU3JOswUcQMUJGyR6J81dDNnAFwm2XuYFJoHFmg6Ro9CfLTqW
+znDEOHCUKMVAGAluR8jn/m2o35aqt8HstsvvkADVaGmOy/o+QqjMDNZcVGhAvCL6mWZdpbTdhzV4wiY
xociIjz5Irngn3x1Ufc7/o2bMHqLJNVx2jmTmItQdNV6RYLc9ziYrQhdjZlFfiLzH/ozxxh1kd1l4Pe5
3uUugujURqHKuBxeSZLtqmwPysS0eK0iTHM/HFImBLLOlh4oee9HTJUG/QgCNeAF3X6rAtZB2Ws5WdiV
CJudqvBunHGmOEVGbWnn9sDh9zb1x1xPSNAW+/+e3qs7UvAY+LuuZmjgcAyRwV4rh9Tt2d7k4OaaTDuZ
NisUglowcpolq00U6ejRXEuhnyblcE92+/NoWwKsj7tYTd45i3yDi0b2wepXrYi4udy36taMoqfQ+YhN
5vQPA6PvfC22e9+VV8l2fP3wIGM6ufIAdHQ+gV9YBXK4C0f88DUzpMjeGz9ohucxPS7xeKxRBBb0mzs4
ucs8UnjchPkFoH48lPGFHuU5FAfMjQE9U4dkwNJcOqRjZbxknWitklgEiQxxrfQk/j7eCdwUE1U1w+wl
5q0GxAOg+tmZiB8FLdv32nSWspADnxZa/4GpdVcNs4ULvlhYnxjtn8oy9PEOYX3pN1/rODx2TPPXabh6
lD9YdND2nvTqynB2G02zoq/Wm1zUTCb3OB8ZGIcfI4woNgeRleHzCsLSj3hJ3T2lUnlWp4bjOwCXS1GY
QSF6RVirOEPvqZ12ux+SmYCA12k+v67ufHfKCelK481fNOVe6BFiGprlxyuAsBtDu/f/f2mzyN9HGoMl
NHISkswlrdGfgKKfSrZlecR16/xwlUkMDio/NVO/hFN4Ht1QIGC/445wOJfTsbi0OKrjlqiSkn0JrSqU
qdvWHOuaFzoMzcf7UVNMNB8NUYkLYm6POG+STZYtU0Po6r8LCp1pY7i4XCy8J8PZnFd5+JG1AWZ51ubd
YN0waINSZZbzfSBpjFiT2wgjDfrDwt6XHnzwrj7Cmqzn/xxvw4GWJzwhCDM8axl6w9ich5P6pIVgx35d
YDXoqpjwp2LeNNwD6SOv4TfVw/OH9bWUUBpaa96fOmemkIb7xo1OjaZXJ7qQuOx/mdmKQwEEhyQAhoZn
HoeJDQCzGYZWETCGvNpvSPGpxLRpGjLlYvuDSzq78Zzfa4Icsd1sam5i5IpVNqsi1a7xRlt2Ms5f4S7X
U0Re+tOczZ2MTatj5+6Ig1SKCKTdrYN+S4URdRNEibR22728B7nIEj5vTodLDCR+Ikageibu75GyuX0n
gVNRkb13PcYByeL5mcLYquK1cI2f9KgwaRvpjTpHS+GhFSHIuCqRhFsjOP5DEFoMy8ZsCmQd34h9lTeX
kBhhZKawiNbaiYsj+t21ZyDIdmXoWBNUTwm6lJfAsdgIywUjoHBT7dwOWrnCGN4374QE6PyJ4gcZULZT
k/XU0Jd4wy3IOpA0DpRnhqLcyjLGtQUQdrCunCDxCp/0obkooabXCC1skVkarT1qYcrbz/lXxLT7+QhS
es6Izv5urv5T7FG8/PgnIqbHwqwHsYoAA4+bqzA3UbISHoN6D9mliVuBQv+e1xp9C43Uo0eI1AlmFc+j
QKz0KLJEOXJnDdbA6WWc5LIW43iXcqsm1EUfG6f60MgbH7mMgS4nBlytcn3Eiuvc68tBuiiQfiwmsjLh
u5XLZTl9Tzc7cvJWcYst9reiS0maqTFliDvd9sV01LAF0Aw0bCDcwo0DxgSQysWHWZYZEtM6xhqpxknW
FAiTjsaYVRkVtKx6AQIcgYsQYBDvmRIXSccKloEdiuxegsde4d56VBrEQVIO8KmKFBh3f4KCj36swKTg
1PiF4Z9Ppy7YKgWYl9Z5fBrp4Hat4taKN5wGD2OOUkqydLyUyDZXFOc2XH5GgoE60wEvXaKpwer4Py95
16xslar1asZZxq1SXsm0/XYh6n0cZvRpueGhTVH3os87J45QcY9DOQkE3KzR+rpX9Jbx3I7DKrQ8yVNq
E9XLwYzmSsMgVph9O1PSW1aU5+c9XSrDiUOhd1JxQVMsr+YWb/WjAXse3zF1Y8kw9xmXRA1j6OYKj7x7
FSx44VSJU6HT951QdeJ37REIYMItrBIC5/rvqGsslknW4DOVD7kCYMyN3PAOTkgZ8Iz9IpHV5XGEWQsb
P52lnkFQjHL11m6/mg+KZj3f4t5MMlofOi3R+RAW0ocAr80F6LUWtdJuc/Sh5G+uc/4BYDjDIcCBbK8N
4Tlf04hKJVEunmyLnt4uqOpDlmtvk4DNvGJcIxAyJrzh0Z6Alrd6TNAYn184opHiqLZk9K5Op9NpP8Nd
rJ4bMaCLfKkfCr5IXy29kH8tMw1Nq9ON5zBNnnOARvP2nY7i1QW2rO/qC0jNKIfaraK4uB2i29nP3h8k
u2rhStznlxBp8HVdvsTuaqh9QqKcdk8w1haiwyuIzWBMmOvO01pP0qMYTozpLBrRg6b+E+uUZK1GmZ/o
qMQHNHWwjQZt5WDaYro55Tu+mwhQpX787AOTUL5teUHRgwZmeEKeYjZDH/0p8ZCarhI0MmlSQNTz7D2V
cwIS1Vvdlll05tH4yKJYy5j1NxPFF376Ux8hGplpds6yL4yJga/snQDjlI1msLmlpRSWPNm9gdVsCDKq
lKQkVOtvqVvYFJwcEwsoNyMk8b8cKdGT6MjyS2a99csVD4CSlrx705B5PdhJU5eFvlPoMI8RxBZWCKP9
3dgQeK1xrFg3MF132eHPGJkWwLKMEt8P52fRyfltPxXkn+Ii6m/up2sKhuaEC6of7dWClnXAZvpTrfQO
ob4ZjLmcw26k8qgEss2Oga0VFqa7P+Btz+1+9OGOlD5jqaEUcIDWuXCJmQWqc89IMlOosuPOzHZNXee9
tPfLNDc6F/mCRVcYz7AKhMY5Qj9GQAv53HSKjb4hDM9o4Hc6TfO3PK3dVUAn5Kk6HDO7FI1HrOiwfaAT
r4IwwqVDMO4bdzP2ufbl0jY0SMwAemIKrSVeFvydIX1pboijAaCjSBrUZfDgDLLnpSv2NjgI+w0Nddps
M6wM2aTphwdWv4gES95qu7gFDLqWkpDlUg3fF/zJqnhrqkgzI9wGPecn6YY2c8xwmZCxYIzxLdll7mt+
Hb7/0vR99m3l/JgUYkZIC5ijPtmaLr7eZn2sEFCWKIfOBx9WpOcrWrAudWFC/oNn4n+oxlJI7bAk1iaf
rr0VrQlMvJ9bPwGHnmSijq+8Bv+lXx2svAsgshDQlrLBAjTfeCj9E2E/OgS+3cqJVnmE9VmKsXFPWTPy
XM/q0LJUyGPfpNxTheolguGnSI2VsgIbPdSjBoFwCwJjiwGUnTAIpMIRQuHNBGbWYP8NLgcoHdiblmyQ
afHVFp36W5Nv1R6Z5ep59WLU8wY3n1zBKupvewu+Yflsg1hVbR1JK9Wa5Ep2/NOOSoGGojqgpSNnS+ws
t1EjU5Ga+4ghW0Ooj59jFACmbAJVbOM2/+fLF09jxDMmgfXVzo2YfXyBabjD5U821VL69W0fwRXQfqGg
G0WFtILT7eyiwQo3QtsvA57fT9LcZ2U378rkqv5UBaJQUevq6rLrfiRpicMR3Z20nNp5BaOmCWx4ooQa
iLAJ9C/RMkB188eQ/4JKtAAk10fiRhKzcrz/1o+3IrnkwXUWi2t2sd3d0mTrOzDA0PROpelbsJDPRPwe
TW5mn6PLRiYmXmQC6ObpsuTV4APp/bXknMI5Dlzz6VGZUoLFxWt3y6BmQjFdlBn/1BuSNz9CbWtwruul
yIhlqpRKY7BWu9bZELNhtNK5NqF4fvunZ6qdr2sqqGCc0SDEqFnhybKAecXa3yNwcV9m68XYrnYtMOif
6LW3auY6JtpCrLhs/R9HoHIoAsojB3kifz5i8vKYG841UFKho8w1IF61fPV20nXOuKtLCz7igOj0fpCl
vSUOBW2bW3p6yeOWphuyzOh1o6cXH6UM6JjmhxBWTZgGknzzU6uE9qXsqI1VgQE2kIogjnTBulukWJZ5
wo5cdhzPWpOURqZWXMyOaEwLjoQcm43IePOL75aXI1hFFVE5oy7csC128BultJcQhocD2ckOMZUiqB0h
yM9UVB3/oIcDVCxKoFhwA0m1V1VanuViwdtexo7Cy9nP0cj0FnH1XXkko0xuplmf6w23L0/651O9uK2S
48Gi/6QmUyPT1uaQQYInYxScQsP721WsY2QSuww0UslCI7/LYLF5sqkp7W/YHKYyVvCmEl9bn7wKkpZy
8hjBruGcU1ARyHiLFX0uC8rzMtI+7Wz5l8ekEB7wgQZQXwzG9uBEbCvDzFYXZGGVwjTcvOhX0swIT3Id
FG2V8CqvTxV3l6A57kwg8qfAiAX1U6Rc5lRHWTEFs+nSWxjbYzrmbfFLLvXx9b91Ud+vyrfCUqndXep9
MFLc70ZrklB+r6e5rooObvh2tkwTd1DKNIAbAkxam5FJCHHcDby0D9AAPv2a/oR8+AU4VHb1kP6urLkE
yoFrAvTKjAA7hZRz0h5QJITsVg6vKBycT65gGKUijoT8EqNmiIDgNVjTRi09eXVewoZYkj6kV9m3fXX3
TcxRQ47WU+xaJzhkQMLnYSxxUCa3fgAD5SCeVF6HJm7vaN/8gVb7r0wQlAyZ8N3d7I5U1gLRinhAUHFX
DIORIkTR7wfQiMpifyD9nHXzmhRDhKvwfiQnHt2k0aWb6qzC47nV8b/3VUs+/gikv6rw9WgLsT0GnLDO
HHx61DlqPhouTfJdUj0T88/9uqg69EnB9+4l4TBwI4dF0NI/740Xgf5ukY7NjchlaSFQjyyFIuUmxc3n
CFGh1oXpAtiatET55PJsVaSPe3Hdk1l1a+fkJ8LAMUIhIRACxJXZZcpaaaUd8Up+Lt9+jv97NuqO/f6M
ukoC8CTGiFewihV5kMDPrjlPLxWZxZssesRVJnKyI3QMeUR2dToZiBvx8Rr7ykPo/DT5w32SqLLbJboO
zXIvifLVMUlbJEYwo4HA8wyPK+cZxZLXfJY3lv32Wt/LMyWO4lfjdHrsOa9ZI6kqj0tK61AqMSZfvAdd
B378/gJqjqmT+YLhM0JLTddwR9wTp5Ox2rGxj8zAnlLFCTRQSVB3wGHvx7WM/FcZyW/fRxVV75A5rYr1
Px8mtxSFQ7pelMwuup32Hzjk1+ZoI+VEPMyT35B3z3OMAbF40OTcsSjaR9E4/1Z4ESUs768qL8tSLM3y
J6WwXk6MAvN2op6w7ZT6s5TzQjzyO3FTooThrl3LLb/VHMgi3/aP7vg7hpi8aAs1aCI/xYaeMpecf7na
ZRYsA0lv7mLFmXjm4YGbW1U+JIDB0JQ3ANAz4fDZeH4+gLhv704J5t1OQJRn+cIUFX/SMxDxm2Kzc8rS
zeNvOBwzxDcbvr82GPb7uBzJ96otWIOCCErPXBKU9X6pAscG4n6wU5eCP5O7855Yh4FAFrKRTM5XkKQr
mJDrCrMru+OuO4xmSL7pXLldCUC6WGSFUra3UGIxOePtoJvPVAez8a+ELKtJxjMYl8RlvL+z6nMZWzC1
GsisF1CfM4N9b1d1E1lpcIDgk3cXdSPbGkSK/DvKCYGjU8/RQSBUtKWy4jpdq1nf7vTOyg4NGHlqMSBI
trbtnW51hnxLxiRmseo98lKUZ/8BJ7OgH4jqjgowiG94xoWuil7xP0GgiZ8ctBNGBOvy4A+vNn/nfS78
p7qzE74rIiEBTLn1ZI4jsmMacmScbH6wG4tC1zrbOTwdgdiNoJIRVPzbYMh5rT/ccDb+Gsp9UAuAlrqH
VaPfZiGL+GfDq4NKTEnLM4ndBbwCeTvr6N/5ZzEoyGaUFHnEuk/uEO+xbpRfgw7eup+m64l/s/GvhcI1
uKhS3GAgAW+MU36Z88wAcBq/idzl4mY/ObiU9TrOOdoPd0mHmWIuzc6b3CnBoDnlgVYKES/gjoPo7BH7
MJm089H5H6EEp/5FnK7qYubo3DXThgMd3Jlm42k3oTVadIpghjOsQEhDJfKns6wAu0LOhsw4P2Ll4Wk8
rBZzxoFTVevl3MG+/7ajfPdRHjee8B3qu9CqQwtg3D5y2ASu9giMzkLqWkBYy9xmymRfDEFqEKclkTv0
feuxYBAwvJRbfzVOjE9HFpAa/9Z6sSlUby2IEGAA3sTzCNRa/uILpCCeF4xbRGop8DNVJ3TCfGv1okvq
PxbJKtv7STLK15AyXEgzym6XHsy+ZOpzMjOGmKxUL/qGr9gyH5xWqF55f39nsHInXN9RvjlqOw8FG3xv
5y5QZQc2hsbM6+KYBvAdle3/iP1avSs9OQvx8SvaxVgoBBepEK/VzXQz5ZkZyTPc49caG8ST34LyA5rz
3m42xsM/nA2UUy9OtcvXzKbmO1TdcOWjrYn1A3JuKso9KsEBzu9Kn4A9xh83N9J9VXI7sM8uNJ1iWeNy
yrrY/dKrl2nSAY601dvumU1+xMdSdz8NWnmYwl8/X6/IQTaJofOQ4+98047lx30TUBhTXSkf4TXgUpbh
/gO43JHMfuph7ChUxByp2HQCrEtiPxqa5F//8RDu499r2+l3ElzKcyiAgJhcM74ylijUYuSszxKk9gI8
LZHh0kwdkWw0DQS2l/smr6ghBVFcHBF1eD98fpderD4O+Mg3pqOVgqGNZPoV8KbL2K7t8AUA3xj7V2Oj
Iw3J5G+UNKc4T59tKZQQ7avvxmtLTSvvqjnAPr9VmBeQmeQAXHuoKB1X2Oh+qHWKAKXfc/vKZO+pGzEF
5eHboMQJ4jwI+FDqRe5iehEcOwJeiUbXVJmebSaoo0jIM6lXOEvUqjP1wIdt09zF2KkpkijkN417ksIN
B1XtO29PmeYmIda2pL4G2uOj9ShyB65Whxo9XGU/u4QhA8p9PnHWu5cqBItXIfhuV12//dfoj961Ykte
ihgVzYR2cm3ILDHRFp4XqQmI0A1bWcj4K2vzO4YUN9YsTbY3DvBuOelFqr4mOVpmJNB6qESWgfySP+AJ
lxDmpcnesQQCNnQRiB1qkd0RLwBmL8fHGsQPqjorpus8BnYjBP9TRmpivbFrhA9+OJwPWXYVJWCkD4C5
6Rc0/3ZvL9WUVS8h53LKzdWY4qcip9fi5ON5Avqobx/NUJrftH8a+SwdZecmwKk3Y388+14hPEZ0FF2m
xa93oAkSv8yWofrA0vBHwJ6UR0mjiB5sHMmKNG+yt515TAiMUEtk2cuwZX7oIkmRpVz6GijOWS719jhu
iVff4zWtgVViCP7jWu8M1da0zz9/HKj6EcpfNm9RIgN010BrqAHGx4zD2lwQgaDvzGDY6MgksNEO7bMY
ssR4XQUHbKoWMrsAfLZIjpdn+PIDbOopjNSUojrajVZb8EEbAw/3a7aJui9n9oKPUKXjqHS70HGNrkKF
mNdt6DgzZ0lIUzP32/p+KC3SFEDKGWAjta1UF+lmCgs5gdcaYcqXpQijnABKIzmaeZZae0ZovVnAqUFD
AfCp6LJlnNQFvcrdNOf+cuHu7zlWao1040fazU7Nk8nBRLJG+db5KmQ522hBeCSnyjcjajwXdH0wz2f6
Of45JQ7joOGvroXrjeG8iMwprM8yNNB3R8Z6d8oIKZiz9B+/Alh6W2jxubPGYoe3a0zJfM2kG/dbOXS9
NEqK0SopwMLWgQajvBjIvEbKYIHJL5DQ0eN6gIESSCms/abMAU2Q+qzmvHt0ISll0+BG74ZTAV7DwH8d
e5CyYHPMVZgO0wG65GcZU9WE3kMRb/c0YCON6w0K2sUMvz3mdgfELtC/9IZBjoNTtr0BmTjPPVkOVD5f
TG28nbz9JacAyokXQUie45E5OPGmpZe9pXt18hIkumwc8B8M1V2OKbeP8MrXj526P3PYpvsOr0sWr1wv
ixZekL94FrzlwUFlYVRwGDIdZbM584gwxfyFESxoTGrfh0vhfaEfDdanWZqKCleH5e/s3ycmkIDSW4te
RLOR3xpaRpG2BP3tHxgKf5CjzPMf5RXaJNzoTwoOQRS8Ci5Cwyf2qlGbYDbuQGCKR3ZN7LR5RSRQQ74l
cuCJ/U+YNoWe6ZpZSotFD9Y4aAz83+QK/Ch9IPr0Ak5pQys6jgsq/T1ruP+7lNbdxDov+PwdHfIj8uIz
k5Kl9PpJOVbpeiSgQQFhs6byz8C6H+Bo929B4InyzX6KRYtlyDxQDoe9wYMk3aAf66KT07rVIXhx8Tzi
ZDgqTFQJs05BIiZJvVS+qfwBn3C9BmlLnasUGESqSppjtj8+P/OLn8/YxfbgX38bi6MNy1VY6GMRjvOn
mB0AiYeYeXSMLBtP8NGGIRs/gdAw+qnUnK0D+Tmj6JSTC2zr80HW/7bHAmnox1GD6/upiORQHLqCYn6X
IAOQy+ts7B6UMgSht67VBb8l8jMp9GuzgvujSH0qn/hC+dVRnpKOJWpDgLSXmgNwTKg81BjsvWf61ltW
QlFBHtQZpqSplJ5EVJZK/gvm5+oKMgaO19t6eqAcZXrtJd/jNmI63kocoxsDs9Vkz3nUctraamHVeHpB
W1irDbO51uwRiAQsj9B1Xm5FX3iKusB7TkfFQmKYBxBxyX2R2TVpSWwz6bpRYcgkyvmmWMSSZL9K6io8
D8hKE+bJgy+03TGmBlzJCHnSV/D37eyGaKnv77DpNCoTM6H0Q0+yrwkAF0cVCcFGnQORsfGeTXHkJL8t
LWgQvxBWCusF3Nxpnb9ppNjx15VKjH+eSpN4sholtDjydtr/iZ6MGGdV6I0OtyHsuJ19m/1eNDsJTS+r
3U5fNNXg/1uDFvnf5J3j3l0mzKWpYX7IG/KKUq+ggT8jNcgj1y6VmNSMYIJS/nvNJMhsnOOr6YpyJuy2
qdf5w568d6dygn0ADwuTvgNgYyb94NIplvYRSOdfw70bxFOdJIThI9n+sX5jMv1rsu/sFNeQcVBngDTP
mzt9tMB6Yw6gapih5qr2jSUHbrzDt0IMmD6dHrKXfmwjj/rKRdlJtGowsIkSsX97lUY05TiRLWwK7oy2
5u+tuyKMoe/Iw6KMe5NXvtnzkqgUcyNcAoygSWaPuLqhVblrtLfem58RlnVRGjmZvXxulPSqT2yIAvXT
U9JTl+BNMaM788Etroy1ZbHsm5Cp5qc3Ses+B19y9c/eTE1k65sKMqGvgRrzVTMR5iWyEtV1sO/yKmTB
BaRGFE483yrhpSKGTN0Ui/T2RP7/J+G05q8mIz1kx/TP+L8iS/Y5bPOIwvuPhH7ANRKMqe7Xcs/JH3In
GJ309MNuFqeprQiPW3h8YNciCaHkDwA+kCXBmzhQdzkvbggrTMz3FMUNm5AOgYdeRF0gSCpOWd3ZSO8K
cwfr96u0KyHjUR7SNIp+y7a6uF3gw+ibgnL+S3Otanqd/V5E1U++my6b97jowEYJvMEGrePDytWCYKLm
V6QP4HnGC7yumNi8EbgabGpSmVN4VmfR0y5TdN+IIxiGje3xSMR0mzPGYd5m4klmWrNxt+8kFi+IMk7X
m7leEYdSPxefBd0M1JIgtdYItxTKfkOrBGelVxxR8nkPk8YHbTcrSK3wMzsDI/2z5WOAkW+F7zKsruWm
aa5p6Do89UKxXi9EtEXCQPHS49oKkqX62Ftvdx6TFso/L9Jl5rJ5wjax21nNPLfwdykO28AEKK39zv/o
eolrRlCaRDNWKg399999w5gOtR9Uagnha8MYhCOmUwPHF/O4cXqfWndjEaP2ZIggImj0GSZzKDewalbQ
vmO0W8AtymTfmm5pG9zS/LpLJEIfFl93sMHIwwAQFB/uNCJaXy75adJvUfaAPB3l3R+3S4obw3J/XHhB
KOE5p9jBAnY7Lx9IcE9I7tKf2CVISZzmcKuyRw+Xi3dgui1lNMjTrEPCR9iqsEI2LRMhM7Y6KMGZVlnr
yQ8MGpBBrWTVDASSmy00LfkdIApxhbxJzqZUTxVI8Vr/3PBfoU2kAd3xamvXfYalcET6cWVmWWvkms49
rKK4+yyV+Hr2nuH7wRTHY755p22RwOy4qae/eC6GDwfWtPg2r9UOvZV49u3/6KgbcuzmbaF/9XpNPFps
rqiJSLOf7CFHzMOJzQT3+H0TQUYYb9T8xL2Vgzrqy6UuMI7Vp2P1UujbiHiiW4w9VHDDlP3Wxuyubraw
7bWhVK+VWf66AaZpGBQn7xR0PqwvUbObf9VtRkWO4Fxn9g0yDmJFwaZLeWIKnQFo2QLssPl+fFaDYs6q
jx+DSn8OJczJV3YRohxnpTUZIEQSThcrgr6tsPjA9PjjgHliB7r0K7UuAVzl+AlD18HxV91EgykYPE7c
7V2AnCc1VoYPkUGSL/iafMERKYhD1zXVBp20Y2h2+gw62IM0vje5vMR6w5LEOKDtgX8yD9NgmlPpKiEQ
K+jq8jWgB/qnkD8u3pI7Yh52iOgMf7yV/iq9e3Rk37vsb3xJEUpb3zX1q+a92krIUH3udU+7QsidGcou
fqwOQAykEYaD0UQTKqSvw75m5uTKy+N3EqTc+RSKhpXD8v+rYQ6cQgKnPCOzeu7U1Gd+7TN/+AxXIYl6
RRYmf4z4FccHZW6/s7rXpFB67zPPP0PTK/1eeee7KYU+vq52I4Xl75fy9c0cuVQ420kHcdxIlJk7aZp6
8fPb1vkaNsNhuEzdvsxthPP3fE297wSC3yzIy7ri11SLYmEGzaB11tvJ64rvRIncSh0JgjlBMQOcM46A
AWDAnrUN/TG/EWN6QPTtsmY7wjnRjy/cmzqQZS5i0tZZWEBVyLk84LdlFGYPmXpIwAI9YAJmv2fGUmBf
8CmejDrfPg3HnI8xBAMWBObR83VeXIOi1OH7uQO6TcPLhDkDiEDg2hq+rgV4BnSYt2DsbKUFPRO2KXQE
Jpox5LtjkI9RV4jZ4VEqw1YYNeDkIxxXp5PUq686pYWYHAh7W8zeUDl0uQzeOFCoXc+x4cTLWkfZHKS5
v+Ex0qpZVa1p7/UE7z4rcvuSPCm+rKUTXEcuMnCZs4lG/z9JZfqUz3Ax+s0KA5+LhjGygdaJqpkNR+/z
QNTDsNvAATyCSLmcVHZ3xp/VQCmlpXhoK8CuHYzpt4aJcv/85QBbTlMpKf33gfbeApHY9iymnbg1vtyK
uy4qbemXDX8fDVO5BN4ROS3hX6vb0/iKOgjurjL38yKTm0zyeJARrKe6LOLbbWba3hppQlsN0eWTYHZh
esKhoylKsMwkZzx8rtsRaSEeNAaFjdPvhvqDMfYiyF7zCOTG+8L4B4Y/xAYIPQ4QKlrLE7ZahXh8uFeS
J7YWG9SICsxi/wf4VUPdQwhE3eFZS3KUEe37HbL22F7Nrf2u8P880oQm1+ScZ0fiOXqAKlo2Z3EfwXjZ
InikwsKbj0lmJJgt63AuWqGZkkrQLDMA+/I4bJH82x/tenTNuYnptmJqKTQJqys0tRKEjNWyEAhbV9Ne
mjS0eVh+WbCbSAk/bMQE8ubPMFE9IpvuqyjLtVI2YNkB0WqpMdqQFzIKI/8eSAwViooev/D0TGzo74EY
3duQgUUFvKw+r10BIN/4xS1X2hl5YH2SGG1XawfYn6tkjDha/7ipOD59i3zBDMsn1J3a6PNMO6if1Xuj
d7DGIrVoAtlrB5jzId9PU8ukT5qo+lkqEfjgzUyGHV8S2k9Khjb6b32zEt83vCR+bdKNPupuYnJ+009B
HbhiO8k2xk4IwyiCjIA5SOCkMUS1n/JADoIxgzJ2dubUgXJJEbYlcs6AK5P5nUv/FQk16Enrycv+qSqZ
It7yzmONPFsXsOcJB492+HOPnxb210JbHk4FVN63+TqeaxEgH2FfZbLftp45B4Yhw7xXTLNtn/j3D/d1
FJTxH0QYOsQlvgBL8R6IL2s445d47k6jE0Dhz2P7/dXMjrEyXH1Egwo0pfsWVxJRRfaWr4xdLNRGYHzf
l1aPL0VKBTZ5gC7C33eko7LrK1t4PiSxpPkwheAo348ZzEp8337z+5SCKVisb/tnlptL77lRr+axhcHL
XyMfOty4V0nN7SxlUM0AeAcgRYp4OxM92oPF+JgVKQA4GxsLOlLNHfedKuIWwxA2LGh15pLqcLkxRXz2
6YT1aISuauNlbTbqKgU8an3iYMUb3XI7Qc7RuiZlbgdg8CLhwDyffV01uyp4AZOxfku5J8Fd0zBYnLTd
VvXfo65hXMWM7aDUAVReC3OzNn1mRZhlWaYKTsT/1Cbfr4NTULGfjjwE5nUW/RHxArxW1ETHoR7hMqWU
avmP9U0cpkeC6FV4fmBdbyIc+i5XTgn/fiO7TQSMRMq82Y3Cah1Dm2P9pVOKBFeAAeWWIl8VL1JLonTD
c98aZfyTpXCXwAwwx9stmgcrFGHxY+HHYqj257OewCiND0oKDr/TEylF/JRmie+Sst+VfUeKPdWUlzOJ
D3DBq31J6o5JdMOZrfVpMOwrwSOEIJuUke+H16d8h2GB/PKcVvcmmZEsMD4iFR6qSDHA5/0Hka4Mh+q3
CvKZUSKnXLUsZVHBjK7dvFMYST8LVapgCVBIL8q7a6Fp1IBhagI6KaqX1+cyMnc12uWmswOnmQb+Kqvy
6bXLYXvhnZ1pXaQe4eRl78DwhaPQLYC/yxdkoJoudKdAMpEx8Sd9kYBrJ22A1eJH7939rrf38uMRywI1
ggFFSFsZuSnHQaeUms2qZGr4rnYKAzp9ep8UqH/2erOpapqBUkFJ2ME0n5usesfIMMosdnJA8nqypkvM
LynsZYaCFIFQS4j6T6vlF09iDTxavkiaBbCZSj5rB9a4KlnxgPVmJpiCTpZwDQ1bbdkhsZMwVbtK4NRJ
QvbwrCtiywi+CFIuX543LOG+ctnn5BzXXQggjwikkqwBdPP/5sXb5h4QNFFsTu5RqPMlCu//8deNoIPT
3csqOcUTUKg58w3ZGl/N/s+f7pgw+4aajHJKdQPJ2VuVIfZtAoGVHQrlHuXc+pWp4ZhUGACghgjY1dWa
Ygj2RT7MjZovlD1sOkRvGuckML0qFSPU+CCRJFtDI5vLAflH4/aHeukIZ2bXi6NFKIobPa3kVIf1xIPX
4nXtn76LcOhjFlVOubGfnlZk7T9eEOFZjQH6AXOnh+oLj4VAkY38xln3HIGyL0HhXisPS8dfluX2tq16
ga+2uzEqlT8hTllZBy097XkBwv6CZyj9zHrnoYJ26H9YJTAls3PPY6HPmj1JSizdDnpqEGxHNe5xdp6O
ih9AdabgZBprutYYPIDuKID1/NucRto5OyWxpqKx9yqGF93QZviTiK6ir7sdqtSv3tZWxcATsNDjfaq+
wMn79n8aG5iD8WuTe7PqfXoHHBFfN8C5M+MAAa/cSErP3c1xptLeWGawXTlj9hI06uDZIxCKwr1mgcKD
2e5F3wVB2Hq1EBchOr4vle7ipeE5AtyGWBj846Z/CvNZENT4PJcKFRsfz1biWn1i0X42aFjdRFPZZ4ZL
qSRzNdcy89/D7nus3kUctvN8oT8Wahl0UOQAwFreGbMi9sDjPuyl8vUX6Xj39NQlTtJPT+91I4wYTxC+
Op9CNoVzdVfkqCjCJMl4sZu/J76ulqzLTlqo8xr3nQuBsm76pZhjFNettHL5qvhwfoQT1/9dFwCNn4FE
cpZrZ5ROvXpTyl1N6v5jO8AdFhvx/eQlm242sPVrB1e52sT1R8Hx9Ig4s1O86wA1lwp7+BwO/Bd1LRaW
UlxDFFXESkT7UxYfqcR6i4bS5Z6r48IBuYaS1Ti6cIcT1jygzVhi4dQFb8aLWVb4BMAPA9Ws9cFAfJgY
mpcFGsw9+ZdJy+ClmKxFtT+SbzHTjF4o2FfdjF1imLNYCIn8eRTeGzus0qr6Y2OKwIsDJXmeDgbbgiZn
nV071EPlku2O9PWMU0W3VCWLT4odrrJEGBofWqEm2IzpJjrsWcbOobHFgZ2H0fq+6mEpwVLo36LFpUeh
0FxWqDKKff9LLiLqv8MkNoFkMXrP0v5k06+yOcuYt30JrLDYRo3nP4Tsi4eButFpPmDiCkrs012uFN6b
OJjmEAzYT6l9C+szQZylHaN9jWc3r71IC7cbccVjBc4zu/pezoNrHpfpXlL3+BRgVnMM1yLsWgV56XhT
qxJFG1jjjdscjCr/54JXYxZdEl1yqEtsy1SYlDmNzeBOosfdDxehBcMGVvNlSqQ39mGMcaHdrUNHnLoT
TUdxcr8nQe/UsuOttozMUw7NMv1fEaba4UTHM5Y2ow9ns2dNc7Un07TWnvCBCxwW4CD2bBHEYVdBgOXe
YwuLx/tSqu3O8xPjSMM0DM//SMxs4/QR+WS1w6Qb5XZKp2QueNeIq3YXz5ee5T5hZEBnLzcfCfWg/dXk
gK8o+Jqf+YLT31kJCHvMFg1i3KABnbAzE6f53KUBL3jWAOmwad8r8dH2yb8SCznr/ftJ3sliZulJ/ZMM
p5OXN+ICI8DdmaQzU2PfIv0ph3yhF5RL+lQH1J+XUycUNbp0FBljjKD36kFOYLrUPK9xOD/L5LBC7CI1
eT26o90X02I5LwqDtkY0XQCaxwWEqelD6urCmSRUXhALSklOj+lBvgEHPPHob1uf3KMuMCsA9chdzoa+
fa2AFzEMFVxxqn9YotoZb6D21X8pcbfMoIeq+I6oqNCBFSQ0UyohyqIPgZvXtPzRgRPJq/Vb5J/ytE6A
Q4vZnG170iz0gmrsRoqIxz+n2p9nHhS6EQXG8GWkVqJDW9Y0AycBR5UF6BCjP/giTnP1pYKqedEp/ffC
KpmvIXpKznz3mnNdnWvLmSfha9X8lxLnJg/u4UtVpeCd6IpxVSrCwr/WTzJfrA/zmkP3P2JlSxrzYTui
Ov0T0uvgTYasyChrwBBjnh8VSm7g3ASQQytyr5c7rUdmYcGTXtLVnNdACm0HbSx4j/oLOwNjTDBlW9HH
tn/7rW8kP6HtlkOD2Mmgfp7iVi4//SiJ4mhyIrpWLiOKM3MRnjcHwcAIqUEpP4/QZxkBK1xRY/DyG76I
rDdvZss2B719PuHNnDPFCZ8CBq0DCM0WTCqWs5XchOpBi3rY3DcfJvu3LlCeDWSPxgnOqDgCSuczX1f3
uXMabTm4lwxUMDObUdvm4xEZkSxRuemdQtLwp9/XGf8wzl4KObn1R6vzd1FVKdxVlr3FxeUHNU0K3eaV
EZwL/9DEixlHtemVeupXLe1ivRh+SKK3IbB9tB6N5cR2c8N1gHLGsnf+Ymp1nPuPtEC/hT3yL9mUhpva
piOHgHHoExtC8zNP2ArkfDI0Vq1Yak1pH2ZiM9bKsHoJMYk1Gu1itgbOre1qbRohWTr3vKpdMbkM4JBn
GMBpZgSZcroXvWfcQS53ICLjnAozDIZP0kq1FO+u66soTn5xs12W8PDAJ/Hjg5JY+dNuh8UlMsAQOqlT
E7RnC1ofrzT2ysBwjWi14N8f+oTIfzj6pbBFYQoe1f3ACSSRoz8PdqmhOW4BIBdqX0GsmBKaT3jm1rNb
wowNUqrs4aZDkQPGuAwtsfoLET+pE9amW0n8L3ffS2qM3njJTkG2/UFe8xTz9g0btwaZmtxvd9kD94Hc
CMDU8FdCpiTYP9DLcYeoTF3YI/meEldaVARlmd98EQ6IZggCaR0e8yPmpdojV450KyEJPLOJXvpHbO9y
DqbNwFbxrVByfAk8qx+uKGonx/6xAE2fvIQ9ad+yuuz8hdOmkOrgMqwyY2Ln1EqyxEJudyVns2LwGx/k
I2/dHxAS4/2Z06+UUVsb+Xcj6w1iwDUg0ZGIyy1SI/2aMMvTYNfAT1GyWQdpJFfEWfOBKQANjRCRdPsb
JKzaBigiCmpvOJP1bmHt8B/15JTwoe4szpN8h1VC5+yA/J1Z8xZOJFBNuwdHKQ3Jfp4lzYaWmkZgvImD
zfD4aahicOrHU+kNjpXegjNtXe881Z2nbMK4sDpAn1w3+hThI2X6g7jY2CALbvRW8QmAjDWzmfD9NEoV
nZCL4/+FSXhAMdQGNWBtiJbvjjMoq7iZS5uYJelgLD7oeSsUlPPU5Nu3VOpN50kq7b3erJG5VU7khjSN
Riclr7RGSr7P089GVTtT+VeN1X+TmgPFSq19P62eixe6/fpD+OvUdZwHTJJDt/YSSkxrlySqyQ624Wgz
5NwSjRTqT4MaL70E1TAnCb8Ev75/aKY+QB+4hkjevGKf9wAIcxHUdI/1tFqLPB3PN0z9IJZeY+/PugZ3
N3m9ecFKKIGjBfOBkUjje4mRosq76JbBiM0TXSu9k9faajK3SWNy/fcA61V3Gvs5VZy0Cpfy5sjDZZv2
f9x4dTNbZaRGn6+E8hJbv5cViaidITYTYMBVVJLjvmdOYtJr1V6mbLKE6Qv2oXUWtjOKAQtnvRTYr7rx
8FE4Zo7POXXCFblp6GcAYhYbcO5R6GvqrQFLBfmrdBDXkrQDkQPoQhOrItD4oBMWO/H0Nbk/K0m7m90s
o39wmSnQe6atbLiJ+JT2np+zD89WzeLhFhz2ijGTQBx3Qul28FKl+hBv2A2VDn/9ERh6FSCFkYDiWP3v
s0vYulvDKZGnlidM3OY2XgMwx0DAnQslnaEauDXGhgXGzQnqeRCe247ryjCFvWqGU9HWXAE2STex1Ev+
RTXptOgFnc7vP8snXbJM5szaP62UyFes04pZ+1zHRDFsugCwzJxcd301mCGobvrTrnikJZ2AHyMPAirJ
cKINW5YZ8IqGpI1ASDpXqgsimNm0sUq7TPFoZroSxfHQeFI9YNlgMU9tOpo5pk0UQX2JYTvZ/zpxf9ge
wzz/WDJyw+OP8feCH+GDtsj6gVSvi4ONZ5BCmBuWpZiCrIzru2m0WaHRFlEL4IVr8QJTjx2EPHLKQFd8
eDe01+bgoG9CC0+4CmIjbt4tg3eMmZahUdPqXkAfzNmY67aH6PMTHBGpFVJi2CTjfz5+x4Ea53LTkDc4
qiRuPWCUBhYXzfLatsLakh/0p4oZXav0ETqAswrRDf+sbU13QO/Nt6166x9YJoa7HzJtswuIqnY5Jm5B
4jFfUgKPJoQFMyrgXEvfKV2OSJJ1R9CJBPMjdO5B+IQqGN59+a8pLU59UUl4uQFtz4yGlOOUqjsE3/UQ
f16fmeZLgxBNoXU4KWuzifNV+4OiEJfJ9c3LDaqSMnhBsObyaIM4ZNGVg82PKw/lyRRZMkjQEoeLgvaM
WMJb5DBiPRNdtGXob2BCDXZzJKHXPC74c2NjTvIVn94KZmN/4YaFlvSvHSd6zXZd3k1M5Ka+vCTiFgAu
BGRF347yV+TJwFU70iFWMMX17knGNzL9/l7EODfXTLJFde6sJ+eRI7KNkEbVkfHj8i5AwFxBVLbLeU/t
soRA9GRgzwScj4Ad2Z21f/HA26BOwRY3a6/beiRpkrOOQiRGGU4f5pq/1mpxQI8KGMl1M4tA44H2tYch
UaNpA9i/dJJ+JAT/MkH5HojrH1qKjtTKaw2OTUIVxtCR4d44Y4ymQv+Dkv6WYmjtBuXZz/pSsZ8GzUIm
0pcgDq6PINRLBO8plNQI+k2RuzyQj8z8lE7ldklw4kOp7SFjGeWvwIkoPD/Ib/pyxrn5xqlpW3pbzGRb
AVQC+U1BuUmESMtfhNvX2KVw635nG6UuWdOc6d/SaRFxCvUW/9kYxkCJjJIeJUL/wGjYFgM85nrYeqa0
1UtlQ8Kw+DU7yUrV27hH/ACs/SEhBI4P0ldYU43lL7tvAk0F53tsmPwPIlLjMd62reUwWaz+5oPKf4MV
brt7iDA3LJ5buSBapZCgZ7CEq7ZP6pqPsfaXoICOa9EHXwXeTLRt8JW34UCCI9vW06VRqhYokGKX5iOD
LT698VDYHs+MCAtonPFWNwrqI3YdCBXq3uhEcj6C0s/r8RMDjZ/qZOPsnbIN8uQFqKcedRtbI2SUxITa
v7ExULQQ+6DbxUXw+NkNB02ug0LWgdFbqlHpNdAvOfm4/TLfhZ3OudggiArbIOzkFYysgjzaiLPkjnFz
bD6xRQfSMlTcHql36KQ8v2PbLf+DtUfRbWEbFgVGQgrgfIpVkmYDi3oNbmagMIurEi7VqiYwCZLBRWHY
VSJWls5ogyO8eCUjHClLngyPuaVL6r51iddNWLByJhemG2wYx68cFaQYXIm7oBjhZx/o6CR66iArD020
VRH0a4Gj5VGPiCP938bhSDdJTua4zpAmZQT7M8ZQE4IXayiDKKAmSnI9JGZ30h1M10l6g75RQdX9mqJi
uuqovi8PDR+Ch42LOgGUP5toz718ChkqvHBubPkE/wcppGOzUD9YTGQ330oTq0N796DbI3kI/LoxUlw2
gEQRLd1P3SlbN1MEFppWehoDHuKldySgElg3z3fc44ldRfSX1bfpfrTTb+tWr1V+/uxr7ww20BvXqIW9
hwR+xrvOoKV+MQt7JPs+rBTD9ns9TdhTxXnRy6HSe7OTJlaRLcUWKTZlF/cz7SZ1nS0fc9ic2ICNUsem
d7TTmt3c6cItknVtraO3O7vLA3BS/nWe/E8kUYH+/VD463MLWFORJGkAzIv41bQyevC1aVOW5gxC9YOT
Iet/XUeVQVSD5HRAl0/TbzUom/kYTap/OeN3o6g4BrXxsXBjVCi5xi9punqLU9GMItrfd+pqgoGgtz3X
rdUzMEnL98w1HSwz4ZSDGINyf2q0Nlju7+liyx+JHR35QxzL56YgNpViDUMl/WkdSWAcm397h3+TOgFI
IWS/33WRXbKcipThPb1GDdF+pAaKypJEC2nRRXvyrNg7YjPOvzsnNUjhpxVfeXiq542vqVuEbp6Is0xW
z1H4adxrY/1je+dhgp/CstwqCUpNeRjglDC4RtgKD1Fk45sNefZvu1BDh7oESiHkWvjIylrd/shEX5xM
P5NkWtImre5jFrMl25eQ7ju7iLOX/UCw4WtGpH32ncESJsGbkRaU5SCP6p9wsgNXr8r4PwJ7BZApSWDI
E9vZyeqbQ4ygAbzgBZ8PaWtmRJfFypXC0ds+WmTHij1i2lrqTM7N7yE5GKAv5cDWcNA2Gt/c1ysUyxdd
pm/FZenhaoXHfY6uNBuvZKphF9pTZcuW8gSiLmHYRV+qXBl9x6qqMMf8sTJXj/qAmSkcGHGQLDoMLyQf
rBDIQj18OnATBYNBYYPMeq1aHYp9OXnaeKM/jnebu42surOCfu/gqro1azNbPy1teC9L36yZDTE9y03I
vTxZthc19nyakaX6zRHpEjg1Bz5JHLuigBxGChHtU1w9H8VTyVNG9NCJt4rTWm/ZpdGmPkXr1x+3QFmW
BQgBsS5rgJTZYgwL4Y7UE4xgFhMW6+nZXuZ1MrIPRqvV5pks2MJVVGnujRz1denxMQiarKOikMIkuYob
eYyRsRL2/V6x67VfucyrkQdve9OloY3yHZQjyO8ivocxzdpgVylk97pRffTSOivEe+1uk8euCdx/pDJI
K6yjSkKomVh/1txPYx/Kg4NFYWTDEF7+nAbf2DlgaXeIFLsatCa5dS9tzvw6poONQI3Zd4ZCuDpHSTds
5dX6K+NY+bCPv1gQCKjSR9P18IODfGV3gB59GB+knjCXNt0KfRF0mZzqb7Z62Y38BRIVVUk4uDBm32B5
FgfRHSBZBKAc1hZaCgW+4ZvuwfwLYHgJluAHpOHl1CQNLLOggKaB0SbbFiypc8JGRQfdriRizjMAk90b
mvlFDcNr9TMLYkt/9ZOAef0nkUEdVXdt+ooSj2L+nBzBah6Vg5Xjl0F4+lhINlTyDou9sCw9nZIX6+SN
WRiNxOBuGKlhbGWS8JtkeNHNp318ZuX34nquJcRxJRI2um7WZAyqjuubuzgGqXuPiI29t+bU9Yi9dKK1
xMK/tt3VJ4HHU8TT/73glN0JA4NJ0fj6Ba32Ga8zPh17qJFeXWMdEMD4Yr0ncSzONV1tGnwBEtjCyBHO
wkZNyX7dfUTG6PsdcrAjW5iRG4KaOkQrvEd6XFEzm7AMhluwFMV7bk6OVHitXaj35oPj4/IJsY85X7+K
xseH0nEro6ACCX2iQUoL3qWIYCC6S8kNtFcX+aZ0poJfLcjQbdOpBNM2zDekgcShxxo14+pp3tjA4kTK
Khgbe11YlFT9n9zp9+AzVbJYkPglGXl/Y25cLBx0Ixc1uUHwGKnC3xl+wordaA2MGc95HUS61ySviTbp
DtR/OTWp7Nqk9qpBCpJ+k3t91FvtuEXmUiPY1HG3AdWRrl1vbG3PGmWj1hsOwPViaSeGfO6mdvV8QcmY
h+5DO4D9ky55wO0z/TBGwa/snLExKWotlfMGor7Zwv3pYz5xgUXNoniLlV7REyRIulYjI6ltXQayP1Z7
xOdm4EejgQIbaB90UCBtdvm4QyBV/5UEzew8G0MJ3BaTMsYJu5hBKqWOLt0A29QD2Ymv9FiLgyKbulLp
p6re0EXsvGgPeOyAOkZerhZ4bG6/wprv5M+OPRcLH1IlNn2EMAOrMMY6MyxVlDt6GP6wOXry8aXEzvGM
2GorTIsopg1wgnJOkFKrLSomoOn93D4+Wmq5q7evXUF1oKmBSd9vh64TIvkHvsPsVXOTdSySGzx/RDO5
eDpfXI/w8GqGtX/fmpV8BuKSVjE1MS5/BPqiYucLaQnF4Pe4IRtyAFNUX0WDEY0Y3ldGoyP3NqHX+10M
nF6115FSQPLRJoHUfQxmBaF1AtVYGJvEiGsZwzSr2hpgsBjrmVwnsnJYGGgYxDJfWDPB7pdgWhNqpwuy
HqzAstV14mmTbr5kVm/bidgvQPLD79cxVkKOjeDei+klobQWeFDz4iDHwqE29Y8E7McHyJdqwCQvYlpm
OICnAxLyrEtcPMpcpgx50ly1zdWu7yXOCTKSjho8h4B0FpOyk/hr+iGak1Mz9ixVRBw69lg99tium9a5
+O/xMnnxb+oLZVazSUR5lKzSIVyhfCyBlpnKq60io4XVzY/uQxydQr7tZ3ojeRSvz7NtM5ZCVEYCTzkZ
nwW/bb9igqI1hFDHQXvNN5JTkYt3Lny+6xKO5mWHT0G6WRedVoKUj00Xa5nYiqhMCCiWJK0jS3r+MqQx
rDxIux7IJX4mb1+AlW5jGs61Jlf/d7rzlTefHvQgyZpzeDRnCdHEYfxh/9euDYyWq3Q84Hb1wao0z9y7
eRBq83+f3UHTCGUJY2IPz6Ivm0oQ8hyQHTlWPQJXluiirptT2i1FWlXuM7Qlts4OBetY+LM3FwkqPc2r
N5cJ0NNfqv2el/97Ga37XiOiB2UnXvtZyj1flMUWdocchqZ7sbCXZ/jUBBEEIBe0s0b4ERkeqfR7Wy2x
btqSDHuEzmYnvObDX2oJzrHpoT07RaSWuBGdQKhYTWmEx1Bv/XUbw7zdgitd+lc98XUMZVUOrjeStDH/
FkWxrwLyqUxD3mOc9iut8BsBuf3KvLTkrx6FcQ0gOnBg1hC9x+3nAj35Sy0aXef76zFYKqUDGTzspHRv
inpXPrLuporq+BvPyxRRpS0t+ZYsEWN5M8qpiktWGjTUhp4mLPlnk4du5xcuMZMgM34Uq8BjT2FaK8Yd
NITD9u5lyOvHqfYR0IqW7D1mIgi+hGgKinJi5TgYfYJDOVmtXmGAayOsn8lBnHEzADvefyLVbSUY8kbs
0PToebIhlc0mvk4Tm+YWv67Vzv1R7IJRJWDZV1Q8xduTSigDyNRjIcNipLx4S9Pel/AQBMrH2P7lGXks
b+EwkLDrXSxaZHux+zwS4Ecg0feLLdMHWBYot8ud6JS/nkbV306G302YaqI7wQpvYSriblG+A1iWthAO
WicmP5cfC9+BfDxX4DGtNdRDKW+/A6cG64qdU+XMyz56+2AQV9QVnO6wrfXrQZO9SWdv3kQ6+nopLOU+
e6HsvPs4nDNtSWOR0bSzNIcjS/xhq7ngUVfiMDzfEr2h7/VfCDWPEgbVtFR5+P1mXSot+l2L7L32984/
f6juvF+QgPuebtIlUdeD/1EZ0Bpnc5fv/22RLsCmUEuOMr4r+8ROiCO+YAf5X0LGNvbMC7A72GCfF2di
qvWr9dGnYAKmzaNjQ3vcM58Z9pTbdZkFERzEZmDuyrIpYQuQgcVKXi9IYP7PcX08YqvyG8/05B+9OY98
sAXq25vfetZ6OeyFcVuN6HEIsL0i3kl4UAJeuV8grbupZmDoLNcO61l7t6BYAgWNdjkVsOSn2jVriyL/
lVh1RyEYCmIQrZsTcf4N8qnmU488bqN6bzst4bJoxaQOWARFqik7No5yS8dJhalMY/urOSMBvyiVWA5C
3T7Vq9PzIfaR3P13ga7so5z2r7lVuo+RA8jYo8KZVb+yaT63/FW9y2tWLJDYOSLsCI4nn/9O7G2rUJe1
/dROcyNFVazA0zk6pLWIq6gP0BkEcZh3Jwclt2qYS/mWVj475pwrh04eEFlI4E4rl+F1lP6++n+GeGwQ
XIX+PAfpdphvgfx8C5gQGCnog11/dwLBAfqYvJ1UAyzZhc7bx5YyVIJjpW5zzNAqkKheISUG5dQMlvSS
U03tubz790hxD7QD/VlopUBAtaiiheIZjxGZRk0V5cvqIj3NXdtRgypu0/i/tjp8a1uhrZyenjGbkS94
f37w/b5+o6sBnRHz0AlRbcYpdVvjrmtHNIivR7Tz5xNQc6CVRmi8W+gAwSGrkzSt0DMpGgyVhFTX5etF
+toY4jqIDBmqhbNMNSV81t+JbPm7bww8jpgqTz5pzDdpe4ORQ+q+sv8U9ZgiWP+s8NlM02ThAUTmtMA9
7b3/A9ArIBhonZQkxyDhJCkkYFP5QddxNXtBHCRj9sZbriEsFwBMg3HeFaY94y37vPZCm5S2CWlblLgG
L0/wWRsXXieaKJTG86VW1bzvp1rR3Oxfc9XDWmaWSd47mDT5A8ZZXXjUjfzs36lPu4WdJteBg8pyh6rE
orBM5m1rFV39+f1W3JuI1Swoml9TwpkdTSxjWXXp4EpSmFkq9uCqLlpTNKz1tC+kExBwXMHX1b83ZEET
3WB1lMILRO6ZW1zdNLwEBRyYxaxPgJaV5G5SW1uiXI7alpmZRMac0R8W7VXntjRo5V7/dw8ah0YjL70R
qIt4KoSVyiUnqrM16JwZTucWz0ccSoDXbo90pE4Bv/c1ympFmysD1YqJzWvzc5tSUDEKmjNlbyoVYjd9
oQkoTcVVJ5apxOd5Ys1t0VdSrsK/QBp44akpSpbSYZ1/zFUe+wjbUGoDmp4nA14E19vyv3kLvOfp7MBQ
XbNqrze0bbDtKRay+DIT+1ExTHADngLDdEReBjiYFOMi5vlaYMrKnAc70mXni1BLFbhQp4y4aMxIzDqa
g6lm9orSwlo2Yzg7EpYzUdyUyLJfuy5UZ/XeUb6GCdljMFC6qov6kJnEW4WWesPl2P2cR/hJATJu0XQr
pAh7OgoXr5tmt+5+xl9QrdDmKDbNORsDYBInN2TOhZae3Mw4q9J5P/oy0Al17MSUb4Bf0d0PZoMfH9gK
wC390/KDVZBls16jl7AuNkzF+McjbKvSiPWVYOSPCW1zFJoDJ6jSK7aFKIvOwTZco003ghLY8MitGMuO
Zv9cD9zmz1+Uz1hGRqSMiPzARRwwa/X1bGgAUMSFBNcEPdWzni0B4KrlezPJYHiXegxv8uXTLAJrafrU
lksZoYInjKLeftbaq9NZXCRHjVOIdClI/6TZCOnE3HiqdqAoQdAq6MRWuXp/zsgTF5oXALpdgJ0D+Wbg
nmcmzZ4C4j5O1cOVFpGxRsgO1ezrlj9wx9cAMo8A62hGoTbEIPcYzBwvcTrDKQiKc8nIep5qrOWL9Y9R
uwcVi1v/YoUTAihHDNyCqGRA8pgCCN6gchh63m1y9rC0D0vdOpqqdJ3MIJEsQbdTv5SaXz503VGi5kZ3
mLcOtq/R6gO4yKCYmIIQxgQ5r2TMHt2QIp+LCxt/9B0QzHLwCHsm7NkUI/+mDsHs7m+MCHfbJ5tSxqO4
Z0CXxCVKNeYdmi3SuESEY2fs7TUM8yCiCabSYXhxTIh2T2a/qi0a4ICSdbSLmMPqHScK+OOsPu5U5/42
ra+fuzpD3kyt+DYZAUMzfVweTE8Vl6IvTKsns1pw8p5VA18+O3aMXNVl48B7AvQUI5c+RlpFle53Vow8
BZLbjK3iFjICK7nkItMt9wubwydQSqzQFeGh/O8/TvdK740C6T7jsStsNVYfg90RU+lqfE+Td/l69z1Z
5ym5AEbmYxE+2CdDQvNUG0TNg/ToIleEPescw6DFRDM7o4+xjJVC8eaXjEVqpYd5bflUcPK7Q46Wdsvd
Iz9vaLUfgnUQmvEMOkHvYUQHomV9qJTwkAz3uhICgE87nxTm3aqRMCnNCBXWgrMqTR7q7cpvKryDPRl8
1Mk8XVbL495ppU/0OsjwtwlG+HrbTsK4ZEGVVY3GTJsAjPPidvkqniGthXk84jIYxq0D01N0nqBFO6Wn
Mz08dcV1LZL0sKGcqQvY+3j/6dVGjl/2ZsdBoRyO1dH7FTFvVcKOoIU4nVFSx0j6RkrutoK9VqpOmNks
h70u7H6GeennUJ0lndQeXSjjgdEUawr39BeuwDWSTF+lB1RHUV2BSHGGExkBA96E1OcbHdjGPjonhV5O
7s8L0Sv55rsOLm/n+yufWzPPQiM/U8W2tT3e6pNMidnr5ghlKiNlISeS2moOtPcALk6VWVn8o18XXOPi
GihVn0eY2alXPtdFrvk2p3IVFDTitF3ttylXR6Ya+gm9oERUvK6QnPqV8OgOj7xfVohsjRyScRs+SCmq
oLfdH9jReOH0yOKUW+OT0hi5djmAPC+p0EZl+3bsgsF7SI7qbow8T0BzdL0vW5mSvXqbbChKYkQojZla
qXXUEatvvdZwgxJY92qwTAjhZnbzUsqTq96diKVtZSsFoKXaKRMLekU1I+X6C2akzMWfphn4b30pUWOm
yxE73Xhq1N6dFmtQXdKCo0FLPYZto33oEKBGMk0UYubhKVpEN6pGBsQMaQSTZAJGs99HFwSYWxqqS3db
ewD1KpWBHDfrslxaZ9ZpRQOmv6h9vl2gOvIOlUIuyeezR5XB5rUIMgIVWYWprdnYdthdnMBH+nxR0pPH
LzDyK9oWHa7EYuVggJblTOl3ci7udOWD4UpiHyytAd0c2+xzy7KxwJrdRi441Num7LncwXAciMV/F/pY
/StUU0PmsCwXsTQQO5vcR3XCkeNe88RZ86xDYUQrS6Txa7v3oQuGl+iJUvpCECdeY2MhqvF5GiHy5brK
ViXwyI/SlCIirX8B8tAS28oxYIcARt8HHE3/HMWk7lSDFoXTPkxZyJ+viRWPf6RfifHl8T2s8dATjg6o
kDcMTEl0tN0bQ0v/ZliMbCpoayxuRYskQlLsncqE7o0V0EwDmWGb2h3w0yUSLNLhanwxIBxVo41ZT7aZ
uZfCFRijxjrGoR3SSzfcRSAVR9Nu78WRj8Q6zSe/EW+Q28g1vrayH38YqwB+/07/vSf28+IWAaLTHpsi
wIJOufl0qCuHIwX1deFWginOs4uFJrkXDbXS1jp5qI83NzW/lCEbdXd7Tms6hCJX8Z2NN/MGUiAtdafy
v+gJZblMivCV2OsZjjj7Wokdf/euEdf641fU7pfFv1FfTmvaREKoshCP/u+RDC47cJadzRwsClysu8b4
VFnnKsGIcYSS9T9NrqUklBtbjJrCasvL4txklN4rbEoQx5tEAChPc7F5LLfGsJ26H535mHVM/IpqPAEH
R6Yi+dqfqICvHV0F2ptZNIWUb8kdyeanEvQPeOqhYtuYPyOdD6L//H4VzpDIkCdpA6MBGJ7V19Tgl7Tb
cuuV5e6dsVAYH91hwzJjjAh4QKHNmPujJkwtnL+InsVL+Wj2PQrd9qeTNuOsLFHD16MKoCH0oNtL+4tY
WJMoBFMZgQd2vGSsq1o3FFN6WZ51EUd9p7g50VdUpI1vdsuQ7se6Uy9U7KVK3X4VQh/3Dom63yZiIbTm
fB8+PO8Fhv7N1iBW0kBzNziKGN5ZhuYn0W+igUly3lROuVSGk4v4whBPoLGfSyL+iovbHMWlRvKP86Mf
gf4n0uYidi7Hz98VLzT+N19cXHIJjRScVN90XbPV+/vebzK+26GdfnVGp879nX265lfWjkdPHdKLm9R+
dgDlSkpUvNvfLAJHhO26qJINvJEK0O23BYp/tzeY5MCERBtMg/3tzSCrUL3IMlVJCyq2/zSgZ146P9m+
+Dp4udLOLH9y4WWHPuvSjFMX2PUTopeN/0BWLTfZvRfletm2Ui+jRtfYhdBCYcv+BhG5LP9kfBRyGA5g
mJZJDcQoIWKNgyM9oyxOYUBHS3YaCMqsUw8eEwT5NwP1WA4p8+edqkInDGl+wjMfizXg5JfzDiHV6hqp
LFMhO928U8glYLDzsA7F1Pp4RCw04MiS1WJPvDb7F0srBxrwaZx7jP1JDL2rYWHSMeBpLFHLUodLLwTa
cl8XxyBrtusrhIYT27uPfHsEGERXRhVRJMQpB1hzflxJ3AoJRFotwJQhbs20+e98n//o5LmOhmc+np1/
2oNI7UnDAEWwW4j8x+o7PZe3SqBgazku60sbmFOQpI2/pRD/QPI21JdwoI6c4l3x72Syyb/iYI9YNjRU
+7NUZaObqDannjkTBVHYezRJaZFf6TbmUDE2Tvz2/2lX7988H6ojDVcJA+m7e2T4fPrbkTI6DKC+GApX
VqHhanlkvyGe5ZRxKZ9KMnI5UXLpqupS7E8NIxHcHJk/+h0DGaW+T9elqOPxMu7n25a2v9vsURGDgGX2
qxAPQH4pHS5RnOXXUNQZNjPTwe5TRvMArXB9xI9n2UhTFbcPge9QhEEmRpCkre+ohrQ1j1rM/U8q5/EU
ykECYLr9Z7CAmYDmqlWOqnNoBncbX4oVni7fpiYg3LJ6DnOyeIJ+G+YBKaogeIAcyx4Q/8cKy7ElTTk+
CEI6eqJLmTYqQ2k5ctfdjPvLDKb5DLHA0nR7Bx7ASIsdPWZ8mncEou6r1jyNRXl74Q+UEnANkI2mOSnm
+VxtN5Qr8vxfLg2yyGRIVlU0JPoLSa/3zQ2pIxA86YwcgTvQMSj874xilvJqGzN/786B5sPipAFm08HS
slpDciTsHk5RyDIKvsbRXUFfz0h50NZjgmrLCN4Nj6k42Eosw8aWoFKVWZy0th8AMWI5sN0BdiciQ3cp
IAPgm57c0ul2m3hRWpHhkNyrb8pLVSE3i6JRW1VciyxGF4R5F4y6fVqpXEOUDqZx2UMjv+BJtnXv1vXo
XVWvCCXy4sHt4L56wAQBSD5oafseQXWGUSAEBKF7Aoao1KlrJ6FzK5xK+QenIxJmk50RkEBqIvGYI/Iy
+nqmnkqYsgBDjiY5SXnoWjg7p8+XSNkEAOG9o5SJz+US/J/eYeaUYKKEP2R1uQrSF/PwWDzmcKCpktJK
w8Ceex2iWkRAw4DTYxO+VaJG93IiAJDvJvFID5fv4OnVaB+YBqXDT2Zd4AgQ4UDyUx0Mx+NCo8fdupAM
g4EXKT5mUuZOL2Cd5rvJdiEqDzEwQEMhIOQ4Rmw09kTHaw3sqexd9zC5ZBO8IhVFJgEAgNQYsGRIDWxV
st2VehRxiNtdEwjZvOB4yJ1RVfQSBlPOErZpxp3fvA/K+apHxlfSFycZdtBqbEJbb3c8BuFhbmnqX6rF
xliHR7Mid0lMqPIzT2/XlrlAIQ/kZrjXKNUzojGckNr2XVhCm+JK8QDGXW/EgIELqFZvPGPab8Rv7Hrx
oZiLVwPSsBFt1vyM3wrP6rFZMcAz8tZWPxutUZgaHLO65AWr/JcGT8i1MkahIwUNa6Q7cWh/SfY87tLA
O1A5Mc5L+aU3B+JiInc1RKTha0n5NlCg9zMpP01Wu2j20325+7KXEEf+Jrpb3fv7Gf2yeDLqPysVKr0e
voUpJeoG43dc1BNyy0CfDF7xvVUI5619bIrpFh11iReaqC0TZKrRStMqsbIQPqlFurwoSOaeqPZQjsAO
s/EsBq4np3KqiwMm0i/f3dWcWM7GU+gTNflPnZyy2Aa5bDArraPITUgDE3PMhWXUpHCBnopbB823SmlR
LARL5WNVlX266HYSXtF4FzjkzpK45sDAfAg0B2niiRx4RuJE4xWMR+Rgue7uvemCrCZVTWNwP3OB+E9U
WptGTVErFFzxO0SLYzS6jiVBXKBQZtO/IoPASY9PhBQc1G1dgXAD4QHkLGxoAWiSEqlVWuxq3q3D/xm8
0/AYIuqmaNDLw1vgvmupu+QUnoaSc/XK3o+QFN90tDXoKmeqpNOOCIBsYlgPu0OJn9O2Raeix16n186r
sufIf8ZD0CsTyp6hh04s16cxlGIydYf6DhNIaMLtE5YpnmHN+os9RgOH8veDENCXfg/jc0dS0WmUEn6w
o5xTaTGCRlq8RPu9cISnGd4cAc9+fEZ5sEK/54a1dpRCCYnaG/YKOABQwvewMTCW1xuM6MkQzC137KEn
mIGWNxL5OsJX3aRwNpI1e159RN0mm/xXBZ4SEiMPT65r7wbUuWKD9gpfu1H6WJsSxtlwCdEewoWn8mNZ
AH4mcmX6fqwZ2Mp4CkOElU5X7pg8hl7s3353hGj808lZkySNekUTTq0+q7w6MMdXQQU7vNJdgpVZcPfq
HpZ21W+o3k2qRQFO5D/NMMWqJA7pP5cCM9qwm7Nxkw8DpYoaIWjjX0cco9D7Ln4S+Pzjzjd2t9TXKqIW
Q5I4aT5YCRUNg4UZx4iw2+hUYMDzjiQWcbFUqHsrJF/GFVIM5tE9F565+Y/JhMpO+hY3Vpmc09uUKUlz
eHLRHBea6Bop2TcGylt+GOQdjJP8DRSh2m+Ewm1/DlScJ75ahhBF0YoTF7oCbxxsQyfa8SmWfPFixrZZ
tBUdcei5oSUVO507/aL40HTmHtpNpa3833aK5mhFcWR7x+c7Wx2DsUsqAs4uTCfX6KNk7/uRpMfKc2HM
BlAWRZmCfvByK2anQAMDfyo1h8OQW1PywKQoTtW+ss+2hoFyq2/lzm73HHm5HitXn2+P7TNQv55uHq2E
QWJ2CWq5gmI7RBKIkr3m1UL7NJxv8nQWjpnXsmQ4Azab/GQkKrpBv+d/QPSC1vB+c32PivdwJ0tXfcTe
5wuwJRm3dzNLnl+NbkCg+P0WgjqBD0QskpkvN2i2IuqZ/yEuIpHP/5SQDGGwDbV/yx1GjQri1ZHXAITA
x/39L3h04VCgjQBPBC6liU6kD0tHdxJrWAc9BtWc8AhcfnfMhpyJYKl8Jwo0JGo9x3NqZS9XCj1Jfh6K
dfSqhPlv1K4yw/IT2Zvvy7+M9dU3pK4SVJP627ENjSJE39FxUhpGqrG0xdEP4+7WHyExwZw+ADG9tJU7
tjo8yLe02dJKCFMj3MkJ6LxLqadfQRyhbGyLyl47UNUKJu/BPaIYEZqSnd4XKE0KYw5yMsW3iNUH8HJ5
1g+7CztXFFEnmlmTFR+uTwA4VWVdbgbk8iUwsPEG2ockDcgd0rL2gdIsaVKHrvDMUSGjY8K0KCJmSKxY
xblzqjsgwAOBvSDnno892HF9WQ/qLfV6ePY6iw2c7+mnZeB1UxtvQiqqPvrMcFeZ3c7Y1d0KRVuoI1cI
wTUioAw+QjdWAWLvAuT07xiQAwqC9nibxvIpLe+fYe5t10HzXz7rQtBZwalXsfIgNQ3u3SGBKdCI5RpE
Tr8SKy6KunRqMz+73kldyKcPNzvh7A9nZ56F7Aus/3pR9A8sHsbp7NrC8gTJTr87ziDZXXRb4RJPM9Yw
bfaKraAOio5stwEwJvUiGtTNCj0UF1Jv92iL/luaafJufyNAZrOpDlGCUfds7WUJfUUC+skyRCXOjOW8
mPlq3eW8fEvAkQ9SZTni/q/O4TBq6y0Pw72Fc/DuaEuEptvJb9SthD/37Sm9ub9PQ1t4LpzZr+5W+fmj
MuCsdTd4RmasyqF5D3XzLnPTXQC2PHeVULT8n0NtDmrpdODb8H1DGWYlj9mjAmNgmwpd0boUm1xuV+Ys
NTqni4Azk+IzD9CJ5wdsJltOfoA026hoWecVTL2Z6j/klEaFaXVmPwZ43i84nvmdiVlL8R2GMkZweEZU
pvNvEU1HfcVlURbpQ4rtu4w9utWUGcdc2dz3wpywj2hIEmyMYM+vhUisdYg2GUKV8c+Z56esxAo0WQ46
VZZz6p7x29y6ClI9e6Voq26pmLW1SmMp+zyYvFw9dH7IjD1Xmn9jujStQZBCF5n+zlXo+2ojkQzfyG7k
yZ+x9Dh1GYyhbp7w8z0/AxpowzcFr/4IIjygmz+0bqCEYC2wT2GpC5p6y+026hgrVSSA6OTOgWiVEZO8
5G/XrQd4+wpI1Gv5d8+U8qFqHxFmTKTBamTPbLJhj8wG6zlmmF5hAn1FzjHr2vUid5XW1vypLs3XS3J9
U2wHwAerDR7HSuh56i3RgwJ18GFj8Ml3JqNa97SJQWqsX2OWvH+Yfp31KTzoJNINAPoqhk6B0fgm6Mfh
f1o3AmztpxilEvVmTAfbUToVb9rBjH1E0k+tSZhtpKvcHoa+BjUST7sylujXue92PZdAwnLFxCU2oukI
vKC+6U2WvdWJxp+se4ISNLfVlz6CAXRfQulSKzXiTaW7v1apTpH6G1eZ6MgGsncQ3s3OBM+BR3uPn3oK
96p4Ii3Tq/M0iRMNkEc3w6oWn9K81X8KmX5489ltNB2a2L7SViCaFKJYQzcyYUIQosbP5d1ORuCPLaCi
UnqbfnTeepwribYIeZ3hzfeRwkpTHACe6+NiENFIOQo320tTYaholDoJlQMEj7rqmqQj8ejcqL5VaGVg
OpeBWGCJkCKc/j5QXIkUQK85kJpYq7viex29xOATG+64BCCU0bnSqJiccfl5JAK9Dc92lUNPwalAjxHr
wcsd83qa9kShB6WDkPq3H9U4eUSDpMamRZGemUjZtPgprohw9QfOBtLes7FtUteIjjZVkLWomkm5AF/C
XpOmjf/kzTQVe0wtPo6q/b6jOfitFc+b5fZkleCCRXPS/iMIwP/TTtKma2iI5q1XFE76q0EAkH9njOQA
C3ubajnKh9UcUVRG7tNapOd4l+HTGLUGcU/OpBXKHmbLge4MhFnGuqGzoWtY6vIDIieHpg7OqkiJS+eh
O9JU+eplFe/r41Fy818dTpnKR/87/wdoc3goqHhlxGnNALVdgtv7522ZGwRff6rOr0Onr7z+fm1ITc6e
R458deWKs070L5lXQCo6Nc7XRcFF1LBdeBJZyazRNzNPTZ1Pwj1ZJGG+MXDbz9CEtXii4wD1tuhvDpQ0
j4gZOY/c7XKSMCAHIYQ2kcttssT25sryKBalo1Q137w3ZdwTy1EgWqsNczeei8qIEqBN9LYAaG0LU20e
Uy4rrcth9vlC3hI4EG8FSo0iKtKBzMg6Ksf/ykJNFjFTRyTV9Bm6wJPEwbL1RtJn5eGBNsAy1M9tPWIQ
+iBIzEHW7ZSLhOjYV+M5nBHq+lDgp4R48cMoGwKBKA24U1Pof5KdKq1KI54O90TWdkyYLmo+bRkmxmbG
PBvHLqHVjm6St7lZJPRr+1GGwLRJlOv3jl7lgoR23x6L3N68h2HTqMgkI456z8xGJERT38nUtQI5Wvwq
scViR8CCrx7fwUXaNR8zczDO0M4S08iTgEZZJjHjTYz1HuZsIg3RHq/zRqM0bKdTGPnNlSOi6NwyvUAb
B64H8I61mPnNPQGGqByPIF0kh8e7efuTOeUX3qP8/IMSBschmT63NtAxH67l/xzA325E/J/iqBOoPmZC
Kershzq5jST87sHFDg2eXaQIxEUfKBdatiZVM6EI8uqFGeLAQcj3nugkjEFIxMy2q365do2NziKDhOBS
6pQYi6aXA87SmFqC3fuScmOMZutbkgu5LYwInvaP+dEuveXdrtl9g943j5Gc7yzJiQnLwqNhTnK8qwBj
hqTur9S40+0M9y6+ZGB3JbnmsfZxwc7ozohzidoTT3YYl4FK1KGIkcaUGgXX9Ex5TzG6HZsfbnYWmf02
Khw34sK6ViKwozF5VMPHO1Y0V4jy62yp0hEIzF8fM4NidOpTDjJ07jNOCXx6fb8eohNqwv2G5xg2cclW
f+vSys9+ZNsZuQFdkiix97im0QdNbEYCciebqVnQExDRNJ5f/THEM0zPaJHGIWBZzwrGj9mbWGuVJXlz
HNeDbbCU+nbPNtXon717fMHu2p43eqo+mz4/gVJGdwuM4GtUmiQTaUs1+ZLX+tbuUCuSPHH3aq3yBUhI
KCSjv0Yc1gXJqH8svmAsBlMUhL7JX9MErmaWb+hlPcx9iHq972M2GfjNTlQifYPTGY+wrHgTp2jZfbXa
SbDISXqTPalwJVkY3b+LYdvXUZDxTc70Tyzn2Omh35Q89h8gxeWMfDUUAjNTsi+bZXD6zOygDzV0yCL2
nWmMLotJ9OLuEtxcIo2lpL7EfNesotRzX3z/nR4E2vtdDz48qSroHYW5dUj7UocNxSnesFo6Gms0Q5+H
gqI2X1SmfmzPaSZ1tvx7J2Ujymf/WQnphF5gGLeT8eqUuVLzJm0gfddadmw5m0/o1R1y5nAVJYa8mpus
doV0dn1uCXFICoshFt7c5pjF5ok5tXwXNISeX7uB4R0axZ2RURz1a48qr4WP/qSF1ClhAqHCSPzHDeZg
J5uWIfrFuZkrC4k+d6ZxJtM5MJRCphb7CCWsXvm4E0w3YIwjhD6o/NEZ1a5dAEJfFviOq7/jpp4mJ+Gp
y8Gpu5El/nbVR32r/S4F2m1Zu1h2rLzGiAd1DKW93N7+xt1hqzmXh7KE7k1HrQ4yHe2cV4A4ZUSV0b8h
6ybImdaI5xizqqLNKwSV8UhErwOFT1OvEHeFln1usqnSJuZ1dY4uDRuNbsqltr5NjMS6W3sDMlVOW6cr
tk5knvaNrBEKXUcnyX2jVcz3IGeunj6A+xcMZ+Wu0T/8jlIIRxtuNFDiFFwAVT55oQ8La+ndoqpVRp8k
FIArY77t0Qejs6iqIa8B6+gzLwUEKjNAlp+AqI5deZAHsoTNdCKki+rbejutIhyuj1ZpZ8NBOupEKZY4
rv+5jQafVFIUPpAOSvAEpeEYnmerye0f8rgtLP+BHwm/7Iig/tx+TcKON6k/igIHCm+nL+UIwDnBmSqi
/ppXe6zgLe0PRZlNnXRzg0HSB3dIm/sX4sj7AL4xl7CNsPP7JpZ7SyHb2JFHEhu3UjnBptmARkZMr4+H
z1twnV6nYiWu06wu7ooNST147wpuLkZLps0o2mZn61j7nQZjuj6VZbgNHNsGr4IKWHz7fEf9rH44tkyo
IDBze3D0HCIioRTZGmYP1eR+am3uSs18CtBvm1QUMo1kwNah37VF0YrTmJ2xZXhJzOYub0qJa6N0eM23
JDNPu0MfFqW2uUJS6rAEkxYBvyOwuiok8DiOmagLU0r+N/xU/XiGBinPNla1NQx22i0R9uXG6oxWX+pt
LaUz5exfySrWuFNOIkx8ovlIHXP10N0Cjx1pGygoMa69UeMlAjumK3QXah51GfaOBa/EtOzbMrA47GGx
jSuAJ2jxZpkT+mhOT3Hc4S8wY6LfzUBm4u3GX4u+ozZFhrdzbpPYwBwAi/0tq161Kw5rt+BzTFchoyIu
C63YcMH8zgBYdEJafmP/8UeOYZe4a1q2P2h/w53yv+iYV3LHs0mNxe4uNulI53wXNFOitoiCZBG3QHXX
G/YyKbkPZAaFU5LdzCDBa9H54l/baaKrHhcFDNAjd0ndsoV2PlCwjE12uu9LtBrXGZFiG3yrUKSI3DR8
iDUtuaGQT5KrA1qu78yRGTQbu/pvbHn+z9FzUBnm0JorPOUShoIzURjuLOpYe+zt4c/biE+kvPrFVLin
Q7q3zOQuXxl68gwuZSlVH8F+dOfM+A+D3yWEEjJ6yOLBO1PVaEA3EsHKnL++dgP5OU1RKUqAuBdPaWg+
1jtxfGaD+jrGivBt4Hxow2ssaDeeHErMtNnl9eXx1mcfN8EnZ7kYu3U3Xw1Xo0Sg9OA9jPPpnYvXA6+2
TaZlyE2JxwPKtidJMElgKK/qLzemjGgL7ujGhDLngdKNODBcIfi9UNqg70eJhjk1+rRPDhgW/RSNWxFO
DP9XtoJqhFuwIXLI8TM7pLLStXNHgAAv22yQLpdSTuU8ebFXkd09KM+thsc4V1Nt59LvlKNxux7Qlpg+
V9KPmC7V+T3yvRe6knfmXjNHC44NDIdUNpnaQSVcRYEjUveQYmIEJ5Bf8/V00uvyBDJ17vpL3B9qZoid
rrZbUYKhFJcA24wHFXdi5y7ck+KTGalRBcHulHq8WexkbMfNSP2TP5sjD3eKzCYAOEzQ5nbecIuhWXMP
io2fhY4c4sa0+f5XbbtFQ54FQ5FUZCLN+QuLX6GMxzrUQh+JZF1RkujvZTskTGVrEuRvCYAbpPrqXXBG
QgWCnXTk65LC9RsdtgzdnNntW+QU0zKhX6ix/Ut39foHKehv1i8mVOKbNnFZ+1lqslLCg7AAKhvNHyei
BJSC4kBetDAKq1ZfCTGKAmToFT+lDwv1bfHHprvQj9V/L9Jbwnts2zriVGwinkqVPkgbYpHfsBKJGUJ1
379g/1fhGqyFKiBrtA0nDos/nqM6YXGQXXXGeFRGDi1182uHHGsIr8eis9uNF24pLWsbm4NiT2V9ocob
vIaqVmEYilX4zx51W5gKs6QKLEI+Must5kS9S/fVIoK0Pnw9CkSMmhKJ8tZyfdCfPbEKk/KE6l1P/e0c
jLq/3w6rDclyQixjfdhP3mvlJE7UPIqs8W1XywdXdaGSdmOUmoBX7C92w2WEnj03y6U6A8yhT9bXVwNl
tpwK2g62teEzdtSQywylw98+pP5wMXzaq9KnLeSOHOneu3ttavN8HAJvImaDbGZ9TdQtL3Qz8o3sXSGg
+CuTmwXUV9uyty3D/5jtevSmBBRYfdNFLVxSB9+9YieP5UBx0J8G9RRaXdOyL74pScypX9EKcc5ImB84
yNxon1C2Y6bcGi2XGIIsEn0VAQ5F6sBiH0tmTX5zwlgSCJ4ySLWzZvPNisc+AQcERHjhKa+XHpN39Ah0
nxx3jm22M1hMWzEHNuyyFGPNC6f0yl7fa+qTb/QihqYWJoyqdA/FhhTTDkLNOWANzhArrsbK3SMhgh9P
fLdjrl8Sh38NBKk+cQ9sU6JQKsqo78125H/0sDHhwmZSFjrOcIAjSxRrL2lXaCm1fR0ztOnyyCofHAPY
gCQfXCzXnotx4uHLuOENg9f/Jy4sMW09856b83w3tCRXG9Gy7Xa4An41D16US9cq5sY/s+AI95IHuSA6
+T1hTgDDC8Zayh2Z77f3buJOp1VXnC1oALzdQqUnPufB6xMurBPsYUknW5yepietwbsu/RY5Y9mTZOQ2
WGNL7EjnkqaaanA6gDrRgpC1Uaf/CQj9XcQYf/yoeylmuE0aClYm0CIP5eWb+u3jljk8eGVN3PDmlPti
5Nf9P6//CS5EDIJrSPRpjd7uNV6t/jYEx9wGsI0r6L1NKicCrh4h3nCUb7Sxkeludf/mrQZqh31o1ELZ
sPS8NUC7MLpXgqyOb6XHEV/t3uWfdPNeLcF4A0y/0NIGBSmb4Opdz0ftMzdJam6Ww0XxuqEpSC6q1LCN
ZHEf4TecYplD9UJxrJMvLpeyQVAmwNHbv6wn9sTBBXxvauOncSnhm5qbzz26GMHdA4qcvkRpimZWm8ZZ
8BX2Oe4cWYLk2skB98oxyrFsNWeyK8eBjdtiZ39FQ9GQDiyHspyJytLzO6XBuQ8C2MqaQIUYngh+KcPp
Xly/1tcD2BrVS0eb498gbyYUWQWvUOVErrqqfsj1+ST0OCcd9zPLQtSLWh+AduiLtrlcadm9ecAtWdO/
4A8mtIfn+e6cCusNjeNqtqdx/8c5UIXN8Sp5qlsmaVrJC0OR6L/wQSnMTdrhhz0F7AmiqEdZYjE43TMi
Uu1HsRkATVD00+NE5KqeEnv/RHm3m+jepyO1mjE4JqxkwivO/xH5Ia5oaOw088jXtUcgSWa82ZHX6vsX
yT/zoHZ5SS/iQJypPHeL2w/kTXdIWAo+JqXUK3pSRSU92T2bDS4M7bRyFGNsLqOVtODRRKWK+bCCBIbp
fcN7lHp46fF0rQPqeoZjQvTf5/1C6hDz+lxDZnv5M9F/aC3DGVTn32YtyXvctQ+B2RWo+SSrbtSwVXNA
/d4zUs9hf3WZtTX4TrF8VIAiNq91tUCQ/0sWuTvLZXIFxlZIx8deacejJzeK2eDKiowq6aDeh11dbRUE
L07iSdv0stwMEyvhSLbBWrrOVsnriFoUVfCyVKbTyZL9mW6jmRyUOLoERodHxez6tIdsuo6a9Dwrm9KC
NL7xBAjwfy4jNKhM5NVYFR4ZgOcIaFMmhAP3z2DdWDkuNBTFeTQhXpKQ9HIxwLAl6Rzwmq4EwEyq33ds
s7DXBdwA3oVeindTDujXknoJ9DFL9/CV9TRN/m0k8apZXxRhRU4aVOYiI1PxYORBWtElKFvRKAd0+tG0
rnB8aDYEzFa3g4b6eD2P9nvMvDsiSnJK2k1b/4wNyk+Wd5yvEcch8wY+4skb9ICHigtwl1u9f8l30dzG
cu+fVfs38FoirGQCk1p3sCIEcesfc47TOGEuLjEdgAJjiDlhuwFC9Pn3KvSuI0rIeCF3WofzZPmr4j1w
8eX0a+QOKzqtrFU+EfYB23LFy4azMd2cfufjuJ04tr1HQ927b2A1vR5AK/T9imHZMFz3DnrRlk6NlPzd
bXPRDhj2fMgrFT6vz3a4dz3tOrgqn4NY73wk7TbnD+tEEyW39LLnM3EZ8HAnC1UxQR8SDAYX6xmJvfiO
BmR1ONjCEZLd0zseDkPCSUF6OkkNwXRqO/Tl0ZpSn7iBFmpQypTZ8zpOOZtWThe8S0rN0rGpixfyqpka
EVPnoiyxhA1lsiXB5Fkb0chq4yr7TEVDoCiYTJIkerXjOvZ3S+yhzqrjE50yDHNNPMNGbazsV/svgki9
28QpAvpwSf0yh/IFJdUeForv2opL9LdyhwNZL3ik9aGXdI6a5ogfyAnyBCRNEfEC53OKw0ThBsHIoewp
gjuNO2odWJTBzi835VUaotiwQBsY8BbtRhTI7yfxKhQgMFHmKtZPltMlG+7DtHVrLHZTdjLlJIG3I0vQ
Z7Etd3FWsfgdVffXjneGlJzRvOjSUepQvMwk5aabXqV0NUKV7xoXWPcVdGYRR+KOPkiBSKwU0m44/aGZ
YR+CVbGby3BPdGXVITOEZbzxcn1dxyiWPCRQROsc3/4U3UxS7+QfksMKTZ1fJCihMQQ8GhGqfGTFSgeI
tHl/IhgSFopM5U8cxc+ThfWKNe14dcqQkyAhVZjzQcByvoBJMUvaZzFDhy8bOQ42mc0tSpB47MiVAck1
3KT9vdFyK0pgIckxTkdQ9h1KAsy4xmzpeAlto2X5R3KNbjCyz2NNQ3F4PCyxZqdONuFVSGEJtpJ4+gEf
vmjgHpivEjk/63f1DS7ayntWKwFCTGTE4ESfq5QADFoPDwJmQwSI8FomAwu1nMGP5/6Y+dy2UAW9+hr/
mtoC/+ViPyt+cMx1NidnGaKPNEeL0DOZ2aRTkPWJK7wJYuukv3nD/UFJnL6zUBQrkXNeqDuULRq3qLye
VMDEQ2u52QIRP51FlfMtU128JtKZh4WkvUpBnWsi9Eh5IIMxDDz5TvtwYsXaNfyj7klN51g6QnIagUMv
M8yte06UWz1f1ZPkvL+soiHxylukbtpaiuFZ89ciCcc6EN2PabN0G6m8qWKuG/yvd7cJL6xTniJfuRNJ
2egW/aM+mKTDKp6xkFHxvVCpX8NXE0YFQLOofcq62X1CBT/32ycOyDlNQHWBjYmQtyQuBUUFh/Fec8gT
G8326dtl7nnqlHym/JJvIU+LwPLMCc8tCUczHsijqbim/Ls+zbT6qJe75Ajcfjbp9wilvES5fm+vZxbD
CGTDG05bczM2DX1nAer2N7Xlo2B2TX4wHR4MquXRIiJl/mJa+lUwAeltxbof386Sx+oU1LYYh1jHxrHO
qwveKZMvJIL9pl4fF1J/9R1es5kz1EAX1grMgg1BnwJ5QM9lZhh7RZ1+QWPLMYlbTEBFUwC7n6PKh42l
Psrg/kHRdRQ7Se+az/QK40r2hbCQ2Q5G2g1F/5TDgdzjdVAX5mBcdzAqcHl+1ZFrFrbNqrOuqXN4mk0F
t6/7yKG3KnjvRuu13vMU/hM7fKxYHmGcv3JKTsT+l+WR40DMcmNMomQ28yiZGqiLd3P8MXzSU5dRDi98
a1reeqiVoKJpYUFdpPIa6C6Z6F6oTrkpKXD95al7sXJWRaQM+QvZ+pQBOWvAt2RxFczHEJ2YTp7e8HM5
V9aC2MHv3iT2VS768WEsVwu7Qr8T0VO9bdJQpCY125UndmPgDPETj2KNHNL6V6Ya9l0wE6mZTLpgM+eC
TdjFcr0rlbm/1JMlAsA4COnexmmDQDEL2KuTK3Uf4PAw9TzdVhXeU+38TuzuaHGFJtNv/NQxaRchD0hy
CfsA8zdOYG1G3fXLCyrvcnpiqJ14SyFDiRAH7dkH4krbu8YI7kTqphMZArt78VNyb6gnyCZVBtQA7rO4
qi8GnpXkI64P4u0kJark3l0OQ/zg13h/ok2p8U7Jc6ymHepbQWS46spOypfsCIeWBch8S/WEcTMFJs/Y
1GaVcPPuPU/ksf3SpXVkakZuDYwv090DH/tJIDZIcwus3cI0mQKUT+13O4sC/LF4SjVwu5LSyoOheUro
qC6ehVOBSGP5vnoFhol7se+TjsZb2cT6Pw2E94yMGQ81CyBRecBe3/ooMoI/qlsWw2SkfKMrM+z05JPk
5o2JzVu/IrBOCHeFm35QSNae2vFdS+W3AQW5YEkh336P/x7FugTtMbkJQwHErwgeAfY6fVSVqx0v1htc
f9EBbD2w117sObxUnnKdV5iD+kyVv1mtf6wKC7WCYYSHf/nIVQPvPLD34oAuzJ8RmBvNjXd2KM1v/5kZ
7bLXXRf0IzieSwRW0TSwHr3ZpNkfvSA7hD+Nvm5zbOqLMS+8eN9MKPcWMo8N7IKuLoAWxaQ7OcLtvddx
HlccFw98sNpZEuN563b3IYgdwbZPSYRyO2AV7IZSPS5deezs51pxCn7xoDwjROBW4he88OTITnuftFJm
waN3+ERK1WlX/Tw9SLP8VVmg3G7hcO6TZQYdd2ohwfthZCCDsGsuSXcK7K3DbuhjjvNvFozekZQaDhhi
GE44GXgiSqWiR0g4qSH8LtQzK1+kgYJIiKpudLOeLqD6QIL4lwV6M1AWOvVCA7pUJryBKQXrWYp1xsIl
JIxXiEYLuLW5F6RVI6787cIV1aXZtyahR/T8e6WC72+iaf3uwYtHM+FGH0xY6DPq6uGzm2irsfEG4fiu
mqDTovdk1K/xqRzghtSIm/WLVWrVf/Iq/ub0pI6EIRm40UX7gd4k8ovGUtsTrF37MUfXp4jndsB9usfR
GjjuLH9a/N4RUE6x9jYTLYbA1I/NaACsEqQw1w9ZhllCh9M44fUAVaUttyft0HQLt7NZL//a2MZpoG2q
ydYF4exSlI1F7+NtX9R9OTj2ayIVbN+2rNycUABXoiMdxrG5lf3uKBmyhe6XW2RMiKQhQ6ucLAaXZkAh
JnDIY4BCjavKwDF2HQCJxiKj4Yf2LT4fhKupE50qNpOTfdoIAKLW29rxbqn71dTdQBGMizL71x8jhmU1
NIZBssGY7/29wZbmmdNFg+6y1MmslFtPGFmDNXTMOqxD1cDR36dutm7Xvn/3l7VW/vdz31S41c3T/ohp
gkNt6FPUE040r7f7+mUAn0XXWsjKyA6cjeAKKmHPbcf4f8yAbtcGELcjjavON5Dxy70E8l0ZDKR2orJT
8wxPKkZbd1AVF209VjA32IeD5mVwqZaQ1oZohLwWzhfWBYXvOJ1sZQj0dDPjaxiUy+qs9NKdDNI/XGZD
+da3d62chVpN6zm2l1BtPFwYdDsNgvpnV+uUc8eufc3rhkS9w5SrzyCq4ZQDTcbsqgEArzzPzntTia23
kd4CgMO01yF2lVmFpVSGv6fd6eBepxJ/vAwnQuQt5nZSMpWTBdfmck35PyLFoHtzyYljarJUyCR0u9nx
XGXR8tYhJa66WRnxfA9e2EdIV+9+843fgeQWQefSdvw1PHliPqWDSvv80mJqJSox+Ciw8DsyksiwLhpU
W9MQ4dehT1mIoOQU/rg7NbF9LJT/7rgvMyEjCuBoySSFL8WGhwvPCug9C9fqTxypgugKI67dzKotiaY4
9hodENQEhTssiDihMWqP3fK5cqNbrjIEcOnOP5r93bN/WYhEUn9XovSnweIPCCM64g1tlTVqIFhvR/FY
1Wo0NIIo/WUFiwdDsFLI9gmlc9GBW5AZYnXoV0rQ/HSQWD6B2cqVJOG+IWasjE3liMNqjiWN18bgQW6K
l09rQHaquaSb5F8G5UZO/Zh189rcj3Zvhld0y6zai5e5RtXgy3EupeBMret1uV5eyu5FyW4qNiLRKIR8
wGbf3PdEX5WVl74qeL1cMCr/EH0CgFIcWLDhtWJRWJfsW08wpo3Uktx2DDj9E0zTR+GDVicVX2SAi54J
aAPeGgrh5Qpan3GbJIYfJ0CFut8GhqfvgznSdzy+bUPT2afs+sXLgucTY/9yin/c/MoDBdjYezSZWQEs
fIy9s4nw1GPjhOVjS7vrROkOROysL9DyoHdPsuaVmKbbmXSm+V0Ph/dOb67wOwODHZ/7rCd/35KQSe6N
5xCrXzbOZToSHJuIcfuzPLBKS3/jug/rpn/4bCSgI1tWbg+IHlMiUMUZ35KABw6CIv0h7V/eZyvttVNX
WO28VW2hdjycnT8AM58LDcwuc3uAP05E+fdMDh7rObWmmUdFE7dO/Jikk+kRoHUEPrr5um6QzN/1/mqy
oBaKLFUPBmWeMAEA93rAw2+0finlXkFsStaWzKlvJG7wTFBxfZkEEvMk36JaEoUW4Csbi/XmW7aIqzlR
/t3Z6/waFUreOdYkIY8jt07zg2vd6GTwt02+OaHjWpneEZQ/FlCQQgL7b3uXD4CKlxT7AM2Got7iVBa+
ZjeVHYMbdNZb+3Fn6YBu7+NTRKzyP6bma/2u8viigmrDtxo4c5DWamDNi+rZ7jxIWGGoRzup/KJa+Bf2
QmSrlByIByVjsW5et9KPZ4IVHMbBiYRVEt971zyzL4RJLRDMmzFZz5YwzlYL2v6iRUj4gX5kY03nRRmR
L7otC8cfeKxpjloZdxg2jkZTkltOsqw/il5JptSsXaLINykLcVTuQPN+vLZVyebvrtZK/KhKY7fqFvZE
IvU9HE3XlCrzqgh6GwiGevsyKyz1DWtR/JXf0t/FjXxa60DiK8pU8xjw5JFKRRsB0kJRZc0McbkvU+JT
it6re6f/nYbIxQxaLstmS1exCB9IwBuur6y5e4t8ZPDhAQ1HUuVg+u4zrDVZT4iOe2lXi+WQqmY4yHHa
DO1SYEf8r9PMe4lvy8WmwhGzGNHnIlNQcVzgCAiG5nNMVqI2VIUcac7vvwrAXxDwWX9Z8pWOF7W8D63p
moZFc1UlA5hv7xmxoqqOeTpaakap/pwd46tl0PG2WRGjaLvOdfXS0TRjuHyiAWgTgUkevt11ZE/fkhwd
gD31HbPIHO7afY5DXwGs6msC4AELaBw/BB/Mm6EvZXjTEt4a9fxb5krp7EZjbo+LOEE2O8+6NIY+hxFP
YZRg4oS7D5XDoxii03lUxo4vinT7112E65pB6Cw13j9TFV4gHSiZ66jDjnzQsaj7k11x+SuSdg2L4cVA
L6Iva0ng0ILrZy/j8ctpnSS6Gz7VkqlfjstzavTaxPzDaS380rfJmoWdor9pvl418N0DGPFVziO9xTZS
cArWH1htcWT5skfz0ppxzW6BBkD38Rta37TOP1ehlXibYWyB6Krk46ihw4clQWms+jHV06Dl2pCQgox5
UJP3N4NXDzTkWu1nJA6F3q0vgwFYKfG/qN0olRuD4GgKMexnQWisjDsdZKGzSHHPIezX/Zam8P6LfQ2C
UgzSmfJY1iXyd8VxR8C7wPQ/HoqPSAKU+j9xWKLJ/d8dDPlZzcI8iLYMicqpj7M6abYYHhJSPpysESkl
WHk8Z8fP936nnAtBYr6RHDME4SevpFRHFxWtqzEQAqSOAxbky4ntv3ENLiFYrknzxWucwBwMTXIuwEaj
nUm4mlehx8Iuij4m8LP/+T+iNeeN84ivfg5NOJIxNEMapB5iJSGlQJB/LHlbvpIGHkpd6HmNve170zKg
kGDn1mlI22SPPFSctrDM5/wl8AxefX33khjh0nMGYeMLPpMIFkHVl4hZyBj77R7javPNaAJ0bUjLIjTN
yiBcSmNl4OaNU3bc0FVKRbYEbDAM/su7MMNoE5B8tAMs6drEfXmC0zVH++jCPkzAIlvgl17Sb4onhbzW
dd5RYHzwI1qTrW3N+abAgxdOU9HT4jETbJXXYzpiCbuqtU+yfYxI7XeEfU5Ij6gseJIMT6PNrCzL9Mtd
ZKAp1U4dpNk92xJdRnEoRMJTQou7BHw0BEz6JscaDs44Q8JfztUccUSdtHv/CwjX6F/BQJlsLsdDUooo
eZQb7itQxOeO5YXQfdI6Q0MWWNXZ6Rgr/lnlDRKLES0kR8MXgqXUNC6Uf6vLXMMRqigiqtgyYVziO5wq
p8z8fTnANIzD8bD/+dAIv1359gLmgYHKmUKnpIMBSyUrfMlXyd+bg6ZEEIobBVrso2Y9PXvkPlchFj6+
dBdbb9+FDFDvlSxToTUsSaoU/0Eg3nDMVWzTxnac1mNuiIMawxG1XqUbUldgb3XwSkGLPfZ9Pnbk+G24
FEOyIJs5yWnEg6MRvvH0x0NXu4qx8YJjQyDP88do2/L1LtdPZxGy7cmpJ3YGg5M+IDU/cIYGXz43C6TM
FgcIiVOjLgFrGkL4l8H7vPdCsL7v7Wug8cssi7+vOwiMQW0BTr72Ybftug3HDany04BnsHtzOdEjkSR7
fCM1ksYp/16Lql/tfV4kuQskqBSmVyh79aEXlndTo2r+xVuI9IXhqhgOKW2Fy0yI/AFm3hClMGw/0aNL
7vZ1AqRFM4Uv8bHoPQFK4F9oLUl1rgzKK/UxeyYv8CrHzc2YHFfdWSUtoSu9NPNq4ij2fpCoXR5OIHoe
7aF/XwrK6mAIYRSmP8syQeIe62pkP6wEbTdCa3AodmsFCNvYC1i19nui13r4D2yIhNLMMuBWHRBx1F3T
4IURRMes4mO/O1hO6UswoTqNgrBy6S0rQhVmj2MCCLtqV/aip9AkbZbyBKhxCTbq6y9PuzeU0MYh2dzT
bly1yDj7ScNfkHDA0PTRN0opYAfb5sKoB5ME3i4XuSWT9mH77d4DWj/AqQasz41O9i8GM53nKy08SGIv
3N57dn8De/lE+L9pMCSaC1omxkqKVR6x2wycIYB+9xiMfhbS/OyFWnUCQwlKh1xXAsGMYTA9HzRSbH3X
eDAfPg35BmaOzOj+jGIMJ2pvSWJ3+LWnUVzCnEqvQ1FM7N47jdOXTWEiCi5CqKSBaMvT9oY529xHg1yB
skfcqcDM9a+SUR5P6Ja5IIkrw0bahNCun6wYjq3ml2OBUXq8etwaRb5NjfOOtrQTwxuIav6bXvZu9XYQ
OZzxiYLzoom8uUy2oLln2dV9bBhkI/BWijHZJDFG77117wl3dJ5FyWl5M7GkKBGc9JketSu//6exBKsm
jxohfG1n+FPkeGS6IaLgxJa0orBpgXlpTmw24dgSybKT+WJTod3BzQu6uWiY3idF+RXWZG/u8npghF/x
dbwuP0jY8mLhGFcCsCvBKqN2OBDazEZ/b4iVGRMzMZrSliC/gX5wczLzyuvP0FWK0jG/LObmCOcMbtzB
TJYXYbtLu9O886BjxyZDieu6LmdpIcG4X8Mfx5zTCYKrwADMfHOZGuL9xSmITbRWcSa8ZIG7P8Zk1IeO
S78S0fQVRP5tYmDrzXg//SgV18YntLOoqu8km+g5dbhEbRU3khnYAjQznVBNkjPMe6DO3af6i045ffIj
YgGRXSAF6zO6YDwO1GpgAN2HoZNknWK43cju91o3xIOrr/taHVXa6KxMTYxJ2shF4EUOG6LJcSu5EIot
fqkBmh0KKmje/XbXzjCgZ48zjTsHlLRJyUarTyKLS3c+ZueunXRGrBKrec06G3aFfsSfm0JEKyJ+A01N
JE0wlNZwYPEHt8OBV1UK1/KPBCDEX8nhs6dausF+3jqYfsFLm96jlgYYT9gMLslfTOfJcq7RE0P27BMN
WZ0adeGQgudwwP3E63mzEm7I2UItsjJgBe+5LlEOE/FUIDpt+ueNGgJW3Khq9OMK+U4HYiyvCR40Rmt6
VQYHgie7gWaQC4OgR3knlpm0LF62+HvExPw47vAXKs78KF8+BKxQjh+QC8e9ECCpFcv6uN0LnMLCSvgX
YICfexZF3oP8LpipsDT6L8A7azvZw7b3k+97bi2HINIZBJiD0X31lnuBxYwdC2o2b4i3f6VjjLnLApiT
RH5qgqsMYBgwdJHcLQsK2B9nOQw5CIM7UluDH/I/hRnILBrACzRU/jweuqbm3loPhVp4pvxxojB2QIQF
EPk5A6fYRmPNeicQhH48VwKi8uFFsR9vfKzPWvxdPgT3wTfG2iDA57oU8n24IsjIg44fbJzLP9buPgTb
5GQ55RcKvb8uGyWVylEqozfWojYhJNsUZm73RnPMQIETqMHqrhJLEXPFM86jtM/cdvwPIpDSAEZgZWd9
MQFaQWYkS1s59GkpsxvfxOwkYrdQayDg0ENKtq44YFc0HeIBkJSGcuhxlHhUa25soPoAunnGPh79aFlt
eM/9B9CKx8p/cKuLJ+PMOoii2D62a1kaBVZir42EugfpJGCf2O1d5WQykK69U/7JukhQmRfdblKQ79jC
YHh3o9S1b83oAI91bZE4RUuxV36quLjVl8XroLyBBrqZ02gBq5GPO3kPU0CvEEAk0DgmxBgOqY3j4h9d
+HLdOweu3Ccc6TAV14dTWXVmz2ZgsHD/hZFtGXvj10xYNkPK//vuCpdBKQQGtcVCC7TqYMN0LG7YbNMi
EQ8eUVs4856SksySLB3x+Gi7FsA0K0a1O2s2CmdgcfKBHyeDVh+HarjYXITQl+VMwbBPmpt1aa69f8cl
0BaxK9tUxPng9FV1I4rMvqDsU4Lviep4/3EIu8CIA+4yntZQ8u/QxR+oN8Rt0Gloh1GfFVbxwFgQD+gD
3UkUG4o5gRqz3mgkitPm6HTc3PUMZMnbSRhsKUO/AzSk2hylLKKpPve8enWA2lkG4+8TmHiM8oEr5POV
NlKB45TXBe0wE3QGAPpE9IHHz1FaAfUPwgzNXQflC9+NJABaYKsGPdGX+rbAg90ZxB6HORuUXs8N/rpm
zmONDAx3yuuQVzGHlmadrt2NNvXF7dGooLR+Ff/c0jqNfZEPx5BobaTpq4rIfpgf8c0uYEFIUTAuONxp
Tr4Hp/hQPb1dRt4N+/Sb1uiuDWg7KY1T0VIfR9QqlPMB1ZA45MGOjTm+XXI00CgVEt1q/oTu8/ucD6lW
GG0Kz6odCW0dZw7PX3Bz0F2T934LMU7ATnPF/kaa8GlnpuX9vBlI049/PEfXF+stLMzJ31FDqjUjpRPI
+dhW31hpkRRkMDpJj+M5HFN1sNBsaEfpmUkqnL4OxEb9tJIueDXOnoE1qMAkneTL3p53UPnHufsTLucV
6sDnLBvrFrurHONZzMkcg1q9oYfx+K87GP84ylX+0ejhBUk/xJHjlZ56KpUc44FH4cpI2T9czLW1kTAz
F/wUsX8f12diPvqxDh1KzKXBB3EItp7elLYuMzC3GGJsXZNPosu+SquK56aEY28GH5vqa62ZCVkxWLzP
xaKNipde2N+J/H6QWLiOTBKdN1LoNZIFzJcwnJYzSi3Pq/nypqPCFJwiphDADORagcGafdNhVyqV42U4
4h32iS2+Hz0hef9skom2gZYi+ffnmfw1xG3NPYKyakL3hoGAO/k7SptSuntiviLTmJnk+765JcnZgjBg
CgRM012aTUkoYDE7Nmck+B42xiTfGPohPMueit2rz8kiK3T5IHsVUAt1k4XcLJ4eohHApStJrSP5SVtW
QbtOsEidH37DMYtMe6MI7X/P6kIkXUraGhOy5D9FR2BszG3GcT1wADaEumPyb88n0LI3dumR0VfXbx5n
X18cRaJ9MQB+8w8nXe4VRjt2dVwRhQxxcnBsB24tVk4NORy0SixfUJnG/WYjtQjAY0ki0/r2quRUg95m
MSNZ2DyY3h19NR6/QbirSzK+0p45K5MWVOJB3CLZFbb3+SXb+dhau1quN6Ut9EKB2lOY9N8YO+Onm4tc
6NYI8FTQwHcnAvGuw+bB10S3aZ8QCNSMxO9PvUxDpD4wDvlrWrkkIqdJIY6RgU3RknZ+YfX4RrhsMZtR
DdeJudpCpGXrLSr5kdgt6jLvUNh5gJpopVFjnJq+Hx/dKf3UIDoBTEjZKlWBiykWQ7445SOLaLQaWeHB
EU5if+9t7OjXHr0+yOPTVwOrIIkkQjwlTTJs95knC168XjGosG0izun3ojKe2jBAd1WmJNfUyRGn+gNE
blp9CptOUBnL0BCtN1X0JGihPsJbcFJyvClX1lURn6kTulm9tZoc+qG1+nzJwFSFDISzdr3/RSzJWh74
p6tMKLIy7oEuRZa4Ab7IUjeWRaUkgqEKUmeljoHmeVEOkzHaSyM5eI15qPJuLY021vwzQPtFZVKiX4Am
m06eRH+zU/bpBY1NGjtw+jcdmLhafUFKUNb0Z+ZXRnZYubPKLTiZsoeoUwE81OoaT5CE7z+0KpGePNXa
xiV5IoY6m9JcSrQfIQdf0r7Dp+y1UyscSb5vJzgSMPz/2m9YCfgXELZBphKRsbrX/RKL44vuYuVQYq/T
PFetvRT9hlDMTSqBV0I0Dl0XnrDj8HbRXPYSdxGeCnYsobtcAL4Rzzf/7N6Sj8FWSal8/ZrBA4od5YD3
ZUdM/cQVDj/6V5ghLUr2VrsdM6wLgpz7Q41t4kNO0QueJ0l/E+/Zy7cakL1JvMd1beFXZetOGtH/w0hL
I577lxIosj/7L6h4M1VNPPZ4HRbN80d0QdtacjznWLlFx40hEF3yflvvnBdxaEYS7/dd/J0rtvKf51zO
9OBdUcBqGYWKdVmMV7TlVW5+lNh5tzibnK5mjRW1y2TS5dYs2hgawYdYIxHtAVaNdeIojzEZjXQZ87AJ
0y/pOgSHiyfyMY1pXtiOGcRz9U08/xxF4o9O4QAixOEPiYM9b/8R3DPElot7YASjlr6sg4uKYXO/JyHf
YC03rjXfyi9a6PAKjGsktnGRJl5F2uvMG6CfiAqCLou8yacairtTkM/X6dGPUYU2DZel5aYj88ToKNsm
aL5Mytma/IIJyeAh1RHYmC2viGTTawT3t6VepKroZpN8uoHT6YFAT94JQU6WTj9aa0Ubx+AWPS8rKf26
UhXWuCsrDa4K5iGvfUZtEY37QgsHv8GmQ7cCoIjDQ9n4KdD1RhVPa5ixS2r3waDn7r2D9XupP0qqLnWH
nRL+8u1lIm+nQld/L17PYuIuydjHmuKf1CWBKzHs/cBWa/62iwRwXQ3l/dw4zzddzdQTrFrg5FnuNV8i
jdqWfSdAHDnmTA58/3k6b5aUEz5q4bMMaaz9i/9R69dS+Y/i8vmjtLH5OvlxzIdhZbbWQx4Ff+yBFANH
D40nDBSZv4y7yeEqlxRpZ2YDuaxOFaq9lI+QeH5J5m1h6ANahyu9iTvX0H4HylYjcvU1jPyb2LVoKmiK
W80H4HGfcycBF5R5P02g1OGi3GdqMX8nLJimfwkNspQwjQJjReq7wth3H8GoMWcYan5zYrLfxL/UJqLN
FLRl94Y11FFe5rKpV7mxroIXLt9tnljFBly9WGTq39VFSf5ntT0YubAY0e7Dpxrr4voY4goCPQf7pPKf
xhweRyztokO5JLh4YGKVKIGS+djt2LBVLf+8wX3Y80LF8NOQwbtDxw0g7d7RSnZC/kKXAQjxmeanYTcF
3r9jPIvtFa2o2+wOqBHrzCdPDHThFRD5tD0vrVf/qi800E+46rp2VZy7iukTXfzdHzPynNyxUqR31hAI
sX0/bA5whksDKWp2ncQYRUsyzfyxVtZIwJEEomukoX55ITgi97ssE4/KABVJma9N+TZI1l894H9n480a
R8//jDayaMb9zYbXPgWqrxN0rOBNvCpQCtOkuWY6F44nZYJRhGUbg8davvDfbVJQ3pQ598SNb0AlABpn
Dllyc2m+NkXuN+tf9WXRvHlYVUcVvtUUMTdSwXVKobyFT/OYpfvsYkvnzInqrcn7OUCFnr7AaQKDB+jV
ngKqV7+xnFTK6kTx6cRmFlk/nlXR/rBNK3cs2vwwWMMM38u/6fQZzjgiyuhwE+0HFvSa5EA154+8STh1
Wxaq7ZzKUsy7ixDdkYv+ATBhtT4D5E5bk9LYRv6FkZYHKnC2guuwohTJaBjhTx4e08N/oAjNsp1DMxpu
KNJErqjiBGbup+AO2CYr8DS8B7u6GTGe1SG+PAzlFg1GovqgP6BFDYezqsihffjGFAKowtV5Jvd+WGnv
LEuDHohzTrpS9GEx3FShXfBlKo1+B7Lb2bEVQN8f2ddMg/ymzS6McahG3GjW3rPaE7goWuamWo2HmHD5
YbFsGbO+IoBT+p62Dkn7vsq6htWlSyVVLrEf3EAYyoPbaaAx0Qay4kUlS4HkzvV7CLqbA009X8aeeuvi
YZJseszyfCh6aidyKz97qxytXEp9FtTOzqxR9yBMC1iEpvLvs+bKNfn9Su7YzzqWJvUTQhTQgjvTyJce
CIC0FNh+jBq071Erv7vb+QlNlFLy6/1jgHmXhY0Y9zHxy9+2bUAkGu3HGpBx5QR2FoDFmJBr9HoN1yqD
/WMqcE5RH0yxANKK/3/Y0CjY2vwu28JK1cZbyzN/TBkL5hUswpmH5geU4i3IhoXQKmTehVZ+KgSbLvq4
FWM2PVro90ADWQtNAvDhqSMcaxPdsKBaC3Vg9x6JBK1G4hLE/eV8JwYGdwfdiC/i2NSBKHGvn1lrQIuw
4rqZUfiIFhaYKHL5t1Nbbwxc6dqWDRio48pJEAAPivvQrmiB4iLVrW22lXwSvlv76eF6rKlUmZ1XGC+i
7n7OarCH8rkV75SodW+jFLp7wQufvDYwI2lKI6qGCEimGytdOkUcGltMF8RJTPNXrESUQFkX62grtv38
nlQ370X0fGH2AUvW8GtLfl2K/J8oBdiFI0b2wht+E6jCv8WZqI8WbHn0gRKKl0V1H16UrSgb4D8e5oDT
Yds8ERODEOfco90jF2277EGOjPn31QoBaej3gOWEQaL5sRUFn0HmwNV+YjYZGys5ifpAJOcSBDl77JXh
8HM2lKEnEAQ+nPaJnGKLaH11Lmr1TvHhXLd0KFlPAsqiXJxjCdO890PRN5V5Km/NpiHtPv6LwtCicGc2
ZmHsooJQ6kCs3ceym0l8v8I+XCYa/WnQQk8iidp50YdcXFYNsdxalPedsEC8EeA/dJhG4Om5Iozrgbt9
lrJ+hnPaX42d3aVzzgLQ+36Jmgvc6udL1wsxpF06a3YDdmNsb5t1WDXl7RHexgvrAkXFewLxB+v/U6pE
rJerjm0uPPwcQJ5BSPxQT0yElwXyrAWB2pkUmrgcure8nvWatJMXJhIer7yd6zvEwfiOxfNQEhAWfIUe
iD1LN5WpKA7IHbfBPKt3HsPOMafSZn4Kku9GimHSk/9nZSf/fHgBr3eH8G7l9YL4pzaYOgZUWfoKPp8i
ImyH/ICwJAWqDjpSW/rM84nSGxHRPZV2ITSmT04bWDyQ540DmqeJIFoF90wsL3aBjeTk0aXx+uLdPpjp
jOYGbwuqFsvzy2Zv90kQgrP7OF565VxnyaRkbu+8xk7AI3V9FljwtG0Qw3VE4vH7FK47aYuErDCUJeyw
FPuOI1T0ZO+OaVPRFQs8B66lf1yWipa4vslAJaPjBeCXSLUtqUZqCzYYNspYHuQg5kUv+YRLicwsIoLx
ZYME17DTSFM0mx6JkxWvbsw+uWugHbwkhSCe/xD2PQXeHJ4SnUvc71O3NT714pSy0X6psPLeM4UAIdkx
pE7SFbu9iBW3y8KJ+Smtfs+rusiy58GeZg7AxwsKo2ofuHby2QLyM9T3eouRdonQziQBHYHfk1LnacKy
QfyM8TF1u/T/aRqAs17KSqm/fBoFhl9nUMuBqDaVSZEpdrvwg4/8DvGeH+SG6KmEfg+kwgrQNphsCnEo
DUJQotHktx7ZwgvGJQ+l++DFcnm4A0Cb1H3VtYphjIibClWBtEM8RKb8o29lIKSbjbaET9edD09vPu0+
cszRJfnEC6JDDzX0qAYOGTu02GkB2o7p+yM0wFLdXCdrlF/lhgtEopmFfFhVXndzWKFKIIYEe5acrTFl
+1Y4Dq+N8L19/QDrW6xivyTwL4gjKgoF3OVgqZfwwKLHLJalqNQWRXyJTbc6zAWj8QyDGRVhFJpRjCom
HD/Ai1IntatfHvyhMjaUZpJV2PrCPIwi6OA11YxCCmXtduak2Tc8Dni1FI2YbTgJ3ihmMP1oQnsyEisS
NdSkZrtStvmeGIxIFJ+JaWEl6Jh9PMJBs3Y3RQf1yvPNsMCEtB4I8fUGr4ZD0Cev3Gs06Zuq4dhZMAf3
CS1ksFHF4Q3D3mABa5idjYBQyarOrBMRSUFjFsnDMZmRpJIjugSKodR2EUaLnOKseV5Oxe9H5SN+t5Ox
BvxtzR3oyDVsFPIyPtUkDzKILShXLyj0oz4GQUL7WCoH5BGl3ZRWK6P1zP2S/JPUjcgs2606dhcYvB7U
+a04zF4CDHNPhRF2t5q3p0DspJRT2GsqMYlc0+bvxQwuRTe95iDGOlAeJJ1BjelNr100yBkI4QDjX12T
V8Djafk/8nhQTWEZ4hZBdiT8YiSeLkVO3O1d400pms/Av3W4YJajRUSp1WwUtnx/e/6hLBYZtvrbOZXe
AhbVNSEE2piq4yKSZ9tPHKA1tjUHv4GoQZqo0YPxlVCbaj4snwf9+aaFUN4IeuRfH68JCxMXHSN6xUxe
yUcXvBTL+Iey3IN9XFWZ0hSuJwRkEzeDtI8wA5aWT1T2n7D7p1VqouFwj1Qyx5lmR3vMvHpx9CLj0bwn
GhO0ntygST+fWKuMFaJ4TWDkXGtq/aCvaBPz4Djtw9SsHetnetQS2k4BxMhngmf2Rdjg5xHDngLkw4b6
gerKOAcdooVunwg50QGoHGDV4Q6mOlwsxt28egu2xXBGfBX+J92OLZ5b39rjymHGLDjMPQ3VIkJF0NUI
PcAJrY2K8wkYNKdnhXDlf4V+suElGAE5uiOC5uRbmo8TbzXRKgIyb3YBODr2/WNjxiHRoCrMp9b4j4Pe
a9GakYBlte5U6vezEpEgsofp+v1bLwaPKmn03+OAdWxgTd4dwNlSc2VXRW8i5axAH5h9gCMqumxf3PNm
Kkp59muJwuVtrotAt44M3yrbFPnKTv00bMc3eiEnhJBX8jt3hDH74WTmyaccmw74qKFIeT4L8mQh3aRe
FG3zVSP+Gnda15yeCNLgtC+1nWOgRVdf6CShFbvSmYF2upQxxBO4GSOZ3HuPDK5LU9by9e7cjvQCa21V
LrkQOL8oad5aFv1nsfdk9kYZ/8gTxy7kP+CBCdP31+2HsVebj9z5e44KG8b7IZ8jjjtuIImE4ZC/fEDi
glQDlFjbbbF8Hc4eNy0G6Ls/OzhX0GXaJUJXxSnbtbyHUN0XSyLg/qN2VqU8hmI/8E4YOZN00CAmOiCV
U8C7/bcc/H304D0NHeJuXUawXVt0ulaGdSJNatUR8JJfnJSskoH+ZRSu3gOdvJ88z7Kqj3neFAjDMYqK
cWFBijMqZXlVR0LqS64QSTXPohAvAjnYeMM1hovLZ9uqdU3pCsaSajg1Oxbsppa81+J7oYKhK3LiF8YC
XaD/1WUsp0WvC08PcvrzCY8SUJp5hRfntS7USfHErGStk59Ci6KhFkIZQMwhQtbOOAt9y4NOqhzII3GJ
Y8qBfrX1SVht3WG1uGnaSFfjV7VURzwzPj0QAE5D4uiyGprzSbFMZmn8I0XDUd2RYe+kKwt7lppZEw5G
r8w59LmavLVkJ17pZUWU2hEUYNTsSQJv5hex8L2A0kcEZrQOQYoICTSAsFtozXk6Q1CCNRMjb77zHI+F
ERKFroMj/rLU8aZa1WpIWxyYA5jvCoSSYg2hrQgGeYcM4P7n+4U3zXoJtXPEmDr3ecSHHbLRdOc7YQNf
2B+q+b/P/cMTi5iMV4h2jjnaZ/4tEZxnTpHV67mEogI0XI7YLPjlOPbeugqk6LmQuM9bjef9Vdt5AFHa
CtnsKAY+uEvB/rb0kyE1hnQOoWeMkVrhzm3g4LXF37WDdsMCqNaPr/OfP3vI4KQCkqe8g8Q4FYaHprlE
4iOoZf56WicdUv51c47TY0W9JtS2bPjNbo8Mz5JwqEEkV0UtcKAY3KT1D6Y0hi0UXXhr+OSGMUyofXJb
u6QqVeWjM1MULSpCFNfsgkldKpu5ogmNVD5h1akdj/MLZX5ZDj1OW1qhOfFjc/HlAw4GLnK03x0aAf/L
YMh+viP7rCdbVbJTeXJyBmdUv8e38VPpKAl6E5PhIe16wEtyruxEUeqzRB+84nM1FKRkBaOXWKOtxH28
MbKPjZgIyxH8jbWvS15TNKy3RIyHCEMJ4OfEXSpeVgW/mz/fLPoojT6blhKEpVbXNlYoywi8fmqgDlh5
M44xChtr5asEjrOJtPlYq60CC6pb/rPhenZpncO3u5EI7/KM3lEl4aJsEgrwPOm4Aw5FoMo/no6OaF03
ADpBBCz479LkxmdCFfOkMDqYIHJP4fZEDiUXUgqChhx9+M0Gi/KprJ9YNn8uJrYullA2xTzPeZxpAFQy
H/OBsAKs68DWPFyWRC/XGz2reqfALORQNRd9p8BhumeNJYvmL3j1gCJUofbuO1poxeIVD1FowX2L1ba0
nWQhBIU25Heb+z3I9L6LmPVAjuMpO+uNXc97Qa8spQ2y3TCFCK4z42rhFlzdyJdviP4I9vcci4/0/gc1
XKUQvY9UbT3jMQalzQgDHdDq6qr47NIZ39x+T8V77tdO1JIh/lsCEmoQzaylrCtZzFYyqQQ+sIlih2qR
oQnkG2Jrs30ROFfq2d63o4uWLBlJPvLleAkiGAfVJyqaHXavbtyV88TJciaE0v9cJghVTtQDK1ZdoRyA
L0i2pwu90JSAxKe/W9sci4hi6j/x13AQYpO9OGJ1lOw48tAgJhc0x/1NxiCUeccW8qMXYEgOBAqa6qFW
IIRhc5rXExcDIzP+ueIhlgTDnNPLoVAEDclMO3xGOFa4p0APXRNfMl9WHZTwAbKsz5mPJh7EkQ+uPxJB
6XPAsqglz2bW4MggnMAnM49k0+YHPpSZNbRJdn0mTg9exxQLrtaOqBOSZdm9zFwn2OK7nI9iTPzT9p4O
Z0/bEoKsmRfXjjhCzGInKe59DQBRQva7yAsHkb6L06WGxe/bKmAr8//K+Pr3TJLBVAvb2a7eVqcNCEmD
SichOjHP6xItDBZ28Cb9UzTGxn8qO4gkYWmVS7wvHrkTmfs2RXBoHL41hpkVED84Ii0DE6E6/j67P59s
fNSQwWBV5R7M5im+pFBTs1mn+Vp0Kk2e/WMhpKxv8IQYnAx4/zTItE4kcTcHWzRF5NmC95a7iudXysLS
i8ocST6IhvPgkUwSNMaLgEQHSG3wdgn94Bwm+xTogOE0f66oBKc5wYWxUjcC3g1hZhf5ygf762tZvKFT
VD/nxzY1ZVV1PSW3ewPa7KY4Oyf/RrN2et99aD7OJG0UjFu5jfCWHJ33qxxq9iQV/17u/gs3MX++fJXK
/D8vkDX0SkrW/XChDEnE2XcBvhGms1Yo404Mz8WJb1u6hW0kduTqVyg3Fr8Gqwjc8SM+Hjo5TOKMUp47
DB/zZIbDKpFkMEKJL7R/dzrrqdadxgSEBOcXJZ+gtAOqkBbSg2+QvCVTsPTehT+Xyui7DmvVmAyGptHS
fx30guVdbTM5NWtN+E1lNblZliR+FiEKMKZL6DwzVkQs8gJ0j/n3CFCnaEqYAzT+Ars52fajSTiEh1vz
Z2vzUZwpnjh+uMY1fqxkXeL8QEnGJlanh+hhc/p/FVDBOkpYqjEtc/dUF6H/7DDGOh+ammh0JqrCY7/i
rwBWXYQYcK6Q8aNJXVYRqa6g0GC0FtGGBr34OXo7aLNWHJhd7DfOAanwbgJELs8Olyg93FUAj5tawkbp
6N8MGMNpEXRhne/ZYrGThInjfVCt6xAb0oBGKdt3GWJnKcoOcMNQr9NGvFY4W5GuZHJ7yn2DRavziLLV
IRPxFJ7hyDOKYreECDjD/7k9GvYfwq3q0/wNpNZINmCN0aK1ICKjLr+GXc/bua0DJTE+7MfaCIietpF/
e4baoQl5zCWQieGc6FU6x8DOyNcFLzzwsTvVhbgzpy0EGVdKNssjVW1XF1WUn+q6CakYrs98rQXehTtq
uFAzHqf2ZxSjRvlMwOqo0i11YpnBIJY+o89VPdEofpY12/FoFq3XnBWsr9F6DhlpRfviYbnb/r3NxfAM
g4EcpgXzWV9EWv1QR6osC+/mVaBHXm8hg6qo5GoMnMyj1MWFZpHPhs+TK+Qk5IqHHrYGd9o+vjbPO3Ct
cEFDPcN1WciddYbtOAbeXEXN6zDB2bPNn3uFbb4XhaqTBN0B56ri2XRpPSPCMRDmedpgwYvG8nhZj/Xx
FJOZIN0QpWxjGdAQehsBwwavs/qfoUsKwcnBMaPWK5Fhd8vUHKLn7r/i1Wi+EnCwq6iI5Tj1BkvW3XCP
jReXT+EkQzZlyAe/wLtWxP20GwGH5vHrco89S/JCcbV1iBf0K+LGsdhrwgUSF0VaNbNPBWrk8dRK6TVc
0dyKwnUnK+sgttYcfX+wGjpbJ2c+VRzD0TjplYeIlR/fLIs4UkU0vzP48SxDkhzOSuQsWsz7PA9AEVYf
7PgZcX40WZH+HMhyy+znpx8jXTu2zHb0XJrv1aorLvK5kNp43Qz2z3YVK01acx/KglstA7JjsrS2xzYl
OtyiR758IRDY8rSptMyEgHA1jso09VH1fXjb4j95xH/v5Z7OB+AtQ5OLeg6cGLKuULMum7mQZ55LCeK5
VrY/Q85OM6bwRnSrm/Zf9gbQgwuvhHiu55r0D+lVC13KZLsCPvQWFcBnAtOqL9Me2Sbwa8Gb3f66WZHD
Z6R4Mq070sGpQl67kv4p7YsLLxqlFCJAFnZz1uhlTfyC+dOQcI5PlVVW65e7mnTuGaWr89hnMy0QuIhR
uyinLHheTqNgtqcKLlqH4ZyfnXSNN/9QU+LMRSsD2YzUJQFZyMbuacexbbxrGdX89b9lu1iEZ6EWoW/L
kIo6VPvlDbpsHnAA6mFUzoCZV8ZV9ZpQrgZbF7hbmP3ZtP2FZBUhTyh+o/05m9xryhT3hhlIvKlHPn5C
VlbmPrVGBkcY95orFKzKfDbmSKUxqxowiudfv4iPsRt0Gk5mddFIoMPvMDjmvIYldlLqsav6yKaZcdfB
xVjScSPMYx5/svk5qvpRpsJq1LK5i8IKBA3Jiwiu6Q9cxOUbe32Kj0tHL4TfQ4daMx6mqrftfDNY2EEg
wVBEMnCmOWLf9e/VTvhD1jQlFjNJyeLLeejs7HuE6FT2c86BuLVKMtkwOktl/O0a/geW0HIR6gqWqKQJ
cwHM1rlsx+7pM2GYdpxgTN46dXH80jHI57/ShT2Bma0SM+HSeiLp5284JHfXkpvbZdCskZ6BgYPD8p6O
/9EbaYLjwSoAo8Qa3kP16XRgBHIXxjCMypY0sHw7tdQSzcGoHfDNFo+vu0nqTDiSMwqU4cavYCW8h4jZ
o1jd0Mk+mSjoCPGTeWpu5GufXb0cq7vhlgr9U78nwOpzvsOD/AAlC/oXM+8OsAJ3l4doLHFfE52Of03M
qJWdQgo5c3vjJPJ9UbA+nnsRpkjngpGGVEEOmmCJzpk5plua1l3eZRUEI6lM7kvM0j2l63LKJ61qBS3Y
DL4vMESrsTyLuY91U887h7RYgbRRdymBt/Hrx0U4xdKh2M7In4jJ+rnQkiaCi/UwVLdkwpRlli4SjxVs
mCQYOx1uvoMtAvdsM9wKi46JFNfeUM74lcCXYKcwrIsjaI0bZjZb9BF8iu2pSMtGlN57G24/FZnTQxP7
HQESmPAexiqPCK1/lwzNLxbD/l/oYr9iVJp9OTFjUSt8awkRztXYOXP9WH61N2L20h+MhjHXPeKc9ojT
IpGbVY84oyz6cORvCvnySGnUXUMHcqaFbV+R3ZZrCCF0OCyXsXaX7k4TmOP5xcOZjmDiVOc0BWWVoflS
DGIWRukTKL72TSSTUKbvSuf9Fj2VoQyP/YuUoh2k8pOzkARFAz0xcqqUqoDoMd0PF3MPM6g5zx4UmuFZ
NkZylWsCNDUlKlHnkHkHMayskDHIHmwjSX5zWoi4wrtAFTFOGUiS84taT9iZYeBKQ2Vmu4PqoDCXguSB
MImMJ8l/M5OB60SUuc4Hnd2ThF0g+KI7H14FjsGI1+V+bUSeJSwYV53flrjA6U1TJ9ERU5cG+jI0g3jp
s+ikAm+AcXj1T6/xOe6f8BCGJOdN4V/LMa0wF8YIUwwLp6BzTzuJ0ueBbDd++EDM9nQ2k8WeNpMhKnPa
TW1mdILv5EoxXFWq53e/KOquFJiO6UFmu7kus9fLKDshLArcyyT5sslkUjSS8QSUvCXl4KD8cFlxVqK2
o1eiV+biXhChes6T+7vocY5kxrMzCzqPdnVgjxtR9Po9ynGfgzdeHddqDEJcaqs7Fk5Ke9+7878La1Vx
cSLhqBPdXinqLyfx/GshESTVdrBOj8+r1yEU8/CK/RSL48XFxm21u2/VX5MXZjMTbgyn0h4fpv30HwMi
5zppyCX8lpbNJo+iZIrEHAaDS/yigUycrjZhfFjkAG5Q372zd7CmzSbZ7cqI28LD857eeZfDnLr8P0YG
hHdEGEWxjn6O6pFR8RKbQz/yQoyNvyg6PMF2CxAygEWXkIbZIZVM17lklEjOhH4rCj3XbkP/BP8PjqgK
QMMkRK1SMRlkb4K0de9O2/zK53irVdHhB6zYANJ1FjfeLcag6c0ydLGtcfbMZK9iiAYo/LM2oXbg6KuD
H/NPgembZTwh93GgAyWIQlOG4uiQSLNdjpfSjWQe1/r0uXbvupp/OVaiKHOgG3LBn6GfatekUAbeRNvm
mZX8X1a+j+fJvA9FvvhdUADUIIC5RiZ5oQrAeGpIb6P7ZIeSDzdJGaOBwaZ2fzyQss2+irIgQ1IWTvEg
Bma15rBEvHYgqjnro+rdBaPNesLi7dafVQWDdE3dxXHrRtyIdM6dkRLod+ETvdJLxXiDSmmu/QLagPhG
3OE/0cY1j83YcRUGIPO8kLAPebqmNzDsZ1L7VHyuhqD7g8gP1OPaBAiKu7ZIBHxs+OFNgZ9IK649Ic4V
erUy8sk5QFXDDkXYSAFkyu5xTDDMrEOXxXW0vYRgZxCZCHnhYuI3TPlI/xeA05h2yimO795I8qpuXCer
hzmCBfEaN3EBq0dktnDAyTnDHlpdt2hOcJnNst3oUHFlp4o1VPKbzJdKutIXc5NuXnmKXN1qfniElGjY
gyYgl/bzDrGTfHeQDrOwVVTjzi4as89FBN5C95fTT5zJnwKUz6K3ZmBArP95hvIGGLY1+rjbQP0n+OdF
MpqISdf86Zf5f4u752W7s/fUDzb+AtnLs8EJ2aTfq8GWwsKhQ91mfZHFvs2NerBeCJyK4TVfWJF3pxVL
/pz1czgzv0ZCQn3XZqA6Lx6rXBKaa57oBuV/v0hfkmkMYo/Tf3ALPTJlCL464gWQGLAIftIWyyv6iMYf
MTF4fxCCreb7yCV0VtQUoaJsdQuSK1E332P0WqGxZ2J5aNgDnVsm0zap5OU8B4VKBMZWrxvrJVOlXQHY
85IW5/Vu1Cwjb8Y+x8CupLFB1oUaOZnpKxBUQzOK3RdHwClKkIFc6e2YIBWeoi2cl+Itciffjb23rsEi
2BjT0Csle5NK4W+6p+ASUOQdRa3N3Dg6bkH1XNp2LBh8L1xzudPpFLGwzrMqUcNGk06Mogq5dZu5E4sc
rZM7ol/MVGYcUvUDtCu+yiNaCVjivZ3FiMnn6qEan8dVBY4cVaamq9geGSpo/1NMciHs+2aLcN0WRtqz
d4MxAG96cVN23MOdXsa0irlelMRhS4+C9he6610epMK/H19rJSFm9oBZgBW4BseQq7CGaxJ7cIAReXk4
Te87iwM9S416gTGqCBvZZ0auDYB7DZ2jrq6X9XpgMJJQGTSHOGWdiTiJFo/ludBRAE6QcMRhmAxCgX1B
sESwQo5AoAnTZAUTM/RakjWBlKO9c2WTE+IqenHYRHy6ir3205LY6gLtCowP1m4cofmJlL2IiVqwMB/m
GKDPSx63Uxh9fwRy1xl6VFfExJp7GhuOXOOV+4LFs8NuPy2yxN7LCTOL7yXV0VsR7JSq2NJ7m8czAW8f
W0ezYnHou+8SDIS2Ih3m97KU/InKXJGUlT26Rxcs2arITgiW1CszgLq1oPqyK5IEWQY924UtXH1ZCGUK
Pi5+d3U8MJ2Suqyc84IBfPxj8pjgIMkL0P9qNdGTs1gNCJhlsbsyMluP0AQ/+kG6CvVOkg+tQeViUNvI
DnXGQ6unyKHkgMEiijLGoQhcMXsORM5lParjYUZg/J9ssAw/g6gsKGSHVAqm2VQPjLNpVBeFiLnxK8Yy
rIgnvRVMoSWHv59P7nerE/gekCmRotzDzYf/NRxB9aG+zPkUVM9wBEooV9525TJoLG8vQ37ai6qZxGly
dw41ccWhSUo//Tg85PlgRR5PwjZhWbfS7dydTbz3MN/gqYwkuUSWs2S1SlTSJ9DFcHwPRH4erXUNYbWd
MBJ0adhlS/7drvY3QONhZVCrG1GGcQCv5u3137u5o923Nz14YVZMhnEGgpB7/tc5Auww3+RgPZxUDxoE
RXtOdZSklF3rQPjWYVRUIsyJYaMSD0x081jfEEgNU6ICr0uDs52OE706e7sXRZ0nqEUIRUZfkeW7C7Rs
b4r6lysX+A4kSff9drp9Ouvft1jpNEsmR0Ulzthg3lAX2cMc3axjIaAAaD9Pz3RhbSMzptsuBkRyX478
D3LiFmJdaL1EkNLRW86eiyD1BnbGrPFEG0jQQnBvmoXIWJb5Khm/rHYtrdt1kdc3SWzV2GROXdSbIpa6
eZCmTuvwVDDE+z8Sz353JqX45yGLJ+2jVHLfJpVK+HN2CO6IdgRMnQfAcbLMS/LsetN6npAVLs6k2h74
87hLuedhtF2hwjMQG57pDZxgoEPEkI0lij6flUkvXFqseOdT5X+GpAUBrGjhqfRYUm6WXLNKhDtAC2Uk
TCYxlRDxmvjBiYQNhxunge0PrxdWmpzNLflNAK9g+XVE/GCQeJ8m4g1xerOeNcdG7ah9AWW7pbGw06JN
/Ksx72i6wAXz4/Ai/D4aGvrUNUanGefr+592TFnuXqdH22MUQQBBH7gnNyNRGKu1bArDU4gZe4+bIpNy
Zqint/9vhX80IE/aS9CvnNFw9tTmH7rc7nbZv4aG6fG0eSKz4jV8HRpC0TFs0nE0VSiQzWUQ90HdwFqn
5Uy8h0/iNdtId0Z5X8q7GtIFRF6yms5+qGzyiWp2QYcOeqqiAmS8orWWlmCXzOPDL1lnn2CFGr7rW9Lo
/Z1zyiw3boyCyNVXnh9QnrmNNiBchw9cPn6cPgU5H9P40tBioftCk4sEQcL+ciGChkqP/dWBdjLX3r4f
kEAs984H7Vvw/QJea52BXIu5GGiHu14zt4enLtebPJ2DjF1N4uV3+HEHk9lXtLVuPb2wnNJvXyFNxq/b
W+HJS+u6kFfPSxRvpDA+ECT94VI08ok4E9JHsOnEJbufd3MHngHLg0Hz3B7n2jgCuDWR9SORDdOWUI9V
nL8y6InKNxj373y12ehTwbwgoTCzFkUe9ZRmReuIpkcCF1dPMr3o2VHZVimsjOLd/0EZtjEl930w9Kid
jGaMIOTxg9NGauhdUrikxRZB5ywvu1JoGvTAinE5ThvkgucNaprnme4eetJFGvfT/yqz/JPxWHQ72TLl
gBNSNzNlxXEKjgMx/0phSXIMOdU60VJsu0+m/SVaA9FGPO9PFS0mT7DJitdgGkcyrCTEx2srRvAM+FUz
wXDUMHRIan9fk17Te1apyi1uPZyf3WHAkldA2JmGOXNRfcjC2KTY+WBCd8V8alKLMx038TY/nOwrYDPo
wqf+lHK3034DXMfnCwrC03DaEBvuaslZv0QFHWCmC1EZiv0QA4aAbh0NF+xNJUd89E6QnhhYgRLOxD2u
Wo4ggoZGQGZ1flbfWqDaSbhjmI5HM+uDmfTsZbXeZpkfBTqJ4ta7TzzktzwCVoaJDYdkaLBE+JastIKl
D07/RdZYMQwBKuu8SPQ8zp4fS2XPkqbuTfZ/Yo/01+fNFc8G3dEbY2MXNPxUEo/4bzJwAInkVPVds1V1
Y6YRnT2lgr30E49W8LO4rO5b4vJjA6NJVioNYh9YbSFtdOTNlsURJKw8rVUuCDtwt5xXcf0hoTnN+kCo
IaK0yvYQ4ScMtt0h+VkMk42lPrHfP4euOjGpfBHCWZg17ygSaAI1yLH//l/BinwYlIERK6TQsRgBkyF+
yL55wBaufBu+7RW45AOUEaDcgFd5of2vTjS/cJP9WDUmfQZ2fMIWd9IRE0HfhOFfcVMlAUfN9bBr9cNW
GbIoCRyuDwVSqQrKv6zipZ9vXbYU1wwC0IS7s3Y0Dw37+7uIc+FwbnENtZYxPWPpA4Gcbcflxi45zvB3
YWtluKEITzc77al/UDY4vGrdHTWa327KQG4+fEPrUVzt9QlrHPTox2v+BPOpWZDf1RLIEw0yPSAVOIhW
ZMvRGVscl0cVv9/LPYMkwmIQWaZrr/X6ml0EZvdvWQY22cM7+kBRaLByJxk/SuLnHHedOESmPA82UbkO
qwsktpoGBtf/XSHwvI0mGVShsHF5G1MZLdRT3tXvaQfkVWYA3e2LUZresL1ks5Kj/oQwqlTP4Lj+XqkP
+xLKnQi60hoCWr4PBOthZZur1TviU4uV0Qg2215e5PCWDK3jUCTAqLFSQQ3xbcFpc5Wt37J9Y6w2M/kg
hCrd6m5GgcmZQnrUgN8FhCmM7g6xxilbHVr1ir2HpwtpqSad1lR5Q/k53GCDN+Mh8mgA72A59oE23doj
NTcS5xlAH+GHqMmP142cKGzG7mJZlf9I0jbuCPxzrbK/E3ImOHFFdTxXQ5vOJraT+t086Dq2XmQeu7cn
S9+yZ0e0ffNOZVlw1/Q5H3hO3X/jT8T08Qedwf12U2s+8iCIDp5iMG4g1yg2QRHvUHm3mQ4oZpFsoCCb
aw13wMbHQvDLj0WIJm+8eczZ+wiCEdEdLRK5f0JCC1JIYEbVnb6f/8Az+Yd6Y7MsNKSKhHkvB7Pd2wVR
Ph1xN0VODvpmKV3w31evpN6vPwQa07pCSS7MTAETmRjGoHN55TTcHBuMihONFFJBkIjb1Xnc6GzlcAKt
Hwd8nn2F24Vw709aIYLkWBGbh5DyYNtywZVZHnkUcdIqDgXMXDjWF4cZGRSoKfVne+Ri3lNd5pxgtiN5
vtA54L9TbzPsD5ria780huZYt4eemg7b0GWjUnWI1tgPsXOkj8PVNEwOGn0zk4J1RQSXpz8SjLEekRYE
wjky2FID3a/YL1WlwSOBqfdsl6zeqs0Fvp3+nQ2OYtWH6g8CbJmS/meXQSCtmP2uaq5/sdMPNiDX63gP
+IU/g8ArOpw0mwymHoLxf5HM3tDbbhfcgQjEiNm3cyLN6w9BwP4GNQrDpdIZAG5eC+Sbs96ek6/7ezrP
A2Y0MElc7tKe70udc1Ia2pQNv34dwW38PcqubE6nBREBSAUJEVO6S6ou2awgoELYxllu00EEJQ5ryp/3
smq6c+Nbt3bYrbmHSRiLSZ7k42z4A/6v3vnCqj5JEzbAwlOY9wYhOm4AWUkPD+i5bdKVWzL4f+o+LY/V
IrQhRtTibXqcVPqmcvl2IU/4pNe22IH4DQKRyTTWoeRoMMsmDGQlXeZgr30wDWXM29xJMV+Vf5meNxVx
K/lbcaGBwSeknryjk5NEYqsAb9mD/VPkSLqvuyE43fbeRS7JbGWD/hXcdgUoklqbpnsEx7Jkefsj2GdV
EbjVWon7KtnYKthEaRFvy8+Njd0TUagN/zRrTQ7aWjNoPhwBYtz4mkqLt7Mnr3MkIDYsPDNft6ZxMdyS
CrHydtx/mnUos7EyrtpfhQYYaooSxh1/XkHNE/phsY7lNm1MCP7ALoSvqD98nXkTdubU7dPN3x8K0GKi
wrDD8E89trHc8Dby7cHxg8ZH7KQ0nCJxugnD9VbJDYacU+2yhfKXpqnGnrOO1GYw3/dobDOgjtcJ46FV
W6cLGx1NNGCL5uqT0xtvjYYt5MnF/ll9PU6R3JaHADbyMoFDNG777tfxDSTJN+V/ptUHbQEHlVqAiYrR
UEGM9tZhNuzOZrnMF/rDBxqhKuHtYa2uzjb8xt27do1R476relLWjEcvkPtbwzm/BNb27Kal+zeRnAo3
RqdDIDvIaFDlSQjOWWjFLvyiDXisy7yaaK7C//Aug7xpzkumABkSHh2hcil3RxcbLsMZ/8kI8vlJTEwF
5RFJ5yxLPPbDLGTZtPPKhZGfP51ZcXXBYyDCi4T5QBRACHEYmvO0kbEeCcsko9O5zYNyqXSXU4v2Zpz4
j3soxbMwcSECCrJ3dyc6aqx92aWhJXp4bBG3ekWV6bC8b42pz1O9muLW7d8NyT1y595kTAr/7aCAZJjv
guSk/hxneuofYFQ1hjkMgIcYZ4YoN3gIqQzzXQ7t3LeIpGYiWsQbd0z7tHFgCMm4ZF1NX5AUJOEG078D
69L6mHgf47Ao7MMSrXK3X6nLeEt3RoOkr6Cg8s22O7/EKIzqdsBXH/U8VdmaNluN24mKhhoOLArCKSvE
f6oDfoAYdXwihOfuCRR3QhMjrbCW0ixBMftA6VXg92XjiDmSm9o2nstMraO3vV44MVr11chKVBSLeKyK
eXl965g1cpNXlLUZqgp+GXUj7fLMmTxxTD35N7VNnJegLFHQZCdclO34r3R4Oj5VD9OpSe+yz6pKzSGd
O+UA+4rsFHHHj5tAbMVgw8mJ1kDXknYII6ZSc429VsBsaEaxcqqggrdjvreJwjJGF0bKMdNMX+M0QwL9
Mrt9MbTxeAm4WcP1rABM3n5mOrNkzWm0SXt/W71HJKkh73FitEHj8kJ2vAFunUuvUHZZImexPWjaHzdV
ihCOiKNDmZGSTLHmYa77GgdcoHANCN0rPCI+us+YrjYh8VwRqAWjH3jwIE+wsYSAjSwa9hteUXxg52x+
LXTzwLXZ95BR/V1tC74BN7TgSgVKtHLw0/vrq6D49basEu/Mc3r7kJyLdW/Tl8b81xMYZyDdQV+ZebLC
3UubiXAulan4KlmU4DcCW7cxjdWNw0ZQhDUJ0c/2hZORFhQAdN2dJw2Mn+SCiOkHehF6dGDNvN8mwjWJ
Ix1+hi9kQA0rwI2a06E4k0efwII9EgNq+iRbhfNbMZ4T4aMU4XTcrm1/EBFjdTAT8mD2gatlloSFlOCE
8XXFiUfbks4/8yC4YuKYnND9v2Z3yAjULMAua7w+lf53PKO6Yi8X64TfghmvLm+zFvSStg+hdBLnKyAp
NmzcIIexD6Tat9vxMccDmluCsplbDJXJhBHvRI7ze6EgFgNeY17hWvKUR+VGZCCTn3m4X1XCAEvMvyRz
5b17JWYchEanoJ2WangNEfxHbUjiwbBJNl01hYi90FuWAECKM6mo1Kq431sVnTiCdAMYDrc1X8MyfRAG
ei/Uf7GaOfkf7J5EIrgaX0RiH4mwb0w5E+1UPkR28DjKkTcQNwQ9E5/olXSOd6U31fLJy7Uul7J9z8Gg
NxORLn6lR9ZWi9lvBZmA+iOo8aTke5Uow1vLx7pc+WHqnh/LYGoDUXOtItDP95FfIMefkxH1rSoxACo6
7yg6xFJq62JNl4F8Zn2cZDiHroFRhY7qF5GcKs4hU2xsISGYGrDGmkSSkbpUDA5mYOt/LWNrtEaoTtbt
Q9NURy/QdSxHk8K4qSiZhSDnGaLjBqbgeR2VEaXneGM/dwkoJ6Hyroszof7x+EzrkSiG3ftLCDBF3x0q
YbhT/kcHe4CxV1vlEP3wpF+BHau6XMs2rc8JyoYsViJcn+Z6JDCdsnTIzV5e2Tmr+Ab663tZ6TZq7TZW
+3sSivLs/yZxoZNBEwd4kl75rHrLFr0+G/30xb4gNsU0bqHlVCnyymYCmmnrJRo/Vw/l/stpt8wPF0F5
A87PgVUHgUVuXNw9oXSzHJyX7BaokwYk1zoiUZ50fY/df+hnZiT7rtvseraf4RavisPIOAv0PJiqCYh4
vXK3eAQToLbeEIq8yH8f/Jj1QWGuXqm6DhEgIBbw5HjA+gu6guXbe7PCib5YauzpNK19dwcTult5SCfi
Glp32SCeUas8kRBlm3xvngzW1B2D9gmcKxYCWHVmP5ijrHxoDIKF0XYEvu5WhTZ+g6ou6n/CA8ijeJML
4W1RaYNvANer2yngn5vjHmKKNI63cBFwbgpwhYx8Fok75Oo+d8ch8rP9NPpz6d6F4DdPrRQtZ6fVFn3n
FSiu1Ogkg/VERSI9dzcLiNHcWA2qHe7rEMZkR5kiA4Faj25SJ6+LmbuTIftNZ6GpHvHq0fvNNQvVuyeJ
a4buvPNgHnOM6w0xjfHLyMfYu6dHOlPkxOeZTsAy53TMZrQ0QrkEC8hfKja+ZJ/lAhiCFv1siLOt2Y+j
v+FEOXNZ/Rg8rAvyNZnhxpJcAx/f0dq934bZlleJ9RoupQ0K7ocvyBEYU76n4oavSlXBdRfym2wq21dd
fBWzFHz/RWv79uaxBKryooCqmC1Q9SigTgxzACbqPua6r2luwdXRNAv08b2Heu5Q8OdSkjK5bZmVb1dD
H9TDRzJ//B7eFyA4u0cDEIxEngf7yUHSwNhc1MUkiO0MMSX+l+XbFKlf1Qa30cSoojwgiQ0s0UEtZeSr
cHjOpxwOvjzfoRjMbOX5U45Qyck2JtxOwFLY5hT2+wicficlb2tNc3X1a3gSMBDm/c4nMG+aC93hYvRI
tGF6i/mxClMT2yfXYUGozVmu8n7jWT0yZmRSo2c9JlMtXteyV3tTJZBtORV2wb5lFjolH3Rymx9buAga
xnRCkkrwoF+k8Fsk8nkywtlhxyGC/DQzbOXVTFxVytwAdoHNs2No3MkUR5j94mwW1fkJ0ZRrJ9rtQgp+
6yb2PGcsFpegd3G+yGoxHEWkVx0Xr9FrhbQ/aCGuquwmvpDh8gpNAGxwdqL1+5BWR95XJDA4qAio2L07
EELwCfZ12nGXa7nlkH601t7NLouelxxW4RUA9nG9Uo/70HOhezWubZ0+Yj9NYSoOV9Y/A+UkpzFCVVnw
7hdWGCfX++4qChKsb/a2yMG6acf87ekgjIHPKga8jN2PSVW/v7Fj0chwSOf5OE0vdyoVRnjvi7fJr+zp
Td/a4nPIhdM8mT6s5wpRAxxjf/a8Yz7Y7lGfZFextKJe3LfzUq82W0xvk7TmfT2mH3I0JGM7ztR9Cmkd
elCEf6XALkLG9lXz+UL1gM7OhKMwaLbL44tCHnC+dAwfI2XaFLDVHYS+eXQ6ONkr/hu1lVp8IRaeLfRG
Xon57izAoZPt5np5JTLWYmUIaHZZECANljG8MM/jMp+YA6SupJfLAyK2hA/2pKxjPm+6o+gDihE/DMEq
2BGC2pvI5sJyYTx+fWGlOGTGkRAPrgjduhAg+kCjG2/Vng23ei3HTAar7vb55Z4HKOk0RwD75kTr5dGH
t8IT5ALnMyFeEUYcAZMsAc02/V9pCAq2+FNnHgoxpVcLFxQ6nvasMyetl5dVHq/egYH+2g2oghQJCcRL
iKsd/IXop9ijUwiNytsb7vLPqQOIIwtf5HAzKFY6LfWrgjSYvkCQLrmdCErVCJxAfBv+qFg8ob6m0j2M
fuQ4/bDAiKW3qwoQCc6iFQi/YgZlloxwcyrO81kQ88QmJHnys0bPuNs8XxJFwvzaKZMkqbFaxm/3mLHP
8U75Zkd8M2AyFm0COFaIZMSMD76ixKJihKiPrjf1EQA4W5zNV4H7UUDuyjU9Tf0ShMksjjhuvWKvJeR7
B3IN6Q6nDRKm0v5Cac02MJ8YSENU22eInmJQ/tI9AocYw6Tb2NjZh7j9R9U3aE+9xgTb5dq2auhvPv3n
f32K+AujRLtaWTzeuJv5y6oa4vejrLjfwKByE5Hi7s4vWMzkKWalK7vq0tuJ5t+zWy0xmskDCQqVIevG
nKDq0NCr4dXNhkEKu4WxzLOju8/E4yQy3j+D0qfyIME5Mrl15Bew0e8pO5QIhJxaPMkBQNAj9lm8sbV/
hfayhNvXgYJrP+/JkR0jj68Z1R1rHCIaoz9Gt4Ley1t7a/K1iMZUhwcetnTG2pqMeiLwVs16Q1PKCaFQ
5PXSyiC8qQRkxrTXpQQYFqQnqF8NQQuhWdK4kdwteI3igP/PwZL6fHbzO0kUxtTiDX9Ml2q2Pea+y2iY
aaPp3mxtAHEdnkQ9YKpgVSGfQMmx4yaWHklHFvoR7zEWji0hrJ0xZ8jeuwwak/7nKd/fKrY5Wat2poKb
eVbadQ/49U3n9BBWuTQQJLUxQHqfYcZDMY3WGxNSnpN3bGEMITrufEF6WtlmX3j4GgCoITKmVXqNJ0Uw
vszKkmWc4JrCDKXCsIdOYqvUH9Jouhmyde0IYUOQu1B/exqM6GcoGZRMuT3jE+NkF48CwFfhkdZoAm6m
MvU57K/Dq+MkcU/Ouw+XFfF3lph3qOpX+m/O1LIRsqHGHwDNDiTL56j7AIqowujbNffgRybD5QYHoxnL
NFgDwZv+NERUMXUaWp1mn8ydNH1RO8FIXE9H4PpTe6SFxzQ/9YddbRER0iBt0xw+nQj0qApLkBk6qMTf
qu7dbRRS3DG4rTqwql1YyHvhPNoYK/SdaRGrER4DLJ7b+587+H/+bxE0QuYU3M9wdslACeU+uYlGKR1T
lNCCITol7pwg1F1zqh5XbKBATB1A+eJKMC+ijGQ46Ce6GsOOt3OGefr3AhZaeHYuvYPVGpsPWzakrcYC
X2RKBYYTxjlzzO7tOz45X4PataQsYAAHswdIYRFf7wubJYGmhROqjPY+S5NLw5VLg20195CKjaT5aR2p
ffSOTJd0IF2qAZymqVuKSR3HvCtfqJP4wMof9nbDUruVI+thg8j7p5sp6ddzhJQZhmmHQ9nFKhGWULCe
A+XPA3OpBflZtW6b4hLCEBdYgtpmoaPEOwxsrUEXKuwAvBdrCEDqR0dacq+qmGqSneXn6BnEfVnRkCo5
SQOwevuxyT2bZmYARpR4rVZfWQTboyRBmPvzRu+nwvnbvX9kKsqYY0ZGzApCkadofQnzyUUDGbk19LFC
iQ4Dl3YHHzl1mlSFVdDppoxYtuTEvgiKB/bUd74KqvPQW6IDjfEP6s96Ci1isgeJxFWGKz/uP7sCUElT
Jm9n5ibGbJmK5Rly7hOJD9dOGcS2iPSztXyq+iV/B9xFWNfuCDyWxFdJWjkII1oOyS1K1+m7uSMOdoZh
nM+5x9qS4YMvpteZLfU9Gb/yGFS1BD7K+j2XnZ4KCS+rQ+CCE+wETIR4uOGW8XTb9sRiJUCEdqWQALME
wJJ4EzuODseNDu9PQM8Z9+qYvO5yQcaYFmFhXbqXvprj8ov9FwAgNg9U2bLWq2qcpNe/HMQfjWERGpg5
tUSgeDvZcp2ksDcypWxXOT1Fhc/qUHlRtuXGYRq8IqxH4XBQG7zR0BGHMH0+T8+TK9ok6/TwNQMx/scL
1DuUE9HopRQJtdWYORwd9thsiD9TL477hK2c/zyA/eW5I/VBRNOI3WTR1ETBKmE9amxrYnBRrp4fqprQ
/ZacysLRYb3fs0SrzpyEpA5hZwrDvHOK2/eZTFsuqSCxAURHCg9RYyXr4kGxZ+EErMPbwM1Gsk9K5UWu
WnUtJJF+MWph4koY97ymNp8NDUxVZ8Ylz586LRsJUrOL9OxAtc0XkeUzNt8zVX+zMDDCGdzln6iC9fi9
ZgCJfuRhIpYAhosfy7DR4ELgnJ+kc29/LOPAvNwsPnhRVSGoAxHm0iCbQ4FUC33AcXmllntpIo8Ej12Q
crHNoR9QGay5lTfdu4m0Yw5EG0Nxp6MJtNzbhFSd7p6drGCXkraDUzVsZmAqgYsJ6KyFe2BEKgvbkMvM
bqXsgiXfIjTxFqqwBzbvnErkc3A/8uaXVwPQCJymcIZheZwl4lTyPxJAYHitU2F9J9t/Rj1NrT3esCDH
o/ld0GNEAPvBIFIIYKJagSmtZkRLhLclGzyvgwiYEwfqHq913c/Vwo1lnPKR9Bh4fBd8zdPPETTJzBZE
5Y61iOK7OWEb9IBMom+OOi88zMnTh2hv9jUIWSATTZG/2x29/bYMP5Cqfr40tAX7xnKzbTWdMcS7W3Mw
MQ0GHH+6aC3Awc/6d3JE/RjXOyDvqQ/p05jUjEataO587vpUkzMUppwa9FVh6UskmayU0BwFOBZg6pek
O1tj+MSsciEiD5sTmWmXpSk3J1H6Y4sp+yrM35tnOk5AdWe+GmrA2PFiAN8xlqU33eZaf5eiNb95vtGF
mU+I5uVwzxT5+EFIZJASguQinbO72QjVO60JEeHqKial5FPBYnZeLD+oFn48sArtw+1Fx5TsVXOJ6xtx
sQ3Q+H719a4z8qPCRYynwB4vjblZsp+Or3DMrLKsdRQ4AgBSb6vwBNpz21lLcgIOjYhEgwPD2MWQH7Nv
EOFDiTs1dQ8esQ+qp0CGbztmdGH5/ZcHMoZjGRtBzCVFhV++nagNxxmUJau8d2gH5lEHx0c9u4YsHQic
NgdfeMbhVjvkRXSpwPCS2m8/f1RGAXaAFThAgmbVdex2WhNYLpwuqobvHdISOVJT9yDIq2t+8bYMlusJ
lGz02cz3bCqsV2jyE8eN6A/hp6jwyDVlbjzsACntnX42EZScJMIfa2k5lkoiAYqdpRc6htoM6raPvgjA
CbBWzcMmh2eXH07UrjejiVCHcntQIZ2/TaadupXTeYqxD6kJ4/HBSBwF4cLT74JRE96UYdePywr/VuEe
cRMyKF9r7KZuySlxcI9qHm5lIMxMU7S7sRiZgFYx/eB3JxEm29oBv1SNfgXEDeors7xfK2s7ElDNbPHK
gqJjKDbnCBa7wbvhTLk3cuUWDj5VN6T+RlMB7NrBPiTft0nubyPWCLtLebHv7n+Awf2MlyGFbTqsTViA
melW63li+3UETkaw/Z09ApT0n9fn2FRjoZNKdNAUO9soE6/sm4o2sCV+gt84PUW2O7V/yGUrGZKqxcaJ
SqtmcYs9in2wAvkM9bR9BMOYBcL0ZAM/t5Fp16ApQAv4YeLdhYMG6IyGY3IcQemfCT7RhTgBz1dAfGVG
v+0jwaWvJNTWrUSd+7FAAnC1VzXxLAYxHGwtjcI5drk4qEyzzC+wnRY8QdUpxzLD9PXmB2GhgANEowvz
EeOX6UiCA3BLMnyIbXYY0zr+kcdKRCWTvo2HcvgbNP4VbY0uey1W73J+r8cv0cXYnk8kI7QFhrZZczmT
a8kodWMslb9ATsvbAJIGpIIj9L6RSnz2VBZb4/1iJT3n58TnHnVQe8GmEJO4CWwBIB8xWXj0Wc5ZN2lN
0jDaqonynXq8b8tQFwP8oNwDhv8NgA57Cfh+bAb5+HUjWlsL2BY65anmUGZMqsHSOBHzaRDUDvbRTTor
tRIVNeaBMVRD5KKCSia1AxrqtZAt6gGnn6oVAWvKkdnFYdYD7p8yehT0qos3Be6ahrkp044dotIHUt+w
zQsgB12522uSMsKaBWwdBMDW9uyLpl36Iulf30FlhzeTW3m/bVsVX/J3KOBgY/+YQe2CKQ5EbQzk5YTA
BVVq+O0Fs1Tn34BtKC4xvI51jx64hwpzwUmhXCAWI5NuER5fvL9EJSs+wi5+sxm/JOEKEHJBk5FQddX4
ygT2OJbD+0mdS+h83ZT7eq/TfqszjjLwU2vtpL9mnfjKyEi+n5BLrmWMhkLEqG2cAJ4DeFUaCExfX571
80Kp1I+Y0CKB8AguiYBeRr/i1xZi886HhOZ/GNqaXAccfeh2zYFkBNSzyajgpglNvQYjabdCK8g2htbI
3uBE0Id7k3fR++MHUd2W0+9LjQUCgZiITISQnyVR+V2HiexZuXW/ZpqJI2YSyy2ASfXgwZmP1y1D5KP8
twAYggYna2XnEm3K6pr+ejuQocy6QRx2BZ23rZvH395TwWvXEg7zbxCjOPAJmgP855K4ksosIMFRysOw
m/0T9pF1nQZ0aMux0gu1s43zzmvitB5eqZwY2hnKkHhk5lCRJGPZCDIRLFx1tAPQVVVwTdTtlXZZwww/
1xJOZ6KpOWWoPCd0FbvI0FCYH24WXnyJsSdVxtIBQpADKEi8IEkaEkG3ftNYTDgZNr6sEAI6DC65ZENo
K6usi/zjcmpByjozhDTvYbmdEXxnbBLCpnDis93dGste4vNLnNfD6cIF/N/wAZ7hzsquLhGieK4/vR+4
tt883o0lgOK/txAeKaemrV8Q5E+HGVkpZjjqidT6nQxgPxhYaQxb+Zs9nXpltuqMiPjB79KLDhvvq6Wh
17I8FBSoVQA4B4tjYhNMWGzyTVXS2I1xzn4+BuWkkto8TnSMZacNRzT8Jb4tzV8taKHilrjOY4KJbGKR
DT2sdb/yuWjbr+HMzekv2Fi4VPCiph/QQ6VLiDVxJDrbTa6IGCJgvjYz04CZTnLkekFwr/u3V6JYZ2hZ
Vm4+J0F+Fuc7q7zBwL2uNtMFxjD7NnlwA0Xa+pBCmgQ7moKYkLvqvjws6eO0355g1AiL/xCTlF1PR49D
kJIXYTbY1sDXz/2UnMwthbdFDVWJBkp9nYNFsiHJDD3lDkKL/dYduNeTiI1ExZZQE0FWTYM18Gr91R0s
xYSLkAQ/nQ1zGVg2swyH7SfWS/bhMHRsKZQ1QxIJ0TT9RK9YBvOHRc/03XWGFh8Ah2IJ525DQfOIoVXm
mx9fa54atXUMkgq2GLXPHuPaQF3C+gLR1a//QY5J9VM7uscJ1z62ljYHoVjeX7ZvCzIvMslLLDOGpeFG
pScLinlncNimwUKPvT2SCmDTzc7vJ3W+IfcH8gV8U7o/7dWQ7vXHoJcA2XapbcB+62hirgWYcDPTx8Wt
1vOX2M6IbjQFPy4f54ejK7VE3r7th+YLeYLkQZYq+eAuJWVJoOcFNkkC24W63M30s+0v5s4AwuY/8vnx
F3HYDwZAjLDSAf33xCWXramzeLwLm5Y46lzBCiklA8y9cuS3D16z5P4TRgaukXSqxI5GfCeKbD9G+ZO/
N0ybeGIjC4nU5qeOVlEs7whaE2Rl8nBCieLpTyM7uU6FFxcwore0v9krF+9VsXn0ppgk0/aDiuEse3AB
z1GqZxi+KxVV1CeKnmdTSCC7tktdjUzMScmPqF1xmp/ae55esbsh7uQ/MuogHylF0Y1FSDQCLTiE2PPg
+HcPyj2SGjnsJ6Z03Cgga+tFlP6D/sB0t1VQLV14l47zEdJzWpGQ1jgab0d768K0tr1zD54OX40zXBwX
2waStZwyzAwBLdYLPWBTHEcvGTisPct+mLJ+zpdEbcyXoPlA3LUJr9mQNJlIBNicezDZZYJJenF9Tre+
rBMiSLba7bKgiXnx3RZ9B110YcRVG/DzKN7LICciCPOM3HBRyDxZha/A6Gpwn3LROz/kdzznSZOVXxkY
mHEbiS/e0XGxJspLUjsC3LGPC6t7bcSlzokanbg+ion/cZMKr5atIsX/cD19YrCcgSUSrIAGB8Xq1l32
1PfCWO6sSfr8j7rV61hqqdTiXHyWuYUwt3SprJYVmbmGcIuvEvVuMT1YlCRfORdTgxPDZQZyRBEzepwY
dma3KjQ/+BaalvqXLPIPDJ9ZoCmezqV63bPcx8WIXume8QUbWRT9Vw8kxWIaY4Lxv/g/1hd6mKZyz26O
pZvAVyTQ9BLR35QGCCu4EhOJyzcv3SHWyGZPWy7cqNZjldQt/v1pn5tOu0oA5AbuZ+d+KDUmvUaIi60W
YHpJlAU1SfMPo/ty/RSJsF27q9lzm8DY6v96tpYfZDDEvd5r3BM3OwSg4t/mSRTYsbAdQVEw27KsrhQ2
rEgqZnOlhUxQN0J1INnLvxl4ijHZFYWNqbS3N2G/yzGpK9Wa/86DwjkUFmGI5k+D+/uBfvE+CXT77+Bv
1DJiU1uYmEcrb8Ka/KWe7E4iQNX7I5YLTOcoawymI4ZKHaWyc/z2AsP9AyKB5YN24wPAMufjOAXiSeqI
6g0T8SWsfYJP0IxZUurSAWFOPwxFezkQdRyfQvM60dDINEj3/84iuOus/Up9TpE/LyjFDkGCqa3NmY4X
57+gBheP5aRDkX4c2o6UtaDYGw4syWNEKgmRLBA3Ae31Bvr8goISaDe/uE8ZZV1prMm8ZNQqaPE/I0nv
JtG5t0gDb5wEx0al9el1CXNb2xlwqzr7dpeUXZeiAUOvildAWejs07Fg+z7C/n9UCrndVU2isFu47xB/
m8l/63DOga8PGVAO3fCNDdxVH8IajwyUMPzoOINhXa/LQSMr+zjTRG8DCBpbuwhyWPRsQ/onkTmqHnUt
tRsIihT+ytmEoYo/O50LTOZWfQdgfIfc2ZPFWdLH3zFCbvZhhTs/48yI+IAJeKxV897252S/y9fP1hyD
dO/vZB1aYZs0wYeXI8aPl9XKiqViuj3dykIC4jeMpXVZUbpkqGXg9Z8A2xFh5jGu/M4CR2DyLqNlH4gn
fRJRV1yy+DLCNza8D+HAgw/LeQiQOBr57Y10WH8e3w1O2NHvDRaFRdgiiV9DJo/A9JrFIlihGz3yqXPn
V1HOTyHg7DIcEpAsMKyog4mhGtQlcZjJjq5AkaOkvBWRepoBpvTH7kKuoqUoVJDvXcq4LuDQTRv83ywv
HcU0BmNU9CDYlNhW96lHwfB64SJZi39r32aujZqVAsbdbtG1Yz6ypKcH8O9NRP/L7AgimwHtdMUZHFWf
6uNxXtYokGvoXkb6/9H4MJvndIjCnWIUVyJWTBtIBfgaN9DXx2ndkY15ib6zrgwXwsHTuQPLWwrtnY+D
80rcebi7Uy9yzVNOJATHo9WS2AAcwbc6JF3dVoAmT7RL/gCWzEmpX7ViGrlda3vMC3q6G3tBW54ewQsj
bdV/CqHut3TOKQATTqXIYOymf1Tm+xt/3FiiVIQ69hxAcyR1kXsa7LD7CU1E2xV8dEuo6vtIWVpH3GbR
x9UdoyI77C5LeTEFdH3yk9zP10aNEL2gTKD9sMJhiHLjH8niqpSuJl/06a8INnRz/lNpMQZ95EEZqJRl
/wiILxJJoI9iyFdnuAct1dUCJKETfAhrzT8g7U2JuRX2TKniBsADHruwmshmlFF+drK6Gf7oXcMPoOD5
imU37+A4fUxNgTamh2qX1kmARCx8MfjVo3DpENsqhgiSO2Lg9rUSKFF+201NkcSDMOqdIdUfAluKwwUK
5N/BZupY+JytMbgxprJMvJaaxlJFnKtGbt6Gyqy+Aqg+4+oCPaEm9a/cKjRzbpNtd+liR2fwaN5buATx
iv/QGQSPqBruWSxGIgOewoAVx6Y8iaw08njp2mjtSklQApP04xRpzLiwcitLGzdY0jh2XOPEPkRLVJ+k
SaVtlkQ1a+9C8L+JmhR5d6Gfs0liTYnhBenmJIy2j6Jj+bng+aCZ7rZ6T05sOHqRiHdZGCzbJcWNTDmJ
YZyuQWvlEMCYlhvr7xE8abFalnu/div+txbuV4/Zfl8NR6aZJfxvVdcQvlElN3p92Fh8C0o/TdfNJ9c1
GZC0mcQfz4iBzGSXmhKf/GXy+3E2iXtz2BFzZDDD8roQnJt/b08ekCavBA9FDgsb0AYCgJAH4zNBvNh2
FrIppRtjG/E6RfNCn6jVWjbsnBC1irH5sfI4y86TXftjjjCSRUqRWH6i4YseqhUAPNdKQqpa0XShBat2
CdJmEgRA+0B2BveehTllodvCfep6JXYM+ia/Cu1N92cAO9zXG+YPly5IFN2fSTVMvqmHTPvumMwhq8cK
dj5ax4efvURx5Pg4/7WXMpNTaxDRWcdM4fiojBuKXdX8L///EzgrUJIAYiZT7ZNBJD00LP2Az0++HQIP
TvT7lD7DnB8MF2tGvg8uL10/Ugr7pEIS8OiTAxQe0QtpUnLTjyhllyWWh4SPDpPQNXhmD0o6af7kxqOb
FFY93t6RqC7PbTSe112QMR+YHM4nrjcW/t7nQuAZIZ9r7Nj19B4ckF97tkugFgYB+kRCWEoS+14E5dIc
q3hTD/AZ44P45xj0FMfXtCHKEPZxc23fk7vhm+FJE0SvsiJR124NfMSFEbZIvo+OF8EZLsRL3oIPVwA2
oy/kjO28gZkyWNM+5ArOCBPovh7RQuEC0F9T8Buom2qgTgnkBfTW19bbd0r8HKAZHxKTl/Pm2zrJ3u/C
AVIgWdNLwfMbOI3O7/4/B4rHir4qJXvmPVDCTqTGnMMAh610DhlZ+KpzRVC4U3HkMuZFoT5B0QdDbQ0H
Qo+G9kDLXuxvTWR6TizrEXO2JDg5TpsgoN0dSDOahzPLljnvMMd6+L8lo+dydGvqpGiKlyrQyjPD9qox
VS8hZYRZstmMfVsxvDCp2AInp480TOUI9Nas9Q+z6ljcJns4+rXYfa3jSWLthMfWy5aupVUswKeGWB6/
H4KfRFB+X4WZDoxdOxWp+WlWVdcglKvtv4qL3+idLvvpRTw2dfuhl3mnY9ZHcoAu7EO7clx+otMhbi8O
nVs+KEzuL1t8bzg0gLQWGoGYGAIEUWPGgdKufTQu3sidu4vrvwzUwOPdjc5MMKw8bCmQwe1IqJdv3mrx
NDDvyprmEoeBZLmX3ZaHCGscu6k/SDR6m6qQA/Hr3tWD8w3mGV+HQgdvzfiR+kTmyaeRxSaQnkr5+R3e
NiqPIvIAJOxKVG/2S31M4hB1VFLj2VaEEWgMYPhPleaDEAXE4yV4j8/9MGXUNCFpP2Uwb72yGzxOxMzm
tPb8KX6BEVL4XAUp9s7v3dJa630mGeVcyKR6B9nhd7YbMuDNNP5IGZ9cBJk6DQ4JsMi9I2XuSzP7HSi0
tHVjxswfgHGDlpl3EHeMbG164SeA6kVvIGXWF5iR2oxKish1ZSyRTQDldfhveP0+T5jP2ihuod4g+5a5
Kv4y3C+UNDdalnNKyWYLTukZtCVvA28rTXwHAAA4ocyGbt5fxh0ko4Y66uNdsusHIvXloi6dzakgHToo
+SkyQHe14BqdKc2Q0bjtY0SGnnCKTcbQIpIUb2nR0dwOyoh6CIDhrk/z4PF/wKrGSZM4U26AFfZ/1Ha3
1suvJVxqGaxosY5HJK5OrM0rWP9ullD2buqySg1BDx/6rmYl1c/G9RkAXwq1kVcmYkLXkdhRV3ogrv45
HS++GuTyUfvNze4M5DeAsKR9Dm1tMuCkKiMBunQ1cCdqGCoRwcPXEY1DQxP6bcMadN/mtE3bgqs4DrCC
JbBOrpMVJTWW81AiWk6vxHJcKftHnBTDPJYCv/d/BqNcr2tFS6lXQd+oPWl/u6LHca9+C4w1Fmb6t8BI
kqK+YWDT0MRVHV7DmHhFzt9pXhpssMzJuKxtPuT4EEzK7H5rKcu+QzowlBnWuYaRFl4cgPpQyHPGtLs+
7X7juN2NCrc/Sk+RcD/yoctva6N/tCC2yt4pgvYDABEb6We7UWTEAD7m100oAcrAZAmt+s9/uyrChL/Q
RHzIcvnQDELSUtEp5JDcPFKd3ipLzGbKDwiWq9XwrqdTCI+KvY21CVxz+uKaenyvqdUNcYz3tqa7qZLH
GYdGI6o5Z2U99ScH0T8x8OYfVM23GJaYvChyHdhGXkzdVSMaY030W2B9DWUvQAbfxDA2iBOmr+OGxrvz
OMEJfL+Up33qxE2CfRje7T/tuEbGRap3jHH1xFMxeWPAeVXA0DeXd5u/xhIl4Ltw1PXIBGhYwUCeepXE
08nOF3LN8q5U1F+2XQztZv7RuQh9Be7ESAnA+oIp6EQ4up1AHKeRKV1OiK3JnBJejRMAZdizoR7CUutn
zGIhzFTyVm7eGjeNwxPJAf0E/Wl4o4+L8ON928l6vSMSfAYZRandJwOzuFf3+8/l7u2ZdRMODV/XGIRr
oL0q5HtCZYstx66kxRKKE9xptKtNtO4sxcwvRU4as6aMxJjXFVgfU/2KdAzVoV5FU/Lu4eakqsVvOiI1
G4UpDKP6hXU25R2BcCiqZ3+gY1ptI326SvaOM/AA1Tvwokk/VLkE2U50zhokw/Oib1q+GFByvYkyGT1d
bbLxnuj6+mgbHKFQg0apv0qjjCBCg40I4b4bZVHI2A4l3+D5R7QDi/xfSYpDJsEcPojTumRtjytCfpci
Bwm1AMlViBuPr50I/y6RKrQ3t75TvUmS4qaib0+9VeNjVnFQ1o2HMAYSF15YSHcoI/lmVLUvmqTPD9N0
2Ayi99cmpK0W+MlMHIGxW7mBhwuACe8+lUybcH/IfTAuti1E+YxKd6gg8gQV+h06IFlrdUYqqLAAK4VI
gxOk7abC2f47k9/DUYa/4egG7ggf3Ys2nNNZozijT1fz4twPZ4seiwT9XVdZfo5U+Fbi4ydWSNcWwbAC
hr2rNg769n3HH0wuGn3fVTKFbH/XWnDQND4iPlktYWxKYuabgu8+2VwxlTZDjXVFffTW8b5xOPGL5+sV
1d1luIPBjFFotrLN/Vst/Gy/LVdQmGlwUKdEHLGCumrqs2wtK17MKqMtog329L4YdkjAChWncncqYyZQ
j0s7MTP34ONibeZr6sjYx0AWoXCp88kE5SL7LYdr8PmPaoYJbmQfOmanw3X9FTnkd3bGrFEMKT9QUJch
gI2B4Mya69yejp257GXn1gsJStLumwjG8NIHJ7NI0HNPBMv1hWraHoZNfN57BEhzM1sfq2rroe2AX1Zc
/yYhJ1k7l+9kg+gDyHInjag7cQ1KRRnuyxBVOQJFtKVD6YAr437e/IRLTS6HdNAcCeu6PAeFUgl2BDYp
ItcHk4y9Fft9kgNE/dpyGo61X14Lj26d7tIIoMNQFQIXAPbGRop4Qyqc8gGQTilJjwPTo3X7D25H6ZDe
/V0WFV7DUuo57IIj2j8rQXFzGqk4F9OSfp1N7GZ2J6w9+2XV+7sVKwFRP7DSi4lt/km1/B2mombXJaNg
K/iDme29DUjqpB8o0YSaPDqFOtywjkmlNcHb7CO524jFZlbYf2u4MROHiNC2NAic+hMufUGeUHItsMhN
NHX4hiK28R8RgghAuWJLrQ9XxcSbVp76nomqnzRw80OgCre4Y0h1oZV2/6xKWa3YIk0Aqa5kJpBiv5rj
a13iy+saZyOt2nkIQsGdGa2iKot0sruJz7yhBdyT+70E8q1WxxgFt2I++G0FDLYxijfI9D09XAvUDPoT
zqwqd+WIzKH4pwFnocxThvLLUVrlPv0+03MB9NiZxrDgDnYCQ6Sc20PmRrW8L1o9H+xjr7rCQXMwCVgX
wJMDNSzzPYv17sKHZ1Q852r3rCeTG/mSm2ISkSy47oPFM92lh0S/EfuAcTLW1UwGJ01nAEw2fXAZkQup
aUlcBr0c2oLe/fxrBM8XO/F9fAjSeaGSyfWMW6tmMTaOAjKU71OJ1LSKT6bRAa11ZXzjYaqcnSluNrTl
kMkxgt0jnMsY+ZxlPgo9c9OayjPEd5v5OsNnTcnR5yZGbU3VvXGkDFn9oexEXTO3TppD825DHGZmMUww
xYuQDgd/cDEx6fEsXQZ5FhlgoFbljHRAL21GApkgGotbPaVuKHu4SLALbjWRomxEXpj2dUkwMTBwqbti
CZfIsxqglfW1IorQi3L/oRcbMSBm49LluUtLlFxvGFA2soqqnVanxdHcwkISB5F1sGDO/lB00l0Eb9mm
Mt+9e9nHWdk4BbozRdqazlf0ofxB8v+uKXWEratQD1rUaSY2Mf0SGKU0wcbW+gVDPfgKl+klc2PORgEd
XVB0thxiuNXB8mY+xp++9z8QJ208mwRySqdvJtbKQfjXRr1JDQqolkpludTOK8jdykJQsMdptwz4EiU5
mMINjxIjQxsejLovaF2KrkqXvrlrKqfCBa3utkTrl1bkD6OvH4ikLBLW4e034WAJajnFIpgEPSaQTBzF
kSU08cRY83M0T2Mk+DGxOqLSdalxGxX3Rw9eUPIMMs+r3b7UdJupdNC0XI46+smZf36gkAVu9g/vXkN9
GT/DXnLtp/Swsm65zIndSM6VHSlXj6R3yh16dXKi0ZTlk1/4MzQaEeRPN5efGUeHqrl3nQy/CfVLx6wu
nc/BPVlDOPxPUDmy+HDXedtuJrFPbdhFxWF+Tz95R4WquFNzN7dYhv8kxPViyL5MVgtM5I6ojrmszOOV
gjCR2DZ2wHX7567RP0nNyyndnL6uyU8pSoshpTnXy/Tl1n38mvm34m4I7oXzB1ZaDQjioui3rwVZhEep
ESuJDcG0R3oJ+iqDOtXp9uysdJP6AahaE20kOVrf9IvwWyPpP0XuvtSYZgC99VPxM5qzXDVT2eioYLTN
6jrCyjzyYZrHOtTSLgHscB7yxP9V+chWkUYmCLUZiKdhm1F3Hj2D7VNbGGxj7xyG00EEA34POyHg27wR
A5Ctkc0VJ+rJ6QAzb9VlZupuIXCAMUedXtfBkYsAFDDdK4LLUewynH2QYSrbLrV5UwFJw0UMQus7w6n2
ZLdPzhgvVzAnMvagzn4xvttW8c4CTUUFWlif3dyTO4hUszELySY7b7Qu9l0h4Y3Pr62eH9WUf7WiaSPe
7MDWFI14wgaFZUJEY9GKA5UDzLcgr3jhyYpsjPOAzXhgbgmTfNvlBUj5FSwWC168jgIiDwazGd6+YFmL
F0kFsxvBHCIJy3rXbqoauO32qlBEGfLi401kuJiOzPKlabeQhGyn+5yhvBHP+5QAfyQi9OVKL7JQbJmG
iTt/C5xnyZfwH6HPHRCwb9BZFGqqJFxHs8XmLNS+15gdyxca1UVUHHjTeNohqMDawKqN/l0Q1fo3i2th
1x6QUdRjjHFVg/Sd6UlJ1zcIHVINMhnWBjvSxm8tT5ZgE1WLzl11VYMyKb+o2mHPAZQsp/VFk145qIPR
pDd04s7IG9NCvQv67xSpYTmW4YLYevyB/DrqSmRzm8rvTgWWpkJldWxZflnOaglTk+N9J5P2vQCfxYdR
dYCLkwXrLDMwrlyzqh8j6sjmUcSHbMqi+aIBZY4qJUCZsbdGwG6T2UcJ3zzI9vZVz14okdEuCl7qi7aC
Lwur+/KpQTBPOJvh1fm2kMFV53o3a+K9g1ZTsC8VOfJBRrZBo2GQ3DjyP/lAMBvIgvZh66Ula6sxE3mH
fOn5zHU6c8ip07unFhxl1q8l2SiXcOyKQrLiL4AzSAfeii+ocfL2n1DDjAf5PdxC3Ww5HmK9jktMGicJ
miqD0yFrDM7APsEvcnkoT9XUjgWDYFde1YGU7ONUfPPit30EA9IzLM6wApHPQDRBLM6OcHqdsQaE/z2r
YQLAUoHJXF/0H46ic2ZHHUlPouyg61l+3mf977MRK7TYHjoxL7EmrYYChydKIKwZ5NCPMc9A4IUuEV1I
/nY/sFfCnxDNTr3hdhjvRXP3p9+R5eE1G/+AYdHgS31tXIARuerEzt9VT6xsy3b4pXJ2dqbu/1ogwYN+
ameTG4Mk3jnb3eJYPoJXNHKLC22/hrB9Kh01rTIJkEt642VjDHUMlLAkziRp7NZs8FnLcLEYiAkmnjqr
JD9YyujaMuqiZWbtfzjyfYGgmpK8Em1RnNEMZ66qyE5Fi4DVNwklnRFk5cZFFMtXnFeX+Vpp2YTkkqeX
lgbVl2b1BTseY8zW1Kg6K6PGpxZPLXmy+4uo578MgWS8APJEcTwO+2GQrZK5PMuR15xGXGE4xPv4UwxO
ZQTCZqc60VQKkuStDPTNz+ZtW4q+BcL0ZOpnWhCBFALLWZlorctxtjU4Txf6BS8cyQALjcYe2RiG6XCB
HEYkyLcdC3Yl/UvJnKk2Iib0cDQ5RoeLedGIG1vmbZ5DY+gc5SqIz5Jr9YfEzeheXIZ3H563R5CPYqKw
M4DLd/8o/LudxX/S84xnNJ9BDpC6KqlHfRY6IpWONLY7ok/EjWwnVjXC13gWBwRlSxpIlwV/vyBvfSL9
ZwxTx5P8+cif2wcgVApANReAb+N73XTmR99dcmZbJYnsPna0DKQ9okI2cxolQ6PjWpUFX0gvdsKcPKlT
y34CU/OTM5VkW9/qwYFguOqFTLRogYdD9FghKzmgvZMrudJt1u/WOJM2LSnTAXnhGRDJIzyjAkepyvsL
Ti1lY3RgWLlRPjI2qoSMrFN/t3iq8u0eQdkVtGaJJLGdjmolHjXPpwuE1Zc62aIV2oBZKLGTWrwoBRbw
1lEGegxAN1JrNjMGSVHBmpQkN4EqbzSauhkig311e+2+8tPxDIhvmU7EJJJxeLHRQAQV5OFEjpdNjOQC
aCS1RWhFJYzz0QxNhylmq7UWl/S1WxyOVpfV02YvCTRKDfLcykEeCSdAZhdt8haNwdgf6ug7dREFB4GO
18Xy7O0r4X4SsgNUkGHkcY1ZkC//Dte0XI3r5J70cmjNVIgxJzNtojDnVMcyXl41pZTzFnH+YIKjCET8
jedATZF8Aww9UxoidGq2uQyO5/Yy5jpGG6eShzOqmj5jgBj6DW99B4WAyi2Syr+hYLGSNUAEhJNLt86e
oesMKmVTUAiXR5yrqyFpwMuJTKpxdt4k/+beIDoFt/8eCFCdpofzW6E6XnCw8JoJ1PKo5eE8Wz8NFX1c
+CJwHJc/jTf7mLdkN1YSsAIvjSrUphwGIaJVlE4dhk2/WqY6MH+nCFSBGyWnjVK+XCkZGiQnX45vAXik
SsuO3t6Bn/VXMqfWZA9Ta8YTa1eX+2ilysvaTgVPPIw5JdQkY13TxMHcgifPVipFeii844BWylxw9+Ev
zBfzATa6iMoWRyK3RM7xQqEE3gTbiJb70kKvweHgJs7KJGHPEt6co9uybKVIrPkp9nk4m5gH5IPVVrEp
gCq5TD1iRvyvu3kMuZuEWgoZE5hkZBLoGstrUxaF5NMpiwcUjWJ5O10DYcywFO5avMqkOuuWiImrubca
oO6RiIlGwJR47C1Xfc92bV3ljrWrZDdUqKuolao7E5v5o8y6b0tZj1C8O8MNyFmgR3NErGZv/DccugaI
hvvDfhJEq+vNvg5OCH6uTr2ujM58Nd+Lx3kdtxekDv+teNUva+hKeMqvjdYyPQF0BndmGJif+K9qTXJF
vUCHw8E5UUf5r1kd6Ht4k6dpcRbpoXBqtK/+frdYTDUzp6xqd2taNd9LQdr4vBr1soAsmbWuBg0L5+Hh
xlHLMdKUOVc3wjXBE3M0d1tRMyuzMZ+HnE0QnGgPoMg3djHJOqtUeHnS2bb0nOxyafnOoviNPMVOy116
6wsZ80o9VOHYjCRHydVi3tWsKaypz2h4d7LpuFczPt6sc5KU58XEOjWSVAKXLr+wiIH6jqgrxvjLIk4f
Tooy9RtOn7zKXDs34z8iWZBHhlsZGLv+pVzbNZvxHHZIWSRw2FzCvtcj3bcZr7MdHtWP+FDmhjMO6Oyu
GpSl663EgGYRlCCsH/WZtEcqeMyF/Gd+ElR0fyc01r/susBJZJ3jcfIwug7bjCP2ZMrQbFMq6YleXTrx
D1P3gbYrARIE+hhIc6qjTx0iC4KJV28cMlJ1/PlfTIxwwcM+qAchwDrpX6fBu9rYM09X5+8rnCstaKr+
dJxDowZpjNRT79Cg7+UlkGM2Epc/3x8MyN2JazoykwE+tsXepw0YwA3hHJcncJ9SePf+ww0Wk/ptgbBX
yxKn+QqyCCr4ZgpW54BzFLalj2Rq52nwD6mIhJN/GEpMLEOobwwJNwWkN0+XqbMxIpi7aI6Ii8PdOPln
MGP8qe0sfVWyO1eo9vsIWYQTdbNZeTsbf8xn1qUU0azEytoJ28YU6c4FRRXB6mS4A3VrC9pnaUXpKFey
cB5GOsqLKrCeFvGsv44bxfDaWEnF1KxfEm8TPOKukjRYsyQ5v3JEltTQZrIFq8j3fJA/yTGrenrsu3pF
MpD+QnbvL7nbEAK9f6MlPe8QB94dMtIDkvp18/QqToGpW5j9LigMLpJCbC2fKJBkMYkEfPth7jNzNA5V
nRLWug4eF2qN0iR5h0TiHRfJKeGaGkgTMMN6ERRlsNeUSZurrq6kufIUvtfElGzKhGOrp/3LM6s0wZ9g
7nQnoGdUwdGwFvGeG1n5qRLtBP+cCmkVt73knXB9zYFcgnJRY87WxLRSi8E3n7ovvSH2EKCMKrLRzY92
AN/MURI5WJgdHXDUNI+4EkSAwFWYo4K1htUqStN/9t+96SXnjyV+CZYJxCKf1B1MExT35l330hqSMAdQ
Ve+xCCwCmfSIJQNT8MXNqLTm0fC5+8LDRHD56NHN0QREnKwR1W96ipg5nzRpXyNH1AmGdcJfxkC21/jL
zceosy63GpBvqQaOwV3XZN2Nsi33woNdEjeI7aC0SZWSwp0OhvqEse/uZpKcafhwoHZtnnS5r+Xews8f
FjpIyJt0Zo2BRy2K/N6P6/Cxt2pF/GRPdlnp2ASN32z7gzL0tRqwUHKaWat9smQeE2f5zCB4uX/18Jwz
kisaykS8XAxLH+qE5Io8E+M2ENNx/8oLLgVmJ7yYqh+LbJEGAzZSFczC4nz/LexT5G8Zsaygjd9J8uuR
bOLRVvbdU2eyAEHi8o2D+nmXJPBr1nSK1plLVwKeeq+cuBmb6nXtv3dQHBGLt7wLZiQZRd71Fxus7W/d
+DBQU/1Po/mv1jAvJ7qgB5HhO4gnxS3Tn+J7UPHuOScO25gNEt/EJQnFXQ4ijLtoYMZvGqq2ly+RR+VM
fq4vXqLzzyURyUf96/CmhMHn99b6bwmDRXZvNlG/WrOP0fpp9YN6YKrKQJ1Z1Wn0i6ocSxuUS99dQ0OH
SwPSifPd+TMwNupLu29EF9Dh3/u+Ao5RcSCduvIw574pdkg2VFAN8klWiUXo5Hce8m/59eta/aPZYhQf
+5yvyP6/DfzmBOfABrZ0N4gUwEDLd/HRcAXh7J0bdCIcycjoMz5U3O/SKBI+oFe8VhgBfSmga4MYB4cm
0WiljDQHHbLlgXgTUf9jPE9/UpAOg4n74ZqtyUqStjeAagBiPokFQ9XLml3eNNrql7CwngDl0gLEzUX8
Fn1XoPHzM0x7t9fVMyIW4kYXnrLWV3uuE7cl2h3+wR5fEu230IBd63XZ94+AA5OPiYXrudPD+B/Y0Lyr
kUKck0i5pIzv5+kXIweghZyjWR6278nCBzcZobqnav/eOlKjsv3r96dBUJd8Dw/VxGw6pdL2jhTZymRY
z1i+gzzznw6c4l8RD//qZ4BwfMxUrRIU6Nu6qERB6wToHHLQJR2qHrrrZPQzUOeDt5E1KF390c/UNkEw
YsDhBfGpl6usNFh5e4MUfHfZjnMvt2mpYSBaeuJAzn3X9fgJXqz4YuueO5bduyKxian5O31/m0C4jCOE
9sMoBlPAIhFY6i5cAGwR2awThxnM4f/z9hkD4w2OKg1tKmNZKSPlSwImd38z6wnDQFT8JC+Nf19AOGBR
PXhE9TGEJNKgX+axh72WobkMkxnxzS46NVxsgA1I7qgLfc9d+e+osfevLRrH2d2Xk7IcIJs6LGX1K6IG
y/KTYVirMMkt1N+yeTAPtTJlhXNvnrVvPEyqAyNxaESp7fXY/qjkhvQiwZLPzpHlA9/6KWJUORZcBg4E
yp0HCQdSGVO+L5k4fVlPXZsHJG/y5sZfbvMJmQLddOlqadq+PLUlLVjmQerd1j1XuJUZzST7tKT4I4t6
wiQ09uRWBNcUuggPDVm7s+oa7yVmdnCA0YeJw+oj4aZAAlg/4EQsPoUTu2FWe5IGAFu7dyXzeO4qRVZX
Xd6VeIC8J8YQ73zeCL0DsHKLgfojYt7cmrASkU8EYzhzEZgEamnAYmVLw/ieNrfm0DDVjh0JueYcCL4r
5DiNpArx90uxlisIeEl0FWt/QDELe35QDRiHLyRC3rbN2N2WfOiL20UZfNOBgaSZgqyXmnP0IKertpu5
uRtvOh5tAd3kfciu0gxo8PBZAJtskzmNGHK6ORj9ZzVX37z4vprq/sgnTAKH1EXo81ULfycp4uOh0pWv
4o5QjPN5NuJ/3IFHfMvaN2TjW2T0n+2JSY0100ZheJnSCnIC/wpmGDlfoPR62t+PPYzfwDn4t/op3ol3
7ibWAdmX2mzuBJ0nfe/m+SijvgVkqYjUf5NrXu8v/spYU6WcSzRF4tPaq7nWt1gYvYHpNVPwf5NkzYBv
DQ6cOulTIQ3d0yig22yXEoWH28UPPPtb3wSxWA2Y9IF/b3BgoN0VynNinQ2oxrED3gLuw61Sn+eGA06Q
tUBMdULslSnC27n9tloClVcCETmmBJbSnGhhGjSP71ijPuq68jP1IJ02bO6hAXVTyUTCkIaIuvsOX3G4
okGpBYaiykay3IV+LVLAN6IU0/QNxpfc3jDpLm+05CXZbGD96LixxeO7I4U11faU/DWzQ9KQJB0lpfp5
dQT5c8BHjLWoQ55MDPb6U5LylMystoPt+IJbIVUAsI/vb2C8tvFb7rKd2T6UAaYEdeS0AMgjbRGdO+wj
Pfytf/unnqSHDGwH/mCOCCJkosHWW2yIjUEUIC8pv96zBPQJLkwXxhrK5BQV+lgwh8SuxtpZu8Bi6Bnr
Elc+EO1XVlPrQw+rM4qPk67c4SBSVPxW3br1K5W6BP/7bVR0R0objC1RHBuHEyrHPYRjSOUKeeiFjvZe
/sEsrbvnpsfE+dYmbZ74l3qIzekXbKk7RRCbDb6nz/JY/Nc5l18lYXGK8jRduG7z3fQN6rkHpVgSWT68
Gz1thd7b3/abnn9jMXUQl649W/8Wvgh5x/D2Y1ak+Ck2unx/wmIC41oXVIKO3q3TMnrjRSBjKhc6GXa8
RT7iWWJKyga44nqIckQAfDHIw/74P6POgHjyFXyrhDXzKoZg9k2zZADT/xfEyFGlBgyTZD3nippxJ8V3
mOC/LliYcxEJG4oKI87jQHHy6ncaRb1JeMGrkFAbUBe/PNNN73RPam7vJbL51WKn7TQ/XIKptLX6tocS
glQUMjSCMG3mTzSnEdYY995QLi0KMbbsNANRY6lO/5RzUZh6E9mn6bC5aKEIMq9zNnDNekERWE15BEbz
Ll6ZliPWoFYgTUA+7Nwi3x7vP7n58yIs6wIOkB+q0UkYssKIpXUkC7ZSXEawajCMhxcUZqp/uio5MOLl
Xrn8kjXymyKzAPioAJhKHUJ0x86D7pShAX9KNh0uZTHPcamhWLsvN+2GacengrH45hTZAeZA/DbJxnbx
HUWjLhstawLwkVip1doNa5RbCLjNKkpDkui/qh1nDuLO9dFqOh5zvxpoewrZ+rhSXU3VbUyaA4tzbvPk
FaZnRSFjBxNUNdbZ4jexN87NlMMjnZYfwIZMebLrrC0pNMB2QradsebG2Fq179sw168bX9d+40AcBT78
JjqdHotTNyn4CqF1AekDnSD50hU7jOkLpRi98sZu5Nx0McvPMLN65P+PWSKv9R8jXhKcVF/QQ25OtmMG
vZUbGVC73n8uJFVz4h18YPQNTbMGO+983HjF1W0km1I0Zq5t6wzzNBiwW+54gwqQO2sQ7qYbXxK4drn7
WvAc733uJMlbKvtxW+p0qOdUpP6MD5CFO8h1Y8D0kmmvum5dVd2i0CK3Trvzuo30gWIakxvhAJRG5DGF
b0wA7Hmxjwd8TIoP39LR1q+MzabjoWf9rlx4oytvsKQek6iTfPTHmQWY2TVRvMX2Vlnh3yV7uTEg0Gha
8xteZlp5LehYfCLNUQfbADYmPP90rMWiVqV/xEJW1abR9xCoUD6qX5Z/ipYy1JufeZYYUlCxoETlJWoN
uInGR7mZ29du043VuMiMqCdrtzZ5RypwtLFZQB6wBYyI4lJFiIhUG17qDGG0U/bkwTWWArIg5duwhcTK
mOgMvDmYbhCLeoHKNLc1znyld7ckfoSSfWV5DdImndic31SashqxyxnPMxYDsIIF7LD8KTQd0Vm6knJ/
PaMTHjlJtSkI1RCf8V6kHYKFF1TpLRmhEi0dabRidikrb+cYjggJ6eB0VsXTMuzPzuzLo3Nw67w1NY7i
3GB5i9WkTB9ctI+zR9Qk2BB+5j4LTgQB1ymhWM6+fHwmt0SyAXX2DgPi8m76jCP2q3Qzs3XI9MxqiIp/
rTbd50HKUGRCoc0l73qGsOZuhrd3TB9V8D7env0TJ66AFle9ZYCMMcHqFaNKDEDkXOcKZ4I767fWygzJ
uiLfRY+yxYOzQYMuUi78w/iYaTtfd+RGStMM+9rywNPsgqNfsEtXrt8DSQRkPRv3wJgOGbbfGUBgZP4j
fYZPQcOFsRmNbE1EtSWgxk7GZgtstLDncJvlTTmD7mGjeyNnjl3SxaweX0fq6lVF51zv0aXSie/1WNzC
ePeiTJU96LDRx40PmWqLyr+GCHO0hwVt4kvkMxXfKT/+dUv9TW276ZNcqNeEpM58Bf5NlGAvgbdZVn/d
1jTNIgctTbjgLZ0mAWTSgkogab7W9xI9o29AYpT+bDdko3264e5gv9wyrl85/hEHrp+4CYS6Vm9rQvQa
g4P/H/0g/0EyT64l62IC4YH4VZRjlr3dpXssIBDedUGLqJlHoc9XabrMlmBXXdNgjuAPghkcpKunMlUB
/ijd6+QiHiddnzDx4sgazyXIM8qCLiRGjllFDWMaacyZvV2T8K7kGkDoTzSHK1ITOV5XJ27+KOTohkZF
DTJKNhpL2xmyCGrY0fWHjc4tDbpma39g/X+T10XqQC9JLletha7e68rClsO/v47/YcB/TLtlZP9NBrc6
6HwhSD5ksltUD5mz2i8snPBT13LrXL4oGtIIC5tZE+2N9X5qcoT8XdzLWU1mXCgKngwNuBvpvxuQRRQo
hOkGOD3GNqNzzQfKMSjXSDl3fFNP+kDVQqSm2GFLZ0wLlQyZvgNkB35Z+bXZf6SiGutC1hifrz4Gkyfj
adSDukEohwLH+6BHKAFlKySWHPCvGFzajKaWS1yYQpPsW8qfbfVjbZmZstFSQ3M62md1R7qMX+wis4sv
3nizXbtmQElB7p4aLqqKWwjgq4yll72mjwTwFWQE+4wgmdhwxwDFZT6SAjYarip2gIGWJIOUerWXyHDo
xzJHUyFYSOi5Y9L76rfb7cwViHwWthf5voQbKngwwXYtzAmFKOFNdrMnqgAxvSYTp65WUL0VAuvRM6Wy
FJ158BpgdRE1mVndTNoqqX/u3qTS6t3ixXxXpXlhlqheK0atMNG4lBY+sgchONAgYDAmV1Ky34bfGiUS
g/MJRhtq2ysRzoTLQ6Iuczeq6P03lQFrITM65hsRVciM8EBHIyrLgDYc4NjNEPKfc3s66xFQhElrEpMx
W6QiXUwvONs1UQ8I4CNOjUeYSPSTq0wyvxOwD4d1RC/qHpXhTZWtmH9KNDVCj0tAbxOkbWWJu/euaLbM
dj5ytVNDuBi+5XvTTbUseJBZ71tRc0DJj4dxfAfyosfO8HYl4zO9FOKhRxOK7bseQ4PRE5oxSiTX+/Aw
EEcyYHbtqhyxR9Dfx2WNs4+KNkcPquJJNWEHaxK793eO5tvAoc0fgREPeKt7PUykSXTyI6Fx71W/NM7s
Gcm1JQznyGkk/LIQ4sWnEee/DEenO3NVWt/fr+i1I4B1K6uWkg/Had3TMvu6o07UI/DExugiM/vOQOuu
3EPrb0kXfqVxcd1gYUSNMaD3xAIEOVghQUyD85/N+kpro/xhtuB/3PqmczlkvbmE9lcN2L6aNdJTEhSu
4xD3siUryCjaqYcWmQDaErpDsgqep+LmNx8IQO+JdanRDwifFukx9YZNafx3dKVtUei4SAMXRHYK7BI9
GfXydX1xUIAbe8sJIcvO7RcrPj63JiriNb4WIaTtmpilM1XCfs+X0g3Axa0Pl2UFmnTyzqgCQoljNZMI
qrUIYOFsccGP62oOEPHEwTBgR3L/B5EYLENrotHuFk4Fz4UO34h8WtRF276Za5OoyruVnrrH5+UcDfdE
SBCQn7aeDKCvFE9a5+F44P4dz9ydiCPU/v9q+q2crMV6Iagc060SgcquwMxumTaCRvUUDRSmFs3lvN5P
Cr6UE5LQBBwjBuTlPT4pxR6EogmoqSUV2hO6JY2spY+8D6fmclH+hn8H7avZ9dLDaWNGuv5+MDAe4S1G
CuPTj3k4gUvZwWD60uQriZ0D+sORh6D4KMb56trYlEOJnUIApFmEJQNnwMI+uRqAZKumUpzR4Q/ljOF4
nCPZ1mUyV+1DTzOjSwuVguoGjN9cMzSyiLeHqOnw7N/hnHKegdoGq0sWdWGsrn2D9cABVFBvT54WQQog
SDupyjGMy+Fr4pLWHpUVggTdr2UIkIv0MmSiI1+H3Ml5QYJymkIWNedsZ9cGUbDUqojU2Nu9amVmw/TQ
jPmMIqPxMAm+lL0B4Lm2/lDgdgwUd1Chtdwta4jHlXYJlvXMTYKDC1jEHQoc3YPoEkpjfMQB3Qb8HnIZ
5j2AHEVjwj48pKOk0AW2ML49stquQlteDnXkEyKrXpiEA2VJeHoX1N1IDP07H/jVuiP2c9UssOgiK6W8
wL5JNjME7Pqa1ZAUfGBZqSLemVWwBmLw2+x0W70OoPw/7dBq03aBu0FP9gcrmB2zKfHk4SwQ1GwEndnS
KZjZn1xwTbdncgmz6R3t03AhB2FGzhAsYGvWehc+kBjpMW1ZWE+Qns5eFsF2ituRNPsbD4KAGb9J/0Ws
kZHJow4RHSVlfZEqd/0QQUHYl/kmFDDiN1f+iDNs1XHNgW4dkyjDAzzMob4adx8qnqxF4afljnsHz43V
MfYRibX2PoAeAxZxMqiOfn8EhdSi6V9Q+fUJli1UX1otchV6bKklWsQfHsztW/LNDlTB4rQkEQk9RWya
ZTqgzeedcuLCPkhJQijvkYjWGjJDpebJUJNnY9swxcNDVvv63oapCI2QiZ3o7TvgI+upEAa9qIymaVBK
aTghgVc1Z3UPvFmnmMtv4O2FPuHa1qHcwDNHWX+fNcER9K6OU8/9MBiK29T2ur78vVIRjL8UJDGDERs+
hiOp/V0vbfGDR24TxGpzinjZWikTvG/fQnJAagyYiAs9VDBIuFTaGcGiFl/582HWXCH6GM/qgInXzpFl
qg/sRFveOegdT/SJxJwCaGxQ8JcWs70X6+yA7rQBF6evZkRQXIW/9bd7gVrTH9ComaK6MAuFhroZ5NSf
UnR+jURe5ML+g4IbZ2jsP/hz2xy24lVhr/VqwJryJLbklBclmOz9/MDWuoQXei8hLWO6TaFzLCo6uSJ9
RI+eASUY/3iCHqWXP+RlclNC2ej5w2EAx04zdN0beC+Zl2lQBbAhZu8yZCk6I8X8xhA3nKDYb23Q1anQ
UaDA+DSTD+Jv8L8xkUHuiebS1o7Uhg2UKzkcfhI9yhbXcaAJYmyQzvuIQ6DGZziQHDSMVnnTP4E4WUeH
5kxOlCTBVsJd5sUNI+DyVvfTpb5+R+VJU/mGdpRR0cmzY48H07YyqEK1chT1qQm4hELxvX77Mx/gH8Nm
1ofQMcI69EBvesWxb3AayhXkn+geGM+omz4KB/vMOEnJn1RQ3enyMBcqsRF74679qtoHUJF+4FX+5IOs
fYEfMivwVv6JD3okBemGSpgf1Nc3CHCCMeeAIifkMnktWC266xWH4eQl2tbyf02FAywv/FBjZmwjPIOs
iq8cUAPSf6TNWtFs1QAFRU4H+SoY3n4BrPT3MP07VkPbCX7saBLdJUGGWvXtKw9s67/emHydTXtXVipA
BVAsT4X643u3/APsTj8kkI1FAFIfjhaxiu4l+m4NMreW4jAM7HuXThGpNjepa+5JAitoIOFuW/9bPrE5
EK+04SoQr8ya1jHYyzr/W8jE4IGcDcSaL9lkivyCXaiqnL2CvjynQyPusP8Un2zdqpl4WhfAJ5Gh7c9V
Xwa9x+nmAsGz7wo9yBd9CeZcQKMhPJnlc1pxjwqKD3UbyRUr7YkpeStU+0wz8Zg2149Sm6XLCj/83ECu
9fR48lRRs0gCl8JPOpKE+1Jy9bMXgAYGvgm2MR3rG1WzPyr6i9J24kk5Bm6okXR9pHY9ia1wGwgtzaaY
GNjAaAsJ7eoXaE7OaQioNXlL3JQVCUS32nGw7zAWxN5JqVKfVprOKXYutCx2kqjFEYDFzbmSL6uEIZ7j
wUFSiWC2rviUqKMxw/3gG2aokHWNz3Hcyj7EEWCnnruY9/jMnk34ZRsanMDroFXkgDhNeFNCM/PfcqqT
1IfC4DgPpnySeIfnJOa0XZAVBbGnbqpPSD9V65JjRpaPqaFd5ONliQ45lwYKxbtjlSGBGmkzjefJOXmA
7OUZqMnRO9RcfurE9k+LFuCKQ6wTiPWxGcHVnt58fqrZEqB84pD08lFjIS0cQmj5o8MFQTizcJHviSpk
EFvPqF8g2T8Mm/fydU+Kepn5Xon81+S5oPWJt6+KAqtpkVeG/IQS3WbsZs7+CZB37nGBQFUARCaiHrrx
mICr1/M2rUpUSutIyr8eu07bj1XGCU7tmYPv8RENzbvn8g0YP6vAPpOP9ycDLaRnihj6wTeerSrzLro3
z4dQ1pD395JHNKPCdbp8vo5Jtq/VsRbT0w4kiFFmCibAAaRnCRrT4eOP8Aqbq9XrOS85ycm+XuJWweVo
V8DwGZuOPtMayunTAOwh1x4TYsVRCaXgk6PaFTmzRDIpHAlsz9nfIh5CFKhwfhkjAdth6DaPn+g3QFkw
zNBmU0+0wcCMcRA9Hi8WNQTTIIODY2cOzJKdqS9u2IKJw9DFvnOwpLjWYkdduz5EPNO0832Z6KXpFrId
Um87buKNroSpYJwNViD3QCC9aAlBOWU2R/xbGaTE6kFfhcy1JbvFHNvuKyoWrhh/InchBEaUbM+ITuNj
qsE731eOBXj+YdhBL8k4rk0Ew53QooX6Z+Lus8YdiS9vYrRkG6d+p0zet17TGLAY5yHKe//JTft0ZDRM
QbYuMKtE8fxFA7Ebha/v3DKZoL6bMbI/K9mSMt1HGCx3HRNrTGMP2gpTZH3kx7YHuGckvQ/d+h6KCd6Q
STC7D09cOF5kpbR2AlGQihmFqZn6Wr87RH1Jhuc7Zcw3bEWcNhDAOuzkoHkuDIfARa7RWWftAX7L5EbV
3sK4mq1V/aRnHoRKgz2FR38HijqNWGO465KhyCDzMVVofyLYkC2nwTUGdSwPdyPwzMzOx90FpceepZAx
882TkoltLrhpjCP4huSCrWS4OvcG+6u0kd7quugSxb5/98vNqdnllcLZFGIQLXuDbAyb5ReiPD9b2MEA
BuJ6fLl3Z78JKZvrubwXY7OqP4vdFDRq5IjCoOFVjaeXpb5Lo4ipPs5jvhlJD8RDg/mfzYK1SQ7EHyrn
c9oo4TrJOHcn42T6FZGO+IwMD85PAOqd3+D+RcgK7nkv+MX5VXwnlU6gttENw+r+rQb5XUmJXX3jg6zS
1hJzlN/p/HPqzsCcOcG+BPJOICJG5VJI12ERfUZTjYEQqvDNt1q6NYPnuC7CD2Q1nYWH10msVCQy6WoA
EeIzmc8iudfvfHVXtH9o+RqSxTEkhEnK7T36bjIIPHBi2u1y95NGeqcxbsK+eOcKT37jn6CZx9BHDavD
uDNdoHXfCFbA0rDvKF9OkAwEYZjoq0cvnYSvOgdTZS9+mmpsEaTpB91Ymsc30sbT5/vh62cJcTMrjI1q
+hTz1R1vYaYyQ492UwjHge218AdAHFdioaWl0heGtOLnnt8doH4WpfLpPhArBObW3K/yxGYsWX6E9Bjp
gFKn04u8xvnY85rS+k5ENQftNRUfRi9L1JszQ2l2OakIkbW4PyMjSP3MkC3F/QHsRPssFraSSj6sViF8
GrVZh1Qhf5V5fsQ8I+PhH0KZg2NtN6tJpxNlyDZYWpdmRuo0vfdUIArbVFiitphqOXbMxPjGfa6gOuu8
jSCBdwV92U9m+8uG6qgMMDw4UW1HugnyXcQ80ut7D+ZiqxEX+jOWheV+2GQEWyn8EIb9Nj0A8PyJDsI4
YL+SOZtrNBXUz1GqE5ry2O7bE3khS6rhn4B6JvXs1+R6HjTCPfpoRD31Ptn8y5kLUtoMqe57TrDgOhfy
lJT9FQJOEli/q1x4QpBb2xKkt6QjCzBoI13PaTQ3kH08OgztWRkGhqNaoUu1QYS2Ne2KdPUkhq7duZhe
pVb//NDecXKnERYNTy1PTj3xsz1iB+33Tuo7lTdTRf0wXAPDJhR8t9MOqJb7QWC46DDr8xe+/FSRfIeP
nLemRyz8tALihGAfwY7lsDry81A7mQxjYKLOHz6GZLcMba8JhoPpeNWQzvdDru2Vaya2/i6rgnAoz0nm
yc+8jsmXWEbDZI5J4VmWgvGzSllwSMark6ku7CuCbc5opuHTHSjDrpDqS8VNlCIMblwcWZ4kTYgIfOT9
4Q05YmG/Ds9ngNlf1jBZjhm4R9GG7D6A4rYqOYVnBYumA7aHIejVLLMrvC2WE62/mZ8bSYSWBRr3vRah
P4/EYGelo9vPciGosDEexohiBAZp0USxZuzorch17RN/q6lvnpUQw2+A5hT7+dKxmT8eWcck3C9LcWyK
NF1O8gzbPE2Q5ZaEi93swQUJmHxkdbXXheUIEt5sccu1w+4CdHV/9w4dZ76B+RQrG0vFcDipNyiVNmD7
KyNnzhtEMVTx7v/1CYxkNZu6SS+JEsG8Sr4BcE8HwWdVAhgL+XdpyWZPU7/y9YpxN8+QjLOzTtKEboK0
JL64qQ52UNlJB4DnYjViL0ZSCICAgolNcXGnKUK4mr5nNOiBsr0hMN+cYWrS7W4JP/idrV/G91frFRpy
RV7AT+bjF8vh3i013sFmpxio22qC1bXupH/hWTETbIN+7ejA3tEV2t8YAXUkXDdtS/UmlNhw84u2kgsN
WKbQhK7gd3IsrGua+a5mrnd4dKMut5mMqvSLT++I/ByTMZ2MBPddLfgP39WsjdF9YFGN3fsvyCKcJz7V
6cRLBQ35VW1LJjU6MJhVdSg/dpJWuKaQWTV7gssIjpWT2NmBq1YblQ74/bgB4xApIV6CA2j+ETBd7J5l
aqaPSGLX6Imx+XJ1y+qLmfI0jonj7cenJWWs+xD5aUoXCNPYUx2Y272TsPQhmf5jpy2TMvcug0YiT6Ht
wI3uOspy5v9VTUacHFu/JZZSyn5GdTEttwxOBIaQESHxSzmSjCxy8Z/ZgUlULWgZK1stqrsworDRFHRS
o6nMTxYjc9Is8tvY+cldeG+4wDSVvggMk66ry1/LrIiIlAxjte2Hxq928b0FEby45tKj5T/7EyHeNny9
l6b5aqbjsi6lct1N7pb6jCPakZSc1/e/+64jJVyn+/CeDeSH6Usk3R+c5VR+MIm8pDWpiup3Fbrx0rk8
f9HTiX+fTAsLE0zsOo+9Ovg4BBYtErbQT5K5aw94nalLehSNVnCmrfCyyJ1c7w+lkZQ2smL9OUKSsZrh
fIok3JdN9mzElmMVNHHTyoI5ZV9yILikdtHcTuZGX5zDgTO057ZQwTb8ij+sHl3C/D2Kn4mku8qf5BF9
M7JNkGEMdhqjkWbCBnx05pqXMDgn+zzkz0AvcHi05f5ak2oxowFTXL3/eoPfL1ph97PEqmS/XYiloDNp
wOI238Jg4E3lJ0ML5UnYksX7HxdVLjEOK8O9SeBXWRktNhULoZdd117AgRcDpc3lJujG+KEud0YF9K6/
chpmP5DZTIM8mrzzusUn93b8IeC96pTkIJjPEGwwU+JZdFz1xnSqYevx0Wq112ZLcjza4h6p/jITzau6
rKr8u3AmnjpWG/R9V7JxwSPTZ6QpQGiOwOHHv7tFLgPdEY9clkgADHVNZcGDwWq4vozlrvdvVFRHjfyt
FVubpQTb0UGHb4uM858MSW6Msm5+xIZl/fiDW8ODU/MTxbrDSnzHFsqMcxxwJOUbXgEP+UgW1p5ls7Dn
VXzlXAgtsGdLjHAuVPrpz+SplnsfWJEN0RjQZ0NTEGhFscJZ0fg86dzpH7wPThTSxteokrZeCHUMEPw7
HgfBJS0RPmumUsTseTYh0a66ArmGf7g0fMlMd8Kl7z/AqEgbzMPLFqnAPx9+ZCHAab0OMMlP5Pz4XBcD
mFzlfIslUPs2pKWrM5sfmYjv5/cERxe6kT+CRUcuCleU3pIiCF557t8q5MzFFfrV/jUTCTTId/Tyx5l2
R0cM4vHZ8wxH/sb48ICgOA379D1tA8WiWvscu835hdD6+z27+rxr9UAHyqG15E7ZtT3xdIG5WKzMhb23
LyKlYmFMo3XqUnvxNnO74XhQ8IZf3Na5pGSFRNCPWEPnGXfa6gVrtauuCKyQoxTz74LobviqGZHCeLQj
S2Pi0C/YH0SA7c5lvOy8S6dj+NEtCcK3lwdoM5NO3YQNqY3rUzbtikWdEQTv+pVTzoFTgQ+3BSKVfx68
SAAY4GwCNIGJdq9ChG4CrkX1dRA0nuu2NOgqEvYrxjOb4XRGoi96TkTvwhywFjnSr9YJx90l2Jv9LQeK
ia+YVeilO3v3vMFMHisItkX/x8ZQhZl3FLSoWZI/MmpgP0I2RDKpQRFygyXqQuBQK1teGGHQCcDfq+Yx
UXRUGdkIr8DUwjkRh/n+MVHGi0fJMGDiwNKhNmZg3sjXzARnqFe38tNW5h0/1aMk6ICzcQTfNVDIo6q5
Ot3hFDVFL4M7CN5miXFL7rHUQCL+UM/jx9dlcmbQjqeB0lXX4gg7ViDaqsKlE9/wiQldaMQKK2PlKjEx
MkBjs93U/pg8otTFynYOJ0Jle0vtFLgNovRrfEFunpDx/xyS0epLq+3n5WmEJ2DBVAL670RgQ2MDeWbG
99bGaar4LX6U8CLCdMrnzm1Y6FhX+KUYbtzpctAI2TSwCGlW0JoNAgmpN+912EWDlfUska5M0Fon2T5V
KY+ZHSz2bZxr1bfUnV25BgV04Rcgl0ubLhwFDKXMvRUKQ4F5dHzy39RnbH1QtIgS+SfskrPR1e59nqIQ
fHe5Z2EIcrylnjynUQ+gnYyfaJjoQQmkRM6MUMhbqZLTlo/9G5Y4GOF/qNzQZq5zYM5dlcrRDyvS6oA+
BzILPYsQQ356nbxANNJwdAI+SNE7Vtp5zf7PSBMOKkGCKko4MjcY0NGZHgP2jHlM92QpXi0yJQkydtdq
Nfp3HZ9X4a3RxwTc0fjQvWwBi/C0G9/Kbmk+rIvKz3q0oqXjWPc6sB7tFGfGeobBKW5mg3dzinflhYX5
ntYjSbo3EZVl+sdw2UjgXP1ERR1Rq5FOjHQAbWHaIsDCzdKAc16xMTrhgbhGXgnyyuRmo25x8qFonLav
Hv5kskdFT7x9Vhube/WdaGSg1jZSOa5fTYcfwLv4Yz8kvOtjIuvHPRhUEg1Lytu1UzWjNPbD2w0nl2XW
yA7qUVfabtD85h17raZuNQjbULf/qTurefepy078yZ2FGIrx4Lek6HBoiqCjiYNjTHlJj/NcyDGjGMWK
0BfZSH47Pjc76YzCFyGrwQsDNfB0lZ6ZAlBPJxnLJstvgXhlVBwj8sGxRXXZXKtTEoBw0wQsarDuIlId
HZfu9Rl90u61rTfSJBv741hnxoOqwq5+J4BiY6rSUgP/RGkSxzo3RKoL4wX8zRn4cYFKsvzS/IzAhvct
/Q7kdqkScZbnKV7XRCE+c4DRU3gEMKldYRZh+W6wXnZ31Ch91HOkFTkzxNTAnlehQRYbc26TY9wT0jD0
zOvCg3rsk10kotdX6fkCbyEvgrOnarwFQ8k7FLw6+QxlWfT6dFjd6JvOkBRQh2yPavRvQ6y2E9NsWRTe
eqhdJ5QnEbcHSbOBrG9uLzKiAj57ZG+aTqfhzwC6v+KNDKaNhV5WTVDz7Tf+2zucZCTq/AoEtO02LUps
7uxKeeqUXO5ukR2lTKIS7i0LFpdXw+3mceq861wtxIR9305uTNM8nfJBc0HyR7l9bHg8XOyMwcHd3ckT
bz6Lb2mhjFJeXtBVk5jJhvQFcPeiiNKmZqk/2TOs3MPoPzttZ9FGkKg8MohSU5P7TZunW0Mb0sGgRzSj
yaotwDXOU3uNvA0PPO4jIWrE1BzQ5N1ej6fNvk9Q6XV4Nw4xOVpi72mbrQTvVxe+dXQ9q5moDnycOVvp
zykmgq/TOJ/XaA8u4Kt+2XAPzy0WKExvNyub3cXKDQXPB6zszK04fSnxKsStcwCJD92r1aAkuwvYYXnG
uITIBWaPL+u/QXX48xIoA+KlMOLhYAnUF2GOdQNDfba0uZr5pr2m+KNMLk2Ru0iOQEufiWD5wqzdv+9N
T0O34pd/GCIV10iOyUpKfG+pUVYR0325/GYl4GZkYuTfp9WSol2SVZIwwQ7zKRJD67z48uvZdVLeENeZ
l/BlMxcEOtGYzok4JbnG5i/h8/u6pR59O3qPhmGCBbo0Pvcmy3kidTWTE8qernqzy0hqDHWO/J02WdUe
YGCfcMFMGVbulDGdx/K9JRyGcOaQqpReuWofCOeKcyQWoCarn/i5FMY0WttHOOxul8I121FUl7MSE3mS
n38gbKGLXqzQ4dYpIpourW8nDwX9B6HaPPP5CctpVQHTolmNsTqYWD36LL5QNGKac50UUGF5lR6vADBp
2MZORTyJft6xxuFnmuGhJqONfQUp+vJE+5A9QHFYdWRILRtwtWatmQQok9QVMVdYDgJQA4Hri3/xxvPm
Oty+R64rPO0nmlTbWDI2lWcliJPQ5G2JH0Ky/nPn3xr+Qb60muAbm1vaW/llWFfeicF3eV/IAteUaCPc
eon+pqY+74AP7Q3utHylynOEYLvCEJ13NvznvYqiiGwdLDPR//YxX2bS/bqQ9qXbin1ozNVnQa1guuj+
wlZs+5lnQDUR7Iefrqa5e65qQpSdACyQYnX/eBSAM37nWFLPx8bitI0793TVs1SOo9+ijY3hnTmgWucg
IuTkwanSDrZ8/SFSXA4aMnp85Ef5wOWrNxosv6DmO8lQ+4QdQxY+VVKKeCDOMtvDQh8fUiAgPx/45cPM
hk61u5Y5D1vN34zGWpo1hCAe3dj/QCaZPexetM+/pfEvL2hLEyNV2pxAKnyFSixLnFsWU9JB6Zg0FF8d
dd/5u/UtDsYt5eUkbGhJD5/rciLE8iReI9ZT8DkkUq6FQMsOLqRL6Aaqw3iOYIMofvEDTlaE8XP2Bn8Q
1BHamqlYKB1k8TUc9Nl604NjmKWuj6pURsdkGfUYVdGytI0QMA+Cw10sdqFuLVP+QcXkknAFkkFVMAtL
Gxv9hH1+AuI/CuY3jVXChZRfCRo9jabetpocG+16vJ6bnjexO8/8GINBpRwZxlhzMFETFfBGIg0K19oo
tKUFnhYRVsSc8a+nnX4K+wv1cDMDzu5K/6rFh3la9unLy2cu1g9tMmUN3vnm/YNcuIMqrq+e4JuBSeta
N24Jr/wHwhgIxjDpCZlEuvHWa5r3O3Wc4xRKbZlrBYFL7jzbUKSJ05rAGO0Mn2+5sYimaPK1WDv/iYOT
ivRF5jnidyS1Z7d6zUg2sVy2UDsuBmNh1eBbbPyZbxNUMp9VIUuGdvNeoeZ8XWjJc306EDFz/SHGC/J+
RA+rr9kgbD2jRqElTpy8aIg7T1Qg1mXdyZ2xFoUKZwCCcXoBdoc09wDa2Krst+M4zqP3QVbfnGmoO+8B
gSnIm6ksDyzLm8D7vTgzxmixoiY1fdx1jwb0jcSMTpI8zNo0HYeOLKqgC1Gs83gWVyAAM4Pcr/tXpSyj
0EImDE2IwfRKA8Zi15dr0VYxRtYezMfyv4VeQ6VdimCIZGLuypJRbNmWPg1lfFPSLyMEd14fTdX1Keby
8OzfyLTWreZSnEpspbtSiA7dtISeQ8DKLtpOQ3Az0R+Olh3MzrnAZCe+GSNQnJjL4Abqv28JZJCsE5aF
SnEC9i9ojhmFC4kfmnKKS8W5o+qDVN+gCWw/bLyGmikSPPHkd0fpSlx01Wf7wJSWzHc0IkV6toBYk0Bm
b+FB/iGgaYYx/rloZSb1kVBbQMtFwWGYLd58pj0z1jXkdTe3Lr8xjrCSv3QgUgDx8uF5cXgWguBiSalT
Vqi0XZ7Z6q5X311atwTQYOkuoiEdQb0CyXeOJJlDvxDwja86F1jEYBayzBmPH8/xI5RB0vUBs+kDwJle
KueAkwo+JQ7utYjaOsCDSsOJEHfAIjZLoM9X3M2JYXeNh/y7qVLfIAac6wo0umxqJW/sxpFhSOcvGFd8
7FHJsEW9KrCjzka47JUCVygiY5YzeFKDRqMc1Ust2ypnnHzAvqdrRUAdICXOyPXyiJcHk3HXRdQJeqp8
OdvrNh5JvOjj1FYF7NJy25Xp4Lq3MetJxeROy68h6oc9cipuMiZmpgeiQCIb7R0iwcbLkDGkm2LjhyuB
u/qKcQjeI7/Fr8fLUzbK75WMcUFnmOwUQqYEzQpq6GG/8qNuAbbkKTi6huMHvUFjUyP87r5OW/QhILNf
4bozyrNLpfWld6VYl19ONfy0KeQ7DV4UgyAWM55dJtLei63+Q+6vhjAmRal8TZ0WDHd28Pj9MWXrQ6pU
rfBz6q16LCoePSWOhhshjMKe7e4+DZhv6cFbOj4Zb0HxSn6ut1sgpz/CqarHbWvsrpnkutYjhlX/153l
FF8KWioiDml0mp7ntu5PJOx1FByaSdZoTuUj6Cke++1nKH7bTpPlWhqK2aylpst4mO9jBcLQoUIn+OT/
WYAnLAFd0wLGbQzLLhoL3GsguLVNIMC824Fdw2TmnYyk6HyxgST0s3X8g9KPsHy1BOaTtys2bC9xJa/d
J20NrpshbRxkoUhDtn26a9y4cJcfVGbzsgPpsrq9EybUcnHvo6PqFHvS3ZHWxq1qxeJ6HMrSqqT+fPmh
GHjJYTQBDJOdVP9hTzfuBQwP7sFn5wv7+b769cI/RWZ/xICyl0cG2c3YGx4p9pc6sQst0gAbqTOTiTq0
Dgv1fbNcCW35797hwzJoRgIlLE7XEfhJiXNp4KBB6SrawsFoecYFq1X68X3tgrQ149oQjNObmXStg3zS
r4jVUwrTG8oCaEDnrqJmmE+LrpP7SukPasFoAEoFhbp2WNbB/sWoC4sWQ6xJ1YHzH7d1j+EkuD9a/pr6
P/Xpya0X3ytBedsVt6KTuvy4Yu7POaRX5qIdw3bOFE40rV09uwm2m94ZhHNA6DvPOG9QTQGWDtMi1hHn
nhYWS4IQzJKOyNWBWUfMpC58LRDPf+1gtfkYPKZ//9B+xiVAIG1pMSOZ7ig9oHWaL3X8tBAOtn8cK9Sb
4atrVHTkogTJiqMd9sKUN67cp0ifvOdRsgL5SWPSOyycspqTE+uVaoPb8zHD36+B5lg22z7sHH7O/jLt
GkgAqUjcFGCbjZrRdXCt76jE2HWVglClsR768l8c8YFTmdmJE6Gi32yYeF9t8YkLdDTSuYCnBjnCwtYf
ruKuXcip4HvckpwyA4+irBHQIxOhXgLfoXDL//gVuPQK++ETW2Mub6GRVqaEgOQeGEgUGZMTliFgSXLy
w9ZNkgW6SJvl1ZeKFugCOHq3ik1zLPx5ygETZ3nqyVV6nssPqBCbmm/+mw0N9GC+6Prb7cdX80sMvUGu
D70qIvvDIhHJyA341iG2ZEBCJzeA6bSU+96zEEZ008jOWh/cW0rxgka4LtMvPtpQdAo/bNr4lzVvkeE0
jb2XvV3sUbAmzrfZzKvOhQAK/uhZsY5ADOmQtaQEoGhcPXDEm29dBcxZmCDJrxw7rad1vmqzlq6YKKya
gl9E4V4yPL3BuFuoNljl4hTC4Y4A4S6MaQAWJZifdtfzHEFvtf+gLOkbaYZMafRuCvjv3H3j//+5kias
VW+HhxJmpDjgE1qXc35D85t9arkxZixdohQw+T2SsaoN1v80MYmT8k3VwC2JqUZHUscEyiOWnkbgayUD
uT3c2P4YiKapSFuBDQCKT/9mj8/gKf6w65A62pUUCe1/lpsgoPxDoJos4jDkxq0D9015ISdiIKa7pjlZ
4Cvc0extm6wrmMFmRfb10jpVZUpPKEoaGLbJ7twJm6vox04FFyVHFWt1UB0m5h7SPIOaL2MiCXN5eE0r
IOcqv36c1GJth+jdJD4vrp0v+TgKj40IwfqnMY/eDMHtCj9zanIsqfQWGH6mj18e0hvBqOJokzf9S4iq
m6ctcUx5A/oPi4eb8bvxIhIrum9Z6R4JzHd8M/v1CfLtZQeoNJEK2PsqrG+F7siH8qWhPazScnZ5/LSC
y0sDgOERwC+TBRcQx/iQu0TljCms1tqH1D0fqooq5539imRxXtZFSD0RobWVZNVAt7b0F+t5Wr5pnKzw
2aidojfP0MLjOMGy7IZyRWdnPrQZXMjRA55Gq9sEoBYCMDGPB02DfyFCvNc0m9fhFABJ9bcdH06ejWyN
oobZhnxTB/1NRpF9mqtvFCL9DN3eT5X+W8UdXZHLAIvdEw+Y75wypnEV0etrBYCpyQ1F0gvRZ5ZVOp9s
BedpsW58ETEMDPYIvAA5Wuiqr+h82ow1e8PHdPk6mqCGkskaouvuQRWy7bsIazrobQD2T8cQQj6UXF5u
1Jnr8OEYl3q1NxkP8MYN/EaIdwxIjnElmz4TbyKNFW6n2cdbEgU8pjX1xFKrDT4AHqS/wp56Bjvxcl5U
tt/mLE39gS4nSm2BW1WrudqHui/VNL+YJNzOassxy2Y2UOpPIVBG8E+uO6/w2uklz51utWCYmVI6lDDa
DMaa94lNTQz/nd1IiZMYHEKppU9WJvjXAo61S+9N71Wa2/P27t8mpzR2vSvakYaFnJ3M90OmvaYt6Bi1
U16k8oVokFik6TMnjFZMJuOUrE4L0INtX/sRFDhT3d1KRvjUNkw+jRje+g5e16D0dY5RZnMDradvlMfc
ffoLdc2tXqStL2N4Jrq26xDlYtbLetKIbiUfROvGTA71Ze+bW99eP/URMWb9zNXwJbg+o3s8d2s8xJF7
Xqa55pN9ltLGHMOxqH5egEKJFVVkB2OF9Xekl5b1h4lyL92QYNvHvL1ATxyBTFKW7K6n+tQWexMa4y0V
821+39DincmzlOb5m0Yq6etH5FnAot9kk23gWLzq7PUUAiQLvSSi7P6Z712GCrVpiQI52fkWQ18mLKyJ
db86a++1FgvRVCkV9iKVVVJTPPj5WFVlWlbXVcmutM+b2+XEvYbK6S9vuKA/dZD7dl54HJecy6AHed3c
EuvxgNSLvptfGSODOueg5E1E4UpjrGjhlTkyYJQZcTYSaYRuWWWOI0srQ1Sv8SxbxRHVquBrPV5nmDbQ
2+DvY80dyIUnrcH/sPrDwr9t4PxUzJYPdPvMoOU1coUMaygJtejGPgbczeBHwCXj39XhipJmKx6PjB6b
qN3fPG/FhsisjsWl7jJuRTaf9enfjPr/c9gFHHEnUSGFqU1r/uSOdncI9KmzlszCHQjlIzfeGgdBqO8Z
769Rj0peJ2IsODKMykaxGZknBkRGAW29o9i9KYWL8lxD6iJj//6tb9HBJVWgaLzG7eCO0wPs6j4UBZ4w
LXtmwO/SC1mcWcnzECk5xrB43Dr1QQ1khooZ9TuUXPaOY2Cxgh6kWnFUkoRgfP0uFkmhiOT+b6Enf3x2
D7aaw+f8m+LXHGbCiIKHEZlrvrJqZFXWbAYjABBAqZdMVyLrk5bfuSSyO3tKnD2rgKyLKcDIbPu665r5
GWDIGpoCKibU/fxj1xr6JgXPjtXQ42VlaXKgJ1Dc5v/iWQDAlQVHptcsih+Dp8hpBAk28IC0lrgK/O4l
I/HyraFbkyVhmEDMr/3rMHB878c//jla5K4UVGbFY0lfajSRD0hw58o85D3uMVGNg3oORKso5CwE6Wpm
rEqMyefoZOwpdscS50AN8CPXKIclpysS8r8Tb9NcBobsB0xHSrRqLyEKJAmNt2rHqmdLUBm6x8/7B4LJ
2zkfnhFXrpf3Iasp/gouw2QK+7SFYBT+dqQPQ4gJFhe2MY8ko7elqINNbiAMoRWW/pdMZWbPRXAmWVAU
PixKOLfL+rFR3XdsVMuva2P2cnuMnxexL46XCOi2FtAXFIK6hFR1N0WsVH0KUhimdQ5PdHmoZK6ZCHE2
stNbrA9pqZ714C9p949UMhwa79b+sBsq/cmtNDGm+LvbX0WnEH+N6JdTSX0QasEJGcyWC8ZREiVcgpHx
9TuXDCGNlu5/Qp7eF7V8Qq+89WLf9LSQE+KRQXs4+nqW0bwGjghUixSz6oc7mNsQZCxE1qlMzS0TsjCH
8kYPitVYyZyo+XtYauhsk/Xl8KM/r2xuSFZMjAq+r2eZRPSRD70fQaKZ4LzTKKvtDQbEOHNzApL/AeC1
JXzgMeba/1QI/zIHsQupNliTYK+jZYRwuKbaXE47gitFX7h1dcU7Gwob0l89M6EseOLVrUYyZ4yP2a35
lj8dzEbykx6hO1oWzVGVnzq3Vhoouy4V5fKoPw3qhRd3KUaoCwTo/89MAC6nnDWPX6NgFTViauydqD9b
GvRM9L9j38HzAe9gTtj33I1z+yM3v9B+3NFMUxvdYwSkCw0CfBq45zPckqoF8dMycTCbNbbgsuhKGfII
doqVmwy5vJRwxhLmwUl6d2m9+w/l+zwD1M8Z1D9dJcI5RB5Z5G4CqV8sYt0LGv2JCtg+ljzNOpCWNBbB
s3YIQK1UOI1hVfa7EcBafrF3XpOiKLMYwWDtnv2Z+2JVTfp4Hiue9SH3Os89s21+kXAqDdVOXYYEKaZx
Tqg0IHXMqEpG5ESJeqEm8VwaySwQMbsNkBSbyTscbY0he/3zJfO/8uXeJWGnQ6bWhgZTGh9gRuws+/8V
osAkr5p+kJ80Udk+vTWS5Yvl+M7TVkZPIDTxTuxodMaTrVaRnm/sW2t6P0tN4jes6neikjHAGo/epsjR
0bIJWiD9gjwXCQHcNhf2qQyuY3Xrlv6rY37RpwyEtBtT0nzcUFCSkR0xrmwVD/hcSFosxy+Du7GbKEJ5
QQVWT5soNi5G4KYHU4vVkiJ6Qa/ri6E3GgfXMGpXW8BQEfeAWHYq1StHVL3FcA94+ZuxIdAqGd6VcM9C
zusQEsNM/sXZ/kZNlhbbxMOmIw5PXsvVyfwLtei3pk1aDqDUzaOWJDUO2T7pUw540yNrtj5BFJR0GXRa
Na3bHS70fhxx3b3ThSeRRBlBQRTtXJDFIedUhUzhgWXI1MagDqvBbr/xaHJBEqyrDPY7VJG2iqd2+RPs
v+pNymyohAzx5NIccjVFCj1olxp6OKT+4MmgEVuSewe3BhboUJErTzptAK0AGswt1QfV22Vj1UiUUOUQ
BBNMfa5g36jGV4Zz+BR1GrcNI1rFaB+njMkMPxJ4gj7NXh+K3zO14d7CkfM+PyLMSd5Ycckix4hQnIEg
+pc7ET2xYBSeH4jql5hRPVB5/V/ajuhwCVzjGm0GB31k1hyyzXrXKhG9I86vbQXdA2nN8m50uE5/2ock
llndkTL9nsbthF1R/slqnI+ebZ0+wA5ZTaO+YSNHsIfV2wxb6GYoog+zxFcTh1rhuMyLJhUhkv3aa04R
zrojrSYNX2Wf4KtZiDqrbFEOwMzYmJHS/VFmwzmkkAbEQLZcVjOVwE8Z4HacQLzOb/cKfoLJX/lrJlc0
DITlvT6UOz6u1WAv59mqGqmaQR0aRG0NsSS/s4kpIuVbIwimwXx1oDyZoapR0ZH72vgFfAMPux3AvYED
aVYaMBfJjHTobK4ZW2Zm/KAARTXpelV5CUoOYSHqysLtbJNaBXRZbKc1ma3njxqhsxszXYHci2O2pUxJ
co3cysGRtAxsyzqEaQmtmHdPzaMUJBLW9oFRpd+XlTk6hKEBwPVutDV8IM5TzWDhvHg3ywnNZLlV6ZAm
QUOSMYjO6GB3alYwcIKP1x4br4FFzaJU7hQbGQEBUD3E7t33fUU7zCKMaqIWycDRrjCp5PCfNIJNN1Uq
v01zl7XhsTRoHLd3ktk1oCFyV94BUP7PHK80Ncuiqm9gjbAB1q38JdgPT94L0+2C6Qfx/rZRknEC6pk4
OEfM3Oh6ooNxt0YJAQbYm4brfmdKKITvhz1tpGNbYDT9gFYOLZULO2xJwdbzmYWYhVVg+8n25O22uNl3
8u+CngvutDmXBky4JAT4aviTlcL3Jqx08RsR/Wiigqm9zQQGkr3if/KS57HUSbojWE1nPQ/otNLno1Xt
8CnxFMVsDO7kzCFm+Bz3gtpgi59PhD+y9ggLE65rjhKVyF8CdQAy+0Y2p4Chs5ZPnuVZyVGX0fsyVibR
LYmoLJ+BahKoLLjKWBDstOxTAzG8KDJ/AuzcaRRwOif+HNYEC1Epvxdi4b9zV28qH+c9KkbEONFbHKky
GUlI2TgbMY817h25MXoonsdEFgKuBrIWHHnUbpaZzk88i6E3E0EyoOnG3B1UtOSU96+ex4gDBbAG63c/
J9UueuF2EnpPt1dvfUVbPJEK+EOp5bwHJOUtNPuuIE/TJgcDqWT8S6n4ghXFjvGMbSaC1KNhIBJ8JrRd
UcnjAcryJD2Hx1uftWRz413kNrhtz5QUlcDr/2suMSawmNwMVUCA+/01akKpNDxakqajcmPyLCweyqSN
FM04HCaHvu5on9/vS7tzE5r7mFUGCQTbkudjZq2wlHQYBEVpYr+3gQukECkGKJYu9iSjHTe3Wfj6ehei
0Zd0WJ3XOcYbzhWYUTzM+k5XPlObIHXnlv48AD1sT2cCs3T/9gS85n8gP5GlwMXCyK3pqnH3dbefoXkE
SHbDyXqO2LQ4U92bkaDxpRT9rQdM4Zn6Arf1Qh6WB70hlyykMRLQw/1s8XAgWTw8yC/1fajCg4A6n41r
s6fk0Jee3czXbN+siDlC33WMn/LZIgcXPbE1r3CrHQyX6RJs+X5RxVUPe/Dlgimedv6CIHV7gPiI/ZCd
KP3Euec57ohFWhWnMD+Z0L/GHTMXjFqRnAYnLDbrJovCubIgNk467ciTyamHAVqo3bWy++DinegpFW/2
FL9mleBJFa20mvyCAdu2V9Ukq3CKjCf6G0AtSb73uaQYk6uT46qPbSuOW51dABS0dvY79Cs9NzaFIK/e
bKmmp7T+/ChRxDp1dbHOm5fTuv1UJbqcu6+uqQ4NCR+U+BBerIbrzIZlR3KfHCjzBi1LgYZn/yK/+vsM
xC+m+O20n7/Y1gYuZgwsR3AtMQ+OzeqYg/5kltCJ3j3bTHofrvnc31MCOV5O19UwHzPH3CkD7xcetMNR
BnnVxKxOMz1C1Xj5SgE3I1jtUa3+Oy4WdL3K9jDPL8qjlHa0mbNouGTpUEqiBDhPtTnql7vMnx7KOY8q
lFQp79qe3Pw1kWVKpzOWViaIAbgYFcvMGlbefG2UEmZIt4w4qnNZ3THzno7gdDtiUohjX4goSuIONtg2
zj5nj6mwEYib6O2GIs0wcqr4SqLMBIaFujIhqtqd3r//nny38C5s/vmf2nBI2ybPcmras+zpfmcFeAXE
A0KpL/BR3ukM5E2p9KxAf80R+MH6dEXI66vK1KirT88Aj5h859jTBEJUlUUQdw0sgv4ZdWyACfyzeqSC
sfiqjcJbPZvtKYmKcbmvPH8MruBnWBUzMG6UVseIrwVq8tnEKfUmqmd7DH8nWCdNC2p3Lrf9qAEzKdTG
GuzCWtZzJ0OSij8QY7XZF5yBv4fvGgOlDk3S+1DJ+g0AOvsNhT+7HoxEjzQprMAf7+XZ0FPghTXzloLf
+xFqviUM02ndf5uugYZjWhauXudVUngGznf3ycRW16HeVEVi0flGu0BzeFM/nycL/UPBGr6le5NXkwvq
zbp2LxyUQ4fHqsiWN5c+0ST78i9GZ4kHyVorE1H89xZVQeuvak0lM+7fpJlE0DjtnNACPdOGZFEMvOvy
XhfjI4NFakVanbMbJCrcxymrnjwR3Bh3xftnB5wkjMldj9+VsLAYE5nfh8yEcudbo6lDIPnzjTNTIgHF
ORrwfGGG/zv9g9HAta9U8wA//Zew1asf3SAGnSnjYeDdtJO/JcGDyAD+ckLF3PgKD4MksRh5hgd3PMoK
NsgJDdmvza5Zu++qI8sys3cOaVHO0fyCdD0DTrQ/3eIQkKtrruBcBRJDfLffMMPui/kyMhZofJMBV1pL
8CqJg2sejdu5WoUi3BL9NiNl+EOQ3iXcQxe+KuxbIg+GHFAXv5OSOSpAFLoQmNlvcU9blyCnyxtjvMk3
YIQ6lxaZdCvYRxuXmubuBZzxQkQdOB+Ed0simrEp70OcuLGaz247XDa9uzjnS7wOnu0YX6qr1vAURBmB
8Vsmcq0onX2OJG5Gj9tYRNGUbgpFHC68fB9ki8uqJZTAmabNyTzk/UJOx/G84vJyQJufACR6OA9dDjA1
dvojA8OmYw75gHARHYgSmxSBY9s/oZ0hZplSO0uuB8q0rJOh+osJaj2+NvrhSnNy8kPeX0JJy9WrinSW
uMWx6RWP22smyMMmn/VjP/GkNjmRtHW8cMOg/5PHoEEYR7ttBkvaCEUmZA02xIh5lufBhCeg5ctGzFrV
Zv9by1mf13+qCelboAAbFIr5QOM2yQA+QnUQe98Lr2fyXvUw70enJcwIL1DC4PcOabT+3BNeRe/Wljaz
ZxzQks0mmIuxpakSa442Iu21MO3tvR2K8ZX9B9KX+vmSOquyvPRTmSZbnsOWB9PY1MdgjtFWtdJun3EH
OachHQG1ZPvaBYbtFn23qRAtbj3a72p24pPpQbotgFrA4YBa+ebpjUTdB/nuGOEGhhdETQW6O4mbdJVT
FZ8wSpqLdbjgD23+hy/itdZpX/fwdWByDzrQ7ENcisS0l/DKk3e4v/yaIqVtVQ0uLvuqFxrBKwWjTFDU
hY3zthIGe1z539s1eSDv7K/u7JRM+yCSlPPH2dAc57CYb4kynQfazCQl0bmDpHpBejpMk+6J3QOjb2nq
SeyR02B9M1RCdGRAKIstz+PfNeffXak0KajZrOQDkBuWJgMH0Gw86g+uIbY2nZwiSejF7M/sEAxEOCIm
6Kz/aughmeRHFUEi2NFRfmwX4S7hu5jn1Kce/f06rjz0GcWz9iFmhkUEkewgd7WWm+x9gj47y0O0Glct
cLTqClPoN7HmMHa1z72RkzzrvZvbj4BIxO+fNyE4ap/hJKcAgZhI6ttIhcoPevW9sjFk1zIxDIbaEHPe
R7UxWG6xeFjIptxbstvojeYenrYigwgHxCcM9/iWYO3LkmyMBgt3skmfaCColNLK3YFFJoNyilaDpds3
TIIJ9VhbheDTw0quJzcKJYPxXWrRnCINblbtjghq4DOZycYsySCikf4+oAEHiZdS7SvbJoFMxgnpCYSe
/MLz+imcNAoBgEbVylza6PHNsptyn4Ypcz47TJ0M06MAk+QY2jdUr8I1GYjGOaL0sPBT0u43nMGH7OhB
FYG/z/TQe8nO3CjH/yO0jYSfs6ExoKgweFA7B2YmzIQ0oGLype6eR/xaRGITd3r3cM1hzCRSFenUuUP+
r67NfwjjagIzZ8ZeuOP3d3zQKTxR4GOP0RQuEgEtSvDwW8WNm1ndHFy1ab9g35bXQsew/SHCQirFNmSD
plvkgw94JwEVE2f1gbgvcjGWQITACJpMW9B0UL4/fLO2lEfRe8qiWVUJdwbZx9d7Ft2yUxRtUugb0rcK
V8KQslMcTD0vwmVc/Sq1pHRm24BynhJ+nt5OAuP3GTu9lwPSRKW/Obfs1uAKAAoa4T8GKQv0iLmW1r3Y
Q00hNGzmQtJgaYHwTnLUUQXd1etWlQYN8ed4i/K8Hu83EM8+91OjjM+AyE19n+gTsq1vnXeO3h2xUoIQ
f3Y5V9ReOkG4IbtooGMANXBdZn4fVb2cuQa2mzhJzKRpXJ3W4CLjz22RJDNh166HuHHI3O/mDby7QAuj
SFtwmaNRvz1gRAp0O9b2548Yq2uZ6jtmBSlAbwdoViMNHs4Pb0vw227vPyewVECPdS7w0Ti4UusP3FHl
hY/11OILK3CWwkg3jsnUj+AD6yAyt/53C/hJNp6XX4w8oDS71D8+fioZJyf32fRNvGxT7d6ZZs0Dx6lo
JRqV3ej7dHhLf9JALxaEXhS2be/g4UjxPzyuwPwiQHOsQVCJr3pOI8APCj9i2reSfmadyCAIFKLFd8Hm
qKxUwvkFlrYFgEKAS/7xtL5I9gWaVYtq+9VVshXOCrXOTbqoS6PIHfNOein0vnaXAxFxmI/WOD3NrECf
5vYMvxi/m7XHYjC9wcr6MMy/e2gpC3bUXIZt6PyM6p82+L16aOodNY0Cd3E5QTkf0oKaPNr4kJVusp8f
xb0OlFGctehz2KN3cY0UqepV6TTf1CszUeLBz4SB3YkD29p253Hp1HtYnrED9nRxdgjIgBZ+11GJhhsT
ODhYGEScH//YbFbG334LJLADMJFBR9IFhrU6ammRSoOM0+1TxWN13A1tpDCA8hP8co5v4R6QXR054ubt
a8dIvS83I/B3ID/qJSTNsLfw6apVijpqR2RIpLzwkJw4OcjeXGgc1vGHG5RhNuCwEg34l7zSBlnsNddK
Di4c3NoZmQWG/zU84UuD+Y1jhj/SeJ2sg7F6lMqHZaQJ70E7P0zwRMIfZF0ttNUYQJawDqH3LhfwEkRG
3c2LneR1P7HCEoxqDXvQtGiDqy4FOZAugJ8sYtrMP7HGbsE55EmTT/hfYuNQ0zgT8QZbav7I9ErFBgOr
8WbjkkkKFfaqXoBStC3tRoKgcGodrL9YpnOvDsxfDrPXgiHNsVR/U/oLlWHEWbG+WiVgpaHtvJW13nVY
4Z60x04BzJzOsHvnNZgq7jaF/4neMM5ougIERyzRLbjle2ns/jXzM+nvMxGkYtoD0FdcY5X1x7FPvQ+f
ZwGZ89HiiDe5h9/M+YiqiZAZrZEdxfY2+QkvzFZjQNsm5iDdqYIjUe4dpy/dZ8TlzWVgwldKtbEwdRoG
GoAGpVyd5k8B4IpWIG/24sP5IAylk43tT+yIaAFdQJiDKQAYC0OApqeMjfltZ2SCfvd6xNoA9wlq1mNy
vXo1bZIj2xY6t4g+e4eRmPdkkSCqbLSrUFETVbaWJqG5/cNB4iKImIy0WcrnOyCDF11mIXeeizCWu8tH
Qk0VKd6YM8HSbmU6jJiXTsvzrNBsJX2WVlEPRHzpS3CywjA3Xq69fKXjxcfX0NgGYarfXxWJawWX5KqF
9CsPzTHHPWKmLtNcXShz/9bCKbQXutJQ46MXCT2KVzXP9RAY+5fnJGf7QHXmNZtYAo84tmd+YqZ184Us
bNwQRC+/BLPVxUKeSnadNYe+ZzD90SDBe20JgIU4N0WT/4QW41pUIxZWx+XfBVLDH30Ri2FkROu1NX2Z
4uymhAckufdlFPfXMsH0WB9cuOzvIgRsuUqrEAzHJwAt2BeiPPyJswUQsvoUQ+SkOGqrp5bWrhuTzEZa
lQWi2zdKoWWAHS9ar4tQ8Z8ZvH+TeOv3LAFWFtGVGhqJ1yVQaNacEIyWR+h2IUHYcwPTJZbbbOqjWFG/
w+eOj21Iqb0Oy1uCtF6OeT1Zs/OnZZYwRVar5nSEtXJKVwOl5nHc2XiFqpL6oXihJy/bc76A0KgKZ/A/
ntpxLP0c9Q5Ii2NPj/ED1Q52RHSSz3FXqlnHsPjsJVSZ9Ow90i2kpOJqIsgnvyffxBd2sr3KTF9tQawg
jPbV/AFKR0RBiO+3r1jaWM9cse1X7qr/rCl7jXI7h8MCtcqge4EzZfverNq7ZBsxgoHclSAvodBjvN0W
2lVw0EQ1p6NQau0vh5bo1+yoEkPGX6DY8bRI32qn6CDBNfLVdxlLKpoTdzj8WNaAgT0u3FGd/VjRKoLE
Sku4ANhv1z4HWXr32m0ivIdh3UdBqDNLsu+StQDpRdhXoTY8i9HgK9GbPGLTTWlYG4HSvLzUkXIPYpMj
+5TptlxmlUZI9LskqbPr3ZZ5r2fVUViZFNpePbLygI23CRUyDibedskx76x27hWldTQhho+tQxwSYDNY
u6GbBC12mjcOexqpYOYiFHtqPFW12sfQkXU/xZhH1V1DaRXZTi/3OWUts7Q1bA1VXklIVdRUKYZfPWAI
aqwx8xv+27XM//v5cmQk0Ns5skfxOr+eZizaBU1IVKDVzduXIXwezo5ZJP6F1Wiwr9I3Ws/7bjsaq4Ri
ecJRV/WPeyGvgAxGZnOc5OF3RRYqdr4UiAEo0aN6amPpQtj/IqCQZ1KHI+XX0DGAK5RhyIDYlKZc5wZW
+U/cGlh1MP69rDdAcn9OXFnHwDy4JYSFaC5HVNCrhyz0RlfX9ueRh62bihWyELBWC2p05vLdBZNRBwIt
agUzBk8FcEfm9Gpas0kt25XYUFTE771oCfeG8B/iIn44RwLozKympL39WZZ06Y1+n8BcORucLU0hsb/O
fOzMGLiSA0IkhPOSRMzWljHEOHW1W2PaqE0+JxGVbaErSmXfQbKve92+s23Y/4fMTvtmWaavOzsJVsIZ
LPU5H0ymOBAUR2K1gTI6E8oP2wfJaOJsdTmiXP33fKwNIVh6Q2wD/4Tqwxbaer74h4nIYJk2g4XWh6yw
MASlshRJEzEVanTKirHkrxk+W8uczoDyNZKeZcgSU0j6uWjvS+kmbcW+RrEGNZ8VA9yw21UvigNJEJnG
58wibTPZ0Zxs4XK+cS96zjadDI15xStzbrQw1xrds2vYk3ohkCExicAqIK7Ohyyxb+FGFOR4iOySREmq
Mav7nEHxuG/9vJ5fdudQS9R/QQRGt/+SUmJH5SIegSSAk7XT0s/F7NKwb/xEVoyhGIgMQxR8yFjEdjLd
XGqxK2rxkEQ597WkLRL84oEnDUOILJ3gQhUrA2i8K4TQ5AhRXt1ohkg6tx99pYjFa/N20eu3UYH4ydbn
6haXPGG9bxPoAk75wacEegb09RUCG42lMu+qkcXRSA1i2tiBxmj0xShs1qdbEhy1dSfbtR4l3unyBR07
8DblKiagzqYxgyppvEylk/kg7SOIZMLVp7afR5nfTG+Lqn9rexZQ6lOFvdM9hh00TqCK9YlgJ1WS6NBa
w9YFc0nL+gHAzv8QHH0JlxiLKs8aCR3rsPAN5j7C2fUhPBwGBY9FK2tmby6eNF1IDBNuCV8a4ySq4x+p
w7PU/WWyva8dMELscTVSXgVOpRe73OXclrAAgYJR1Cor/XZ3x6bWGqkuxN6NEBQfbnMvKeldPuyVECvB
wscYpndv7heHLjMNLzcfBx67J5OqIaHM32NciYTVK9s+Jj2rJH1vryeJd/cIPdXknGoRE4QL7ip0giOx
9KAG+uleEpaT/fuoHdgnpz/QiYbUlm0/fHcB5KJ/n8t8Zqay6d4/5URw1Eqy7197sr71wABj9ur6EzBi
sZJFPZ8DVjUeHr2NgwaviIhcYVy2iLPxmpVgj5q/4TTDKF8uK18gmYF6N3CZCpYo5wgzMIxMdcY43pVo
n55XkmKBXONWJa+tVORSnT41U7IdQg17ybcQxwuGpAfJsRoz2W6YbCF/+cBQXiQw6rczXpCRU5x66jg6
Dz9i/cm4jSnwCZkDnnTJVfL+Efe3Dpa/w8LM3FRBEsWeIStbKwp99zNZGDWf1K22XtLfgEPIr89hR7H+
Lj3tqIJgov5Op+DzFqEIxS2YnG7cqcKXTSGP9g//CoqGu1fRGPmrQcBdGF4xFOXNmc8PBfgj9JMj7Tqx
nPg9wDlqqZIRkNPShBDxejVr9ETuzG/aCjzSgBdhX/CZ9b7uH9Nsa+VM3nmcLhI/e6uaqgTOP/Sjn6nP
aRYaH6ZEW/CZWzfqNhqq4PNkATT0Cm4jBUruxojUWfGkKj/xlZEKKwBizjd6OBmjS1ZL7gpsF8e12n/J
coRHHvpjFGIRui4WDMJdeVmBTISClQp08BW3AEVkQwD/7dqMlH4cMAqXzE4J9Kv4CZfjLrVR9s2HfTFx
JfV08Uj70YCzjoUSMZVCZfzeXL6xQbDmv0o5A6LChyXK8TrlctUJTU4etdwknQKd6Ec9EO+1t5sZrbOI
CQ3Mfj4nknN4wK51lsCRpoAVZl6y6DVCgNQZtNQrraBkKF6H2YFfuVmvQD+//mmaDRce9vyoOE/NO6y4
WVkxy1PPvz+9UTrWInHOMyyNVDveTI1Qr9nq8EiiYivjLrfMOp785rptKDy30RemZ8tj/QpR9bTnaWSm
wt8gUgFyou/hVVcNTyMqztm/Nvy8DzbxrulpRGrHtAI4w0pKXw1ibpJ1F8eHSslqJwGTkhPedghSwoRx
BN22oNIO9Cyl+vus6Kfl1tcKuDPmr9ROmjsYOxvITNF/3wpn8DO6NzMUTh9RvoJCaLTxQUL5/2Dh+o0j
DISYReeSQNOUrKoc+Bn5eVvXPQNRq1n2MRBDN1MDTp8n34YFIzUOaJTkSin5e/0iIPjcih0HGeq/xE00
8Es8XRwojvLx9utueWD2bWGV3wagc4Bl3CuKCAqBoYMppqGsb2lLYvoXU1RibefYhux+s/Dn8qlBNxa2
HiJTOyWu8LeLf1Qud7J7YOGoC1GAT0EMNsmCuRC6Ec6y+joWq7LqHCqFRHOs/6u+y4CgdhLCxIrSWwxI
QKfjn2iyz3+h6PpJAGNU+6Nd8uXz32zGfDzbN/HkrSRRn/vnnsc+kcs4PUzz/RZcJ9K1H16FE6RDpQJW
kSc3r8RjY0FjD84ktuJoypHKEMgurR4EE6cZ7jv+S/eECHc0alhag/0+zYCfdVPc6LnW+dCnbGhZtSUk
jnFren4Kkej9Vye7So3TtRF3F8NJWwPZqIgDNu+OVfE8+XJ0y4VPhDvHO52Z9VJlS7zK5fyyzGCWuF9c
hXSEd2cnQdnd97VXbMip/jdGHbHR5rEuxXeA7DSDDYKXU2DJZDeV3dmgJrqIKKr7kDGRwmPX0yU1ljcX
PIkMTBc1K4SfLe2Y90s5kfXveVhBiUodCM+/JFAjHQ6LLMGI2gIVfyYqWsCe/1+aXhDuA70922M+WgTX
qlHGfI64TBZNQcHI6rjrZt3fCkpfKpgi8mIBxnQmQMW7S8Oe21dGvlJtTFQFM65CwFUxKBvdp9l9uvvi
xyCZZYh5FCLt+1zyEeBa1XSuY6Bn2iXURmvEfl6GfCE0d5Db6Pm/xdH3Qunp9Kw14psBJ5gV1UIfQlOm
KeXXHgEleX2zSMoZz4Fa7XEhA545ftrgVeMFsGE5NIc/W0ANinUGCpXBSGXs0UlCoirilaPlEPd+0xwS
vwjoLWCLpNsXgwnH36CguAcD/vD26BE1l2JaBbIDGn3hXOs2i5PINNxBwpKzbXLwd64BiZsvNMELrYo3
/o/8sAp8/s7ADep2w+hSeGa5PsEfX9xzIx1CheLWSokUEsOu5a0KdCZkWcwsad4+1ygmVDZTPrrDO0Wa
vGay+SjPCOvGW+YUYjUlHaGzRYPwCz21dzGiaA9TbE5qoXcyx2uGSLEurp0uAnGuU/UrmS7KKuzNM0Ii
JfNHGx1PGkVqD4TmOobYaI9RXEevocmnDe8pdjT974uag+OEyDnbsXjVnrhHLlOktSVVi9cH5zcZ5N+C
tYechb9wQ4/XWPX+3hfJZnLcVP60rg6UtXpbbdE9ytq+2WYIeOxFJzSbqG5FJiUog4OQOb6DvJ90FVZF
/g44ses2VRoWlZhFhGDEJGww1TGTftT0sSZZeFCW7UwVhA/hXrSrawJZXKvOltX+dHCvuy6ULR9owURh
o1Db4WM3OmUpJGX0s4cRLDU7K91zRH4FBuS8oUQdk9nfFimdx8x3PR+DpU9kerTSsuY4LH0nBrH+v6X9
TaONFL9CUO4uSyqtYbv+UJJOnZ7zAIieoyT0+MImbp4DE+Y40niM2BsOrotHWkM6I6U3yv+JH13GaaP/
PT8dVTMA86Sl9zyU+OfugeRqjwyK8/iebKBAXcyep7K7XEYzP5IlPNklv4Tc6WFzZzJUsT+1rYaDdkzy
KVhmVR3PrOmBZ6/dDfCBGovyy3mTUVz2ighd0p+pOJwUFyc9d+cyBcooii4jOCAoOy4J2PoFnJlWiK9m
itKplfn6PvvcBK9o0/LJG9liMq+dlx5pORv5YW3AU1saMeIlZ5canlEPUHCAbl8nAJyQ38m0kjXZdWqt
TQJO7S/4iNKXE3UNQr//c3YIvpfAgm32pR40oL/cOi5aF6g/R0sbvELe5Hcp2tjxrLPZQGEi6gvxKK3V
8nVb3/JBnA2F3y9yS0XEsjYEBK0NXKYhU3F11q1HxU+4Cu3wHwkifDqqb9RyHFFxEpg3YcsxzXFLq8Bz
9snGsnThSvXVGRAuKJRHa53S35grvw0FZNm2eMkSwAHY4GGYJkf+Kv4z7gV/WnpnzJzUN0vu/ZofQX9H
oh2wh7cXm4/tWs+8gg7c213zHSUgewoK0Zg32Y3EJvPfwKkCP4VjkYMBcZPWiHOnoizCcGkg5HiPRi+Q
pB1k1hw55oBsaJQx8ZC+b0WXldSdnnvD0a697+pa1Ekta07K761DUa92dWOk30gpNbmxPjvQMx/HdVJu
zZoPowa8THKqFtfdoZlFmLiXyHaZ+5AFdt3LMDvBes2HzkTb50jIUXXO/PHXwqbXlB4rPT9K2cJiP+Ue
OgO7IZ/IlxPjymUbub/O4bp6pOSqBdVdGpnr2Zv56lsRQePkCtZEp9DT6ELJp2pYntf68iVAIg85+aFd
D4dvtA55lht4v18oEmIeBX/pHeMGaLadMMAn++GEuEGmOgU632eNSZqkHqphmDvLddccNpQsUHcJwA1N
uJfOP3D20WQIuhwklrDgrXA8rkVXqnIP8UrVQbEPZ/hdCy09I3Ot5XqYG+9HlEBljZJVAtQ7E/0ZzKLp
Hs+rxZxqC1YxicwxPRhYKto8KS/pfbwTgdamP/53e3wTDI+gJNnxZSJSpyvYiyP5ombD70/lRactn5jp
1nDTPrWrOfV+AA4qLOvFVY+yph4gR7nLGrqNa603ra0tJgAY2NPq0aFgL87JG+ECoKcN6fDnE8dF4/6P
nkLINqt5ErIo1Uak6sVzJOj4G7d4ojwH0J7A/zdxUPoxsh+1jTXY8Fu/b/1ND2USMGQkMkwKRY7hBF2M
lmKkjDj/dxjA3rco1mSNR9/PJt/igjdgh/Fp7DBBVfHlJIgAMeRaV4KaoMax5HW9DeRGoZC9Q2G1g0CX
/CwFcAB5f85WHBcWCRJ/VVq6HHAFfUQiYVNemHiXO/E2OYLraYzroQ7PygsUKM7WFtjUgmcI7AMqoUof
Rv3oa/Tsj6Dy8vAd9Pbgzmw0x9aN19x8/AN3CV/SQYA178WKr6aeyhiUrlBRepFVo2UqEG8XSvPkUbLa
LLMGBj4UsSWQc3UPStZc/z4AvbULYkE3kDUYg4cfqxnegwo8Hmy6nettFFnA/c+4dvPtX3GCv6G+F7SU
nBH7HhWqOGrqrI/BjHV/V8Pq+oaVXQg9Qyq/s/NUwSEqkLEu/E90iR141+7vCYSfzqxrwFiBijqCXV7A
C8QAR9oimi2iRtZlYi3I8mAGKK2ZK0THgyqwEq0gL0gYs9gYrx0KxQJLaXDkT3vdHD4MlaB5YEBhHwBu
QDBwkKFF/tqIvI1J7e+Z74EWFO4vH910YFG1ExnMbvyPIFaBjrCYtu6OPEXmj9Mqb0oOltWv89vYJ6Fm
dlqcEaNCP8EGysLlYecleN/AZoY2g5f6HSYH3jFd5Kh+jaEn1ZK2zhXXMuCk0tor+frkANgWhZiijKcT
2zD148icCeztxuheEc3XtXk1C+qjCrxeAQnYZS0jDeYPdMPS3JrW/FKf+ZkydOgsLCmSchk56BIM/e9U
t+3otkQ9KVL75qt7/loKmDFBdrivU8+kLsCnVkaR6L5X1VZNqGOTV5b1kyNi7IMMns4agoHhLA9rBWqo
q8NTP/ZW8ybg7m8OBSlkGvApAcn7yd7DLzduVkDGjCwVC4JL55C2cYTebsA+LeNh3PyCLRExEDBwa//X
vzBgbgMksPVnkAnVkOJpjFMTO0Tw40Hdw92psnvpVqZ/F/lbcdttHZC9OembSu/o8cy4F8CSpU7G/ytQ
c+1qQQ0wCcHA+Zrra+vm4WnuEjaV25TDP6r0g5qgTY7sYwL7Xi6XglJ48nMMMIPHPfsPX0oP1eLgAkzQ
cqgu2772jQCJs2qMIeENzNpVryZAipnJWixLSWB+qzSLGssRry0hbNG5JWbRxmnf69+k177yz7ZQaMUz
CQSNb6+wuPUJL2qQ9Y7oBuM1qmyC97IZPZ3IX1nMjf282O/b6x1zjiJL+OACe4+IQw8YagLvP48G7vFc
ViW6uacC7l7fRMepfeIUsxzjDkKvBFQWSZEVCRh0AFD6buTzliuYduQewt3vtOWV5Hbrc70h6YHIYJui
j4tuwwzTprLz8zilW4Zomb9wanHhQOfJoc+ks5UQYnvzvKPqCCFq4mNBKy93S/EhXcGMlhYCRVBkUqRl
tNjppizmHgTPv9SYIGGPe5yfsPpulu4IjLcPsI1mpSWNk+7kGmgOXBCfi3AOtKdnIaQbQo4HWmIhznR/
WsiPLHY7XYgpSls2YazNH1a8V7g7yH79fIJJVm3cyHhl5jpq20TCYI/aEK1Ydb1aPTI/bLrPSP4sDKdY
3X5vH1M+pM4OkV+0c71bZDlCmA+cl2sj+yLLxzfngyHtSYPKp9zgyaG5GSj/qgHWLW60xtL+QtwRjcf4
YYpCRjou7vOUElHAwwadAOtV8G5fm7OsI1+7TfdclaPDPfBXRv+6rWP6QolF0I07PIlliKllU1V6kVy6
wRKgY9rKZ8Klqz8Lr5HdF2HnAlzjD/og5BxxmnJuBELXsu2VkrMtlrb3G8P1eBaUbDAPDsld+goU4tgH
NFhKcHMWZw3g2QCxAkcJ1/8R6+qAvMdtDdBHYBrNZQQoX88GgIj0RcQK+xFzASOuYUuOQvJEdNbdnFtm
zmWg86fAWEb3oLehzWdXQ5WgoKEd7y2yImEHbxlTz13X9WH/W/SWiMcwhRr+7XDMJSrZ/bKoWyENAb+K
Dd0N8ZxnCj+MRxXWxvGk9y1cAuTU7sDRaNOwVx60siY+DzYOLjMF06Y6Xt+EMF5eFUYFYL477/pMuj86
2/sch32MNy/+zlBV/PKJFxuqch9sMOp0lOBmdJhcueM2PIP9A44UCvFs4yJJ3oOaAt+/zDSwUac9D07V
YrZXrr72JiGiCQ3btdqlUkudoLBQyU/rPjBJqovt9ZknTLrtJTeE8/JH9cj903GKGNCzWzVC62eP5sPK
t929kWa7Xjh1cF6AfKLj6ZaGYzkvtrvW/IzkMswF6MUPz6FnehVBfqqr1VZoHhktuk9UYtWmiZA1c4k+
gUmW4lmGmM8BTY1AOl6FN3uGw78fvkXvNixcTL5dX4qWIbzz8ql5c6nbXm7GZL9AF/GdT1qjC+yy6VS+
FRLWmtb8Wa3kgSLUTblE9XjkzKboePr07N1p3dM3BsuocN01PV4Sv6PruJH0NNjQO8cGZxN33BLc6fLf
MRJe2QeeAwzq+NNKqEJnPnWTVPMdGwyRLZkaEr6nNF53nILTqwzinzen4JjW5ONZt59045+lWwObfNce
tYd6SwzTksmG55TbnvYHDsHJUnCkExT0MR9ckqsmKbJAcWyHOxKWTKmGTWhURgQ4WU/jvLFXe/rczTd/
UhP1zqHCAfUXhjlYLWD72i5L4MmszTkI9jnjWQuO/bqpmu2jB1pJb/A1hgmMVf4ns1ytHmGA/Ricj7Vi
ciI2cMRScaMvkxKHauLM3zj08ElUWoqTTzBzts/LRisbI/81J1KIkhccjQuQOCYRcMoEbTY3XYbKx2RN
Ochk2/YrUxwAplamzLIrlf0NJRLNPImG4oQoNlhP/IHeAJkmhmBF63rmkQ6bJ3GTCUkGihgDsQjI96L3
/FqDS504LoRuNM+HWAL6F20ZSfoaGTTj42KmLzQRar52t3DrO2OgND/hEY+6mh9S9ecUfftVzZts5SVU
m2oyEuJE0mwhCimY9daWOmmru2e9pHx3sCOWiIIEiG2k7frISr1vj8FBfkI/7SJ7ssWt4kk0qUmqQbVH
+en5Y+l84fr5zyDY7jq+ZvhPM2v2LHiJno3rTqGXlrJMN6mFlXMIugaROaU09XrNnv+SeAMD7sHP5MCk
UBw4UDQrfRF2h3cKqVKy6YUwvgSNZXKZMUJHR3PGnK/x2v9KWklB+qgHvzAZO5afutSaSqJIMScl4q3k
5ZmPnFTsMJsFHSa1xbyQZ+JctFIY3OvEqf8RIGT+dTn5Bc5mbLMtqYHLp4QHq/AOeaEnWwl2ddujQROq
6OBIZbf3Dm/o1rvR8zeiBTV4GKo8l4IYWXtmkS1gcOz1NRuYZdNKUL3lq7oEV6EQQQaHmNQt4tIYh+ja
UbbIrq9+x/SrFvaSRdUqC9/XE3RdgwOWK4Lffb9AWFhJAfmDYpUknTaKS99s3WQUR+z6PaKZZveigZPG
2K+pZPphEdtfrxtnGF//G9nFhm2I34ahxj6+sqI8EJMRzjPTlHR4MrIb+8+TFtxGVVgPf2ZXMikRlgjj
BD/9wHYjQX9Nm/Jwg/v9R6RP1LJO4Mv8Y9G6DUlEQhEufQppBBiU1Za6h9ByzLzQX+TeeAbr8xQqQprn
i9vJcn+P1gULMp9xr1Nxlf9LxMHtSmTrhNYKqA4Wt7ToJRSEymXJz+Gmq79la3t8RehbJkVhSI/1YZpm
3PCROuUxOY8MZ3niM8A4I5LCRQIxyw7E9imKijFMjHLxAToJ26iKniAOkCbqzeFnFB4m3XKq4/EK854s
VIdZcOG2I3hrgf0d1r6fMdFxkweZrvh3g1brmlPASFgqp/5qvp3WMTheX5kjfqtymPYVlzBtG0k9T4Wb
iG+2FL1N6qN3n6OX8I3vnq4y43Y6DZWysBoZw2nhAx1cjAB9FLu1HQ+NM9lcJpirwhd6jCvewAybGvsZ
tFpR5OVAFXRmIUEIs15ijaOsO/77t3/Y0khAzz3Zmpjz9FbwWZry14hBtnqEFPt+L43ijSFlSn3DCqVX
UCaVuRVv2GUErmFDMfD5NkzbO/7IbWBGLkWfKHsnWFEEZB2/J+i1i2pwuZ7fxR9ro8H2jVkBxlkQe8Qg
zI9H92NW04qQPBhf+AY8EgquLgoxFdLz2zaC527YRd6p4KwZty7jPUoQhfNdxws49PN5+TWJbKMmKZzU
gZlCmPJ8aAlBMKAL898UFLF2gEOWzDNUSxanjLoakQZOKPTVoLhEHR8xtp68J4DUarJ2IvaWS/SOATai
fxo4ZaSHpaX3/TcwTGAJcnolskuehyYFBs3c+dUjm/VgtGq5JFOt/Wn6fsA129faem1aBdF2qlGHLrqL
Bo2EaBLsfaC74phvkArli8XPqgJ7yDB5Dh11qSVfzYiGCPr0i6OgZMwyhf3itXQhwOT7ptOegtyEatK9
u3CkpmbA6Vfgg9G8zRH3g7Ne/KXRBBM01J0uqy3dNOKRMphNgdBOmbe9A8PM1vOwjQi1OCCNMDYRxHze
WpsPEBF3wZOQXRYObXomk0gylJ1pT64k/z2/HbbApkz/+GzEFVRZ8V4wnPZTUGDDPP9bFtbSJb/SA5R7
SfobgJZPHK72K59ihm0w2TrzfbOHfXkKMwN6LNpY31VwE3885JJV3PTZ77SOtfHJR/j6fZPEYTLqGbiy
fFJmtEmAvK6wmD1V3aUFoIZ3CsJYBHH6jYhUmQz2FlDoGkLT8gbLI/LZYyhRVn9V1Zcu8CbC6XpuD+NW
CO3vV9bedGN1cl+aRPG2DjZZ2eZOazGiMcarxbXsEaKqxyaIAvswDMHShNIZAaltK31BWyUqcPHAp/BY
TPZ1lFb6DZ3jDRd1c5lfYAsr+QAZFVITGXEc70dw4eNwiUE1fBuF9+whabxGTMNuCLUX7QWloTLjl6sJ
L/v9AB3jSDnYAByyzN8ZyiLSKJowJYXjq9TlfN1koiv6rBfrygpdHaqqNLLElOCIOUZoGMZ+txqyfChU
vEwsaOMLWA3WgJ9Ilb2/rXe5gLpj/EkagIO+U8k0WzArXH97C6nPyGH0xGgB1x6OE/ZBd/J2N4zUVJaD
a4icgBAG4LfU8MRbxSBAEmCFHn+39BdDQydn2DbU9wpijTtNVpRWgpwJ2tzBgsmlLkUrb7BAAkApMwB/
nOL63RAPnCYcLavHm4wyGB9kLa5eU4cgdTi9tUXvVV8WeNj6r6NLbxMeI74rDzsdK11vYsTrJO1kJFf6
rqi59GDRLERZZkCuv64+v8bWr1OrfYwusnM6OszgdYXrTtSZqxUjFjk/mkQEGAuRm8WHT87GYr3xsyPa
udnbYle67CMYi34b4TcJ5sWeQu8vNnVxk9+NDGb4/i7mhm+NWrh65sH5td3L/nWY/MIfbkNnhAp4uCDK
XjKRb1r7fYXmot8pT5EidgVUQAXQvhO2MuFRQ1CTFwXntEWSTnwdCMXnSGCOQ5YHnKarjZ37jTvVVt8Q
uDEayZAjuevHI/mTkBx4y9Q+KQbp7fzwjSsxIbEb4GVb9EmOCYknDHNZGkATIZspuZWBbDey6S5//hkK
vJ3My8qjyTyNLoP9sROJ/U8RI/3P9Q3O8JgBmebvHlLvaXYhO+bm6CVsQHEd1Y+rGVhn7QxzOI45PBWs
oaswBbasoWtezhS0lu5Pe+BWRULGUZFC2edbUAMybUnpF0ZjcQLaKTlPYy4gCzFh/enuQREKcxMQOdxU
TLkpCQCNVN5OAmhsb8trZLzBkc0YWS1aC3S8gYccFTKME/Y8bvTl37ye92q819qqryWJjIvLBn9+3AS4
6VsUsCYeUlrnUM5I73QEVqkrZAggWjjRUGDMYGafY3+uKXXU7MHrYoG0eSemTQ5CTeAjiGDMxR+lK6Q1
36lQGAGPKmuEMpFGTwPcgT906A6/JRWPbVuQSVceb/tZGOBn32tedB2Udv3g8nM8tyjnJDa3MDqzVw0J
7yFQ1fCFJKo+PiIx5udbY+0459MaxCCCU5Es9YhbHQkX4oGZUSw12+N1yRtGndZepu5sdtXrMZ/iDQZm
yJupJCY2o8JC9rUuyG+9CzpjvPRiFTGLkdlgQNgH/15bDHaQdM+E5tWZDm3QFgDNdBChGdvdnNpFnq78
wXjWS8ZWvwtWqtxw8xNnIxgYWI42LYsc+ysV4tTQOmdlF4fmYmHCQ0ksmJWN2g3Y8fd0O18PhjbvqiB0
wYurvTvFZdnvG8nQEV9iKnfOxoPNAGShjsYu9jrTmkXDY9wGg8ItGJaE5fOxN3VwLvyOOJ2slx3TBUN/
swAZtD475eMpiIcAmpsZQphBTeIunxjoRlpoD/G2tvGADQ13D6gZyaovY0Z7JxeUHv15rrIdad9rA+VB
oA5T8S33M0y4WtqoaAGH1623B8SzjmHVJI2KVtxwGrEUW2PhMqTXze5dk4b4Eh3yz1OjCKVPzmptmGGo
4ycy6daMuoXtPTBqeexYxmNk/79ddvQMMXIdjhwf5YlDav0UdyAH0KV833/Xr4ocqfiRfsjiKsEY6bws
1oWuFMURB/vDFk9cZIL/2Z9aAw1VMq1XAW4r9cJR3tTMX1OD7dWXCOiNcyUN3EnM7HVQF081PCpOmXxm
UVmiL0NOUy5z4j+sn6o+4S9tZ1+VuDRtJCbHAhmhfu6t1Vu27UhiJhgCGhdJ75m4RhwX9SM69Pbzd5GL
Xmw9JOUYHFhv5UkJ+A8BpEWWZTtJs5FU97sxDdXZUIXqvnOnkhXVxw0grx0nSkkxGUxz5Vkpx2ZJvdop
/u64/hGlLJnFqeYG127aeY4aLw4sstLrtzvhQdt4nClgXo2OrKE/stgiSRBdGHzSVnuHDqLwmDnh81rG
ssPusAMpbLHnZLxbQgFe4ZZyxqbppYenFP7yc+jCLVXLnoZk+Emb+/p6ahJyToBdcJwT7PdEFmMXWobV
5g9IPgrmPSIgpK7eswJ3g2pEnimPbFCUSjX7UMeuksc9a22Ej+C4xxIY1f8bE5XTGfLzNMo3ttFUUzTS
e8rp9P1jNJYSIOvZ0xCTj06R6NK12rvizkrHkCe+4UO9uhPvaOqFLKCzPtwqnG15GHdoOV6hftOTCF3h
e3nhYnMl+yMWJGPTTLJSqvIh8sPY0xrE2FjsHcUcR19Ii7C93Ari4wugAZvD3AXyx+cw1psrY2XzWXya
Ze9C3cckkUoX1nA70+KH56B6mxyoGlfmQLFiVBmcu4jR7AIukw0IsxZ/T6A8eUU4oQjwlBm36eQj1jT6
ffboH6TaX7tnibmmgBT9McrakDXRcp7WZnXPUufGLI2qmMrmLtjCxirqobyU32FVS0nN6LWR9ST+/2HV
D0aky1HmQtG616eRN9Sx1afOCGfM0QpxgyC8ZlQEWoPwPKoYtMC5YirTHKyMfUFfi/CPtiSQc69jPllw
zDxe6MUAr5665nfFnIlg0XtlpTFpyUN5zQgrULl75KM0tO/8DBtPxysdG1XcX/zyUPPfQgkVLFdd87gv
tGpkDWDTZvUTxxmK4z1fdsFnGQyDChNfxAVxX3plfCXkREddoFucA86Q5JBD5RFmimV5epmeA6TWA/fw
No2GHF12IXJlMF31qk4TBzeTu9Zk+eVm7vS2+Vz9lZko8MMDlqimPutSgDh2Qp+Cq41mNOrb71J/B1I1
M2SMWZ2KzGTIllX96l5DMEcKjqvzvG/nLX4AMBekct4wEfyWgDBD9fmC0IGV3/qAoy6MUTw8aabfTUH4
1oDZJ1vGruUU9LY6pIUuWxzUCRG5UkpepQ/q/7hAXtYXx3g/4BUPVwRNWm9GnaS/RMmz9Zax4P4500l7
X/O4sm2IrzhdAaP4oBzmhj1HUR2EuuKv5Vm43bPYc0cBm7S9yJEm5/bYX8hIamada/1U3vFLMshpLA59
EA4dr5hu7GGRcW9otsoUgk6KiEK0b1l5j5yrTXWAtoLUaYpP0DGk3S+xWDNaxPYYcfHuZ+dBSl6Om0IP
3FGS/Jg7bb/9HV5zZF4R5V/lyLbG7ZZ2bs4nimL6lI2hu/v6aamaLCIf1+QUXIo9nSGyQVWhbhG7KKbG
oWrovlGIfBX6do19fv3jPg0E4E8le/ajVMw9lhhw/WclTYJ3acWiZVgGVtgYUQQZOpk9q/UAZCrr3fde
My45NYIoHRrCFHg36U+7Y21YVOnKznMg0nx7toEef/eow7dVGHnob0OQHi9BP2tzHDAm/bEsV2XqVP2p
1UnQEA9gVURo0ldHZ9h7GZxUQPjIS0dvbI3FJnTD8lR0MaWECA1hRxRJqld/YhbWfFEfWSiT19MTq4O3
dGpmXv58undNOzEKFUlFBUXUFRk+JT3LB/zr+Lzo+F+AstZX0w2tdyAvjrwwzR92Ge3HlxsQc9kybTE+
CWrU+wv1lG/g21TUYN43uYO9Ro8r4KgoCwvZVTLi8dTf0WVlKZDs6Q1DVtkbuUFI0LLELnZrM15oqbyP
4hAWODauQnRSsVY8A3ZlroMZnDGn/KgxbbvCAICd346ny/HJY70eyD7Z1NICozWttfnXSKLx4/f24lG8
e6GwjqitW51DaXJPX7f/9puZCW5Qrp1VCM/6fU9EVNMm0z45+sLdyZAwQWOdigRWP4H6FAcGChmi8b3a
0GTlzeWaYmXTtmJZMKDE71DypcVZdm7ga1vmd4xUN+ujpr/DA40kutvXNrWLMbr8mPevTqUQdBYV9jHn
bE7E3PK/+6/81T40hUxdZ7V8KZsxaDMXYfsKtOiMUjzCA4pt8mqgdtdcxDOkL24gy85155kmhE1y35eg
Olo9iUuoGfwOvIulGzwy419CuZDyJzkp2Xa5705KKgGBZ+MOBDu9EYHY7QCT8ydRXSkq5MmSZrTMkbL4
b6ViPJQM6SBGxSOy9vyXvxPGW0zdEn476+m4NLhzfUcvN6vJi4v2A1wYMJajT6H8RdIhJvrgJAm+BVAI
FcmdcRj8VSix70rn9smkSRgMjUpj8vGAnTKYNV8q6o8XIEe/XHs3XCTF+EvCp4h53Ot33YcrmXjW0cKW
5l/eF/w8tJFsrUS8ky7T0CVeJqm+1jXRzsYp2GIAhEue2m0VE6hJcTCLeiAQGci98LZ26T3N6alwgmXJ
hjhwOCtckso1gAm4Yz+p6Pzwj9S71QqQJPnMA1Jweo359tyjJGmGdssFdVsReAVqSPes2tT+M3TCChzF
sHR0UGLi7KUomBCMve+aqhebo8WHX3DuJ90Fzr2zm24Hb+4ftjm3ghl+PKNlrNo3qywsgLCirZNec/jg
c6inobatBXojkzy2FHQP3qu19yl9ayyt/IYVm3T72HpEzod0phxEte3JTa1J8Xk/kte4ubILq9qWjdvE
44CFObsU9vDFd0L3JG9uQIZOVE2L2SfjPzlwyA+S7FHeDcapDQD6wuH/t4q4HJgCMrFYciLU5qENTLTn
vCmR0nZJCQwliFvGuXeqlwtYuqT4Oj4qEmB+cX+G5OHJ8sDfLBNs3/SK4Y40KfTNW7PXJrMPvah7R4bi
ba4WDBYoZN8n1gtoHnAEAP+jKAYDOPuIGcsafMOzjtGKQIV7E+xlCFwLo3y7p1ygORPl7dUYLia32EK3
tJ5zQNFJIoz+oIaXVM2IH+HwAY/NBpbTgXZzCGGDGFBLjnla/+imkpiL2cATqqDE2MLFfJcz8yEU01sV
DVC9e8YUUqaW1nARbbj1Trvlxc5gV2IlEvow3jor08reonqyG9SJVXyZEESI9LfhFz3/TNPD9jobDo8F
f1r255P7cbsj0ASnTWOhDibHIbXhu6yEgLmNbLm6GW33dEXBcpA9EzCijTPSzE2xN0g7ekh9J6jqJ/pT
sLABawQd2M1hbRR7YGpAK5y6mNv9kf7/VlpYpzhCBHNKytZ4P5e3Y2ky4UO8mOyTa7ygalYCjaO1AGLd
5k5ZvbrC+y7caszukH6uy+Px0LDz82Wrm1M9xIYhZD2bEo0jPjj6F1dE6mlnbLrrZND8cS74/E7WKDBq
avUOAhZEMU7ch8Vw3o0F+2x1dwJI4oeVWBNGQs6Uharm9atGyjuTpRexQbXTMXPSi2Tvn7BtCpmy3Hwj
NhSn6abKv5o2ZmUWdvIt3uuU5mofugoZA7kYiTNtAaWrz8/09D9f3mhHZmDgkWohfZtr7ugIg1/YNKJx
Px/lVBlXmqqS2kZzsv/P8KuIZxIYtAAEgeiCoAJ9FEhwStETN6jFPJaGmzR7rtuafkBI+HJUnh5YCz/o
sRAVFVRmxMCZAjjTe3C8SaWyU03yZ3cC6w77H9w2k32X6TYj2uRTTGcVwFzVrP0a2OF2CHbCaMpsVvCG
3yaLatixEJZ/px/6dZ9BUUGdNKS+Z6j37AJJbnV4mtmdULo5+smJF8bBl/uM91WDT2xH9cGiBEH7XJST
R13mCnjuBs3VfAU/17fzsOtbvMREIXSTlRC1P77C0m56UiZo1/QLBj3qyg9Q2LO8swrLkuUnX/7Bnokw
r2QnfJrRF2Mf/RGCCupVXU8doWJPQJScG6aYCzccAU7nink5rULKCa4OnVKspE6vDu6Qo2PKnmJe8tMc
+n5RZBz54FW9onO/Z7Ci7w9M+4/vpnIUmrGxoIUCOZ94lHx03tCu8A/ynpOqxPeKUvfd3vRVIWeBE/5F
ldEDQ0xJVSzlWjHtvlvsPTqLYehdyw1s3LFf06Fh8sTuszvZ8tu8WDWmRK72rAJPj+VZbl8209CsBTvI
/FetmUejkECbBAQUwH79baWuimfi7onkXrIrDNhCZkHTCe27/63Qrpj9nTbA6Ibjr72rD6SHMzE6LOes
E81ff97ZJzTNu1i6Uuv11a6ZXgrc48UoxPYSuu01Li9WbIu1xxfcybQph0nb62kVAkkkZiaJHx3FT27c
sh129nkj1DXPrcUbyvs5xU6enOVdQFlhXfTKf7xLPMxrUYaVSLQUzj9SaUa59qcPOGyuxC+xLTKU6yeA
SyLJi3FEb2sQvoBARItFjTNrMg+fDpU+bm3Jy1HQ4WrPq584NIFytsxuglizjcUe812yC+fUFKAv1wKD
l91RpUBA08Bv8JkXpDkSqfbwbV8TCeciKbaAwkqjVL+Unep9QMRE/IsbjRCaTjBCrPPCLrK5guKPwGGd
tuP1q4SiuwXxqEi/ya/N8J5TfCLIak5EWky8XobSqb0jNe2OpTRVtCyLFRMn5I6G/Rh774BrCkpxbGxK
O89NuCRzkrZxnoFgkdyYqxZWRbQ3RNVf1wW/QAnpPYtCc+i0J8wJnNiIR0EPLbetfFcKr+Ev4vmfCoja
+DnI/mOMoGsY59h6eAS0sspu4oXAI4IBGUc29ADw5cFFbBEivOHNcMUdOXG6dwp8G4w81iBMNkbHDXmb
bt9ZIsDL+QBNzEnDQ5CNplCMV9BOymp9TCowHag6hf8otzG1UmFC58Ow1zMI5BTWlB+Whv1BaSBZ+2wh
MGd9m5irY30bq3pLAiEUcIahqQPCv+3gVrtbkyWo15DlWJ2khIQXnQZi4WRNttuIs5UfrcBtWzaaxRn6
jsYznyuv5zsn3Mbr+4ESnDgU+iWCTuuAL063v6DbgS0YaURznVPBKlKgMqi+5GWqjKBlFp/m8mZgZ02N
GtdNUH1v49cONjtNhgpMeTpEP+YZXht5LunFSwt59jJ0g6NS0NOxafBPHdZcoZMvE0pxfAIJVYsTteJN
v4uXWAX4X3O9bjEQcdz+oq9k39ZCoe+SMxS8jW6VMd2PeKqyv5skusZ3YljwPhOph21E94V0CM1SEZku
jRj/R+MHWrEYF4V6ySwopotTgR6EiWpkcDSB+3qOxVfnLVj3gmD2yCED5jDjNQwkS3mFR/bka7GTuN1s
K0h0Aw0tEu3Lm0oxN86G3aPw0XYCCp3IaXomi63AbikXx6TSF5vIgWBCQu7Ou0XJeiCKKn+zUKO99zGv
zYvBmlTJk6kPyEjc2MQ3HgfHjCveWYBDZcz2EThwee7Xd9qBnJ29goFue6XUytGYkWpIcnQl2O6Ph3UG
b5o0D8YPxMcdIyvK6KvMj2TQXPTXMZZ5NhmzzyRItkjhWVoEcp7aoXWEjCcIDae5JDnyKNyjjMeGOIur
bUZ9CNEzJNn61TqXEgqyffwHcGBzFMCOJ4gxP/+q35ICVceeT+aZ0YkfwdloErOAzse44iiyCjRGzQ7z
0vmtEMHo+CKX88pwtPZKwOEDc/3tR5zpEsWFT5ekkZNBsLy+jNh/ZQKk9fv0+aRne8tAETJweAwMedtx
YD+FMlGAOuGgkv7zY4Fw/fo3LjWsCKfJlxdbM/tRrOsNCnM14V8dMFJ/FUTzOarsSyYT+r5KyxkZLi+j
xrwHOeB9lxvw/zmOgSpdXh11tcZs273ss7yHm9li4ekd9yR9lUtlTM7dMVuIJIvtrqDE3I2seDj66fcY
jynAunfhISeYN0xIH5H9F+NXvs0NJ736lHMlL91u4uxWqFvMl2X589hoh2457YFVTl3556oAiOmT17Ih
MUJyYN61YdvOFSogcBKx/Bwef5wprq6+uKGkJEUjIoO/DNICWSkg2svWECasPUghwqTFI4bluiDWWLq3
nIH/iZcZ9Rxg22QgmbQKqlqoaNUo9zc5s1cUZni/9cNvFXTo3skmG8NckM8hRygZmmB/r27Yf6fQCjlN
ha8DMnw5ahVLZFNpdh0lBT8omv99RkxikRR9Fo4Fk6xR4taKVO6xl1mvKi8P8UPTMRk36FsF5ibcjVXj
hPF3cVK1eYynV/JoVSRZKaSunDMwo9xwBnkn328p7biEb4AzQaUYXmNhPweNiG0isH4dMkmkiBbn2stz
ZR8MgzFLcSTaTTw+coaQKMWCRKx/iAGM9v94uxMEWkhevOwG7BkstnR7GB6ZFpeLwTN8zgb1fRap3NCi
CPl4BZ2S0eRSqdgayidxrv1MPd4RcOrD30IrrR/rq9oL+GcETOWm8QaT/N/8QJCoq0Hn0xUC43pxkGdb
QF3hn3Q6Bvdola8QQjydZG6rtgJSjP8BkJyerkcIJFzZLJhm3pAmDu1iVFdExdoO3D0iHr7+bWyrQFsp
LBFNkF7ARCcOeV21aOPsqw6lBoBLBMa9902iEajiFurEql3H70PTXPXu2toup/yn1Vw/oH+KPEbEevS/
y5uAqo/RFvmN4YhvlPTOP2xnwj2ivYDA+Drr7s6He12pWv6RhT6hMdaDM9gRq5OV+gcaf+QrGujdTf03
JzY/lyKIShsfPLdbYCieNxuGRJAOAaFKFAP2ZMl4HGqv0QlY63mxW8HRkplJ5XJ/qNwVLtUWtdA88TFA
DCBguz9D0Cnwp49OCEvcEMDFoYVZ8sZW5edxbHaBWXTnCVpLYsh/WWL/VqGwIgvjSk86j7e6QE+hKI/o
fJW2T0Lqtl+5yn2+JEaWY3VkBKkSypLPNR64Igb+ZM9fnLiULpjM5xHPH4L2WgnDdJtarHQdXO0GqAfn
DlsLnOZXbYc2lmMNnXWucsEPTJfWgd/3UeFKdKFkJQicVWQHjxSOjS7BZm/9bjB3DTb9YoR1/5g0UIQF
g1ANEec8IEKQSezqegXTq5qNI00npYHzCaRnaE/tMR6lMmMbOL20ACcc29vZ8Xlvb7/+izclkAGSSOv6
02fib5g9jR3eVQdLpL5dbg03rnvYXy8RhUxzx/i9flxQdXiYic/xdPzZ2aWpBcaV2/fXRUNkCYKaiPAw
2SC/nAfzRDWnU2COrM9SVzlq1ws2k/lkyRM5ZDfnp8v7j+JbnM2U05lBwUCZdf/AxE5HakZcstn3T0xg
sGm3k552j+pQ8yoXOjHPVX+wErNAHsnAgRde+cPUrn8aNhZSYwfI7twX0p1rgiQGX+BQ6evfYiiH+E7w
H5p98pI4FUoGbgOwf8I9K21TM3RM08E04Fjvn7Um2z6L9QHVSIV2HdwXraBh654vLcCBXX7IWBaiNjWu
08MZTDxF5oknNsE9EeP9mPc9lg9BwYrIvnflPmC5uUwFEZMaBnL7meeIPKj5XlxeOIEn+vveAlSPC24M
BFK9qiZ8ueY20NVYvdOvFJiCw7g1aRlHWWBYlk+hOBnRf8+1O/imbJh9xq2B+Ylfct7X+NWM538bZrQQ
3m6maSs0hch77uNn/JToO7KZVl03MfQGne/kV91V3f9Y7ZZW/D9tRUhDWuykbdoOntdx6akdgdmmyUlt
+LEG1LSSaW8G9Dr4bRtwJ/e8vTICY52+ZHg11c7Ca32AvE0VUjgF2tnP8+TJW8PQvfajaHLodG8t0cqz
A9uEONzx4Kadoe/Lr+8XVjo2SFIrTuk7b6uWldmwTb+0gZ546UvSuurKQPelRPqqzMUd0M2eL9RyP9Zt
BNX5wk617KpjJm6y46V0BY37saqwvpuDqo9iHWLvelCMF0s58ORfgGA4oTqJ9qrhUAOBbSac9fR4mV6b
FN+ikqpcazEriJtgTlM/pGTWou4JcszHNuszRnbmUNs3vnQZH7zEzgOpsi11mHn+VUuUrJoC5FFG2Mu5
RuQX+felUHoO1gEz58KUyxgLbe2BJ5Gey3yZoNqQ75/2dof8u7VFWS8SBhndMc6pZprKdtRvn6aU7Grp
nvaMVSuB+iCSqVUHtSwD4rneu5cGtV9nv1SSO5nEkFLVsqmRbczAu0fDUDuidI7osNzhOWi9g/FfKyUq
Vwft9edw7Ikh+VrRLrs9yLNPUUCT/rPOBqNHd9Ef0L/AJLQ7o6Wxwx5ukacxCwZa3XGRKi5oy9jAUaI4
aE0+TjDK1eZgGd24GfNfK1SZf3c+VBjQ0MXrWgmQCVaEqVC7dtK6e2yQpiXq9e7g2FZ3qNXIi64SQK+0
c29ehoeaYB693NP0rFUS18dAQNsowVtu8HQ8ly4sHWxLbtt/xUbnD4yrbaDcSo1Yvs2YLUq2eUP92Qkv
OkioEIvODgr8LL7nF7ZecGCs+0G8IUL663j20QbrTzW0zuCLLQqjJvR5sPkSBsMHIsglGGeWULOqqfIB
VFxKiM+Hw0ybJY3YdCL/yXK1BzhzrOhJLhZ4w0DRp9UaexfIwLFzZ2Y2Uw2F7IJVJK2R4esgfDh3Xoc2
QP6kBOChP3QzMufljyXrWJHrmnDQmj88C8HWV4zxqpldn1xTddNfEYbhOvE1xs2US5bkSejCJBylYwL1
GKN40itJAmyJSf6Embs3x0qSbUGlBqDvjBEkT2ZyFYfxbO7yl/KuO8dfxyQl0+hRlHcLwibOw1mq6dOV
ILtvpvT3dkKSBbObKZSVxYpJjaUQGxQmEi70EfJAwbm7+gzx7CoTBFBqnnPnIF/A4F47g7YGG+27bNo8
x+ncxVsj3rwDXXegbJDQOj25R3UFAPIiV2XVg9kg1c4iC5CDQNXan6QvMCAzgoYyBqWpxx9FSMUe+Ub4
fNXsng9TZyAh1xmgptl9vQ9Inz2MATD7+IBNlDbM0ZD3QAxr0f3P8zbgRxlA15Dczhm7cGY8CTJ3a8SD
FFwkQFMFgNylPH9kVALZoIA2ICqxM3HBmuVcagkHNwBWNKjDCZqF4jha+5aXZgH96xV2wivKniTuxcg2
y6GWGTqC8y/kEDJCNhfcv2UIQgFVopF89wQ2rQsPQ5qnnzy5AxjBvl9Lf0bbnKjmsnjHzoTPEXzxjhb3
D5nMt5chcMgOGXCO/JOo/8RFWQO3hTE3nm4kfCvEyh0zst8nQTyP73aP8RL4dny2Nq/iHpSeYEtKw9Oj
QnnxnO7dI4Xr9rDoQWovIkGz4q6y35kFBXnY7SOE8SGIUa+vqFdlCBrAgg1Gk4IN6gusSn58YuMhN3D5
qEJpYQuAyR8EA3koI5K3Vx1ajNXd4ZRTLXOQnYMo9dTYGuJkHiVy4xUmc+c6oUTrqFWTXYLV+T36GEaZ
huDWfU6kmOygm8fC2+kZLQFeenAvKwY/RRn8KqBNM2vNwL0gUvAovOcbG9oOqL0naAj4o6NLz7K8oui6
dL1UwgZk8ovJb7g3a7DpmuTu6YMFX/4h8CVV+H+MX/v/3CeoMbSrlOLmrxr2T768EadZxZ4cX/hHGcx+
vYnV5Xa3/qrZroXA8YBsK4SH0S5rwu1TnYSOM5k1xIHLYsu/zAdrwYna5CKK7MfskUPuibp9o27xrV96
fcdTyzJlJ33TO7vEwdngJ94q/XqaDlJl2Q8LCSkq0zwIPIRU24TEkADTQbKuEbNMyIyc6GWUHjczgVgK
z3on00IX2gv5/2YpasDdy2q8zWoMB1YfYPU0loBEl1q6au5vDOajl1b30qZwQvxEzkdY4ZvZb6dkoyIS
6qUPSN7XRmmvP766cYMBeBa7Bly0xGVLacZxIzmp5ZPHl9pfMmLDwcZEbZGmJkgibm05VOX0hxFvFR/q
GQCnFZszjlHeJ6v5dEDuMmh0VsBUleq9sxXsHgbbvhqoL5Imn4Dk/PFd+O6PK9QYtDntIM9gBP0datiF
4WgwHJQil56UNGNelyOylhvAMoGorqG/PfNjOJtZdbXY0rE/d7usLZAi6bWsCbpA9lZZvKfyu3drRgIL
wp18q/CyhBRZaxUBCFZ/z6VjKELvw3D5pf+7/v0EcUEYnr5u8RPAdoZzTsdpwLGhcUYUan+gEZvVH7Gx
ZLQCXTlSwZDWsolrCWT2VaWFLHLc/stt1zAMmJlAj5apembrEXPJMct4lKfr9U/tO8RPTkCioRpSUyle
69w6u6lXlVPtptFia/9SAkZonToFlN8UNegoZ2mgtZ+J0G+pxWnySyPS+d15sZhGmTTG9UYgbHPd1BDd
uqPi2Qrvjr9kYmSDFtxSljqdSY2bZ3gCwuOFh5BoQii2HbefecQo/pOUrg9Hoho3w0HOAFDTWssKIjt0
ev29UhJT5uwJm4JF5+EIg8owOR/0JnQ5mp9Qy9q6JiORjwdT46EP5aQLTQBcDtvG+YzeY7MwZtKpgmh1
RJHNsewjY+0+Xv0Nf06DH0SdcRUOo2G7O4/dnUq+mwkH8Nu4ytIC3cOlQ5xksKKBfFKHWptwg2BePWy7
ZUD5BqLL1p3GnLQ2wsMDfjQ8udM6/rfXc1evWNmzChItiCacUbouvhWVVkJiJWEqkGgSyWimLCsVtrGy
aC7tGja45JAMJ7EoVlQdix1EHa2bfz+ElbInMVpNV8Otk8rqmRtQ226XanvslwwtVAGOCeM9tFCkK4Kp
hgcJRbCU9KG6jgt1I9h5lJmSTcLDFl5/mL0XCN81YdBmcVhGN/ReYsEjCXvTsggIlF560cwj2C7OXtM1
8KoxzoIuWC12xJ9stAnlGTW8qOiUhHlrVuehvMXsLGCOU7oXlmD2Mqt7/JUn++4LfZl5XUCdMFfUpf4T
/rHyIm82qyPDuolhyL9Eob83zfeYEKwEow0D4xlw6YtVTiss1kNCn1V0wE0R9uq+xV5n7+6rFfd2E+EV
7GezX04jLKfFLQez0EhtfzO+jhZxCOL8MBLKsRjePVwgrhYppBgvrjMefUWfc8zZVfOqJOyT7tulOmaD
2or7TVcWafcnTrXzCRsuxj5OEgVTKHuD/menco7BFZ9BXvlu3xMuS6qgKZzSUyF+Sj6yEfYPMRLWWRe5
cliDeZ3Ibzva2o1SZvNiShmKvEFC7YyOJlgJJP7vmHx7dPuj3O1rD9ZyWUgBvlXjsgpeucH5fQdQeDJ9
x/wYUDg2dPiX7jh9pzFQFgkw1R6fkab838v7ptUCP2p55r5FRZPp9WJ1n8ni3xFPKW1s1I69pSnTBzNJ
z7HiC19ktrqgW49dIpNuOqx8qtYWttG9cOAiKGITbcLnG+HtOnmQD0r2ZPlArFZEm7B0H1x/myPsrRzF
1gOwIJNRlq9p3AN0a9vePRCo88MIWFkHgYiOdqZ8sEe/0GMU+NomYlea1n6JsvhKuK7vPLPfiv0icJ/D
W/hW3qZvfmyKxULEaIdnTyfKKTqzWwhZnNv5N57oMouu4tfaRna2oMi1ceBo02mbjIekp54LZ/N2pgYw
9ZfVjOD/MwVQgwYR0fMNwMXMJsZ5uH4SSSL8eW2SK3FYZ4d1KOrEkko/5V6AemDEdyi7rS9DQP//KxT7
wgub6BN+FK6ptREyHbyYM8w3iJekq4SCFpqeu3g0YK2LtXAm3rD9ynSQ3jJUjOPD/BfVbbTg300TB9LN
IkXDkLD6smB6he00O0XqrMXawdy7DYbfuCOfjtZHQ6CwHdiLixvjuA2goJN7kmFmhvPCqj5JkxJba69i
DrJNDQtLcttdjUhrtPsAeV9nd7DdambmOK6rmGXvwv0URVsfojJhSOpZwB6RD0xJ0XxvaTvwGmdS7J5h
rMWPtFRAjJCmBIgA58rgk3Ud3foJqbzGZlkeU32Sc+gi/uZ0GQ659/YkZxtE/R1zJWwyajOLg13rJr8y
gyH9PQ6sgU1304T/gYbgroVaDAm5gNSWHgu+uPu0+gMyxjUucPhNR4X5bZI/Dnu9imxyUhpt/LnNxMX/
V31AcXAZKWa6tn3vTcgl9sZAafOK805jHL1o34PFfTB3Bdtd0nKPUmNf5GHW1jJJQChWuzQaKY741lzb
ZV+omu8FphQivnBANhLpKeSdr9SNO3rqo8dGjCGS83OheaWz6qheABzPw0PyQKQI/SCJvBOBRLs/0+BD
4+esOYPP2/e+J2zj8jiV2eFSKIpJJ+2aVv+JBhGn5W1SHvfgbo8E/MtWyv9oFRG4TTW20ZqAvd42Oj/b
ue3snsYEqIG016/MYvlZM0f8VAXb5s5b30hPrpH7d6mqRrX4y+uh6MKKrGHtmboCyqE8WSNuXJAaoKJv
AKOUT16Qp7874gSk6mdnLRsu7tDf40wtA1WAhC7nuXt3FeMMU708HwCQdTu3KhSKgKP5w/YrYDbC15fW
C3shBKUg9GxTiktzVG11XQKzWj/1wZzdPDHnOvOL2eORVnkTWLnsuvaLZV4ssCn0kBHWl4t3f95l3Qn/
vKOjEr3slTf3Hc5Exysb06baGpoFO49uAW9H/JdhkGtTve1aOtut+quc7Wm4GPRgiaSCriRcGPtLWCX/
D0R9cw4qsvI1tde+p7JGxyoqqLN1y7W4IV1zzFbfQvT3R2TgxMP1SIesD8Sg+Tm5VLej2jrMaLOKM/Yu
DMdTv2XtT8FUqh9AaBBqWBETcEXllTmXdrbU/Hgo5h75zxa7CmLU8Vq097b9yxQ+JEhhxb+gt7YJ9z/a
Zf1pv7ZpOZcuDz1ApUgy2mBvolo7CD4JhMmi0JHjF5VtgL64l3WMyIylmfN6D8OMhpDVDRe93lutMgXS
ksJWAAIUqnM5tOqORdvmn+DM+US7funTwe1weELUjtA2dSG8Pnd2QhqdRwq7naCiX+TA5cqmSz7LnJnb
bmx+I5aV4J43CHI5YoiGDiOjHh5ILgNZjlq53V5RMZRbMMMKHM4yEphPFcrSr8ef9NAbwYJ+BBnUKWHB
Da7NsRpejuz17TjmI2aOvvl9k4e27n6NGu3yGy0Zaaq/j1fLt9oXCRLaae/SMi2Yd7evbR8k33IFrRqa
3LGpmP33pbq/uoVC+DKyVOhN3pw29KQijYRwa011RlW2atYnXYQAqTJrYv0mURFMwAcwGScmDfsYEOjZ
XGg29KeaTEP6NNpvPGVKHmnCYITCnNabdrGkiFIGLjTgICdoKRgf+Gm4yJlr68hsmZG5LcnxrpfKawbn
Dx2sSBUwFJof42prY9LrkX7NnWffv40VnoaUVVam5L693I+rWaVs4HJxtt/a4+1bJGEgTDDaAiuaSVRn
y2nrEMJX2cIgMN5b3X34vKQQx8lk9t2yeXNlDrdmLAeEkAhVqDKg7//wwzDfIL2TWOmoU97uKG573QJs
1Iy4EvL/g3PCjyCIvODS74nVH+27vQQTSMiiJ/9F0EXlQ0FbR46P7+UQsBm+EV95O8XogT9cPIKi6M48
aIjTVYBsr6vpTJTPld5JFXY3cKOCY1NvC1l5U+iL/bCDAFeq35oVZEI72aUBPu5Y1e4xPrmiIywdu+nU
VZ7cunzeJ43tLWntv/vHzmdm3BvBniAkc0wGERHWm3EXeJczG5+9NVpCHQIltyTxRWIVBxx7LRum9blS
04W1WyiNX/9awjraj95zbgPUwuLlDxQPnpOKjtW6oJMzGU1H6bxkhIRHsOtVJ6BpzkGfCUwxVOrTlWge
qzBLsuzwzPCbrpAFNMtJUJKrlUUFXDybgZhSVrc+PI9EXIVcvNrJFKQDtUMzFl8ouNvlThqd80e6Ie3C
9a884ayKjjsTqSlsOxs10tx16+IU+5dqs913U+fAlg6qvjhzJmohfujzn88st6qrN/bPV2P0Aes45W2Z
RaI+jlwozsnTWlsVf4gqQcTDusQY4XPeY+9zQATsdP2UDKNRV1xTsqP+sKrpkZYrWHbjcfh1oQlmUPIX
fCMt1dNHjMiFNDBVnSvdFVnApAim4j2NsVqSD2vtw+X1DBjNmszZ5iDoiGFQEHB67ToPLV1BYKdlYw/B
2InyIxuGAUvqJ/FplZ0o1rWjffg6SkWBwnnijmTWGr93yD0sneHfNP3ylUQ8m40Pff4gEgibFDTTUe6a
x9NcSfuQpyjCyiTIGWUhO0DxV/WG5y3+zUExmF0aQOK9Ytm4RbtWhOVJnM2aVxgvvKNxJ5HWdS2g3Q3M
KDkgRcSuhBLOXgctVvJAWhRgXShybC6qcvvEbFkKDvbQzlyJg4KWZjzMGi5YAGoKmA1Ozf92E1Kkl3TV
JKBj36UEwmYMbAlJF4uXS0AHs8UUDKwhbeqHu4VdEN0gboZy/DbfmPd3IG0bqlicwEbWBf5frs9eBing
XGLDGEF6acq5CVAYtWLRuBekN4PrZz6MC1glydAsbJ65Zj73ZsNkUUriE9rAQ6c74ZXpux4Lt5lm0WtV
uvtzHHGOVKWDYWQjkRYtGWJW6W3NG2yIVZx8tjV9LzuDrLnunIWOm0RSUV7qw9k9Y0Gwu76u3/UJazKa
yNNQcmjU5eUVPBzQLUw/SHrV7NUhFwxuYAYct/GagLrsyb6HQtXMWFaSA1MlN2R4kIBDBjn8bwvZb5fQ
ay5VSdemTVywjG1+NpsFDKpgmHDB4cRHPxOU1KnV50IwJpKKGxsyBMYLwqpEdjtbzrdXxFx0dynuWIcq
2myT5ISjhjN685UGD90wTIHUWTsaq75C4J6Tk77o8sX5WrMPx0NYAnkntShGVeeCjPP4o51rSqnRK8+p
aRqaFUJ1cyqvaL4cZ3wtXAcSJxEljJKYBkTg22kCYPXJIm5xdDrxr2ksQaLXeqq3eozUZeLOYenqLBbf
fqDUxt2AXK9WtSH5+7QBX+26CM1wYY+r9inZ5qkE1Ov77+NPnHFDUQlArg338iN7lTxBvVuX23EpO2w8
znJ39+WHcoq2ew5JTDgjmU122cnyYqyS3ZpgJzWF1GovV/JPFvUadAvgHlzjDF88paTexg9aZsd6hFRY
zmFXwDyRJEAV/nLvW49B80q+tsk7h8IvEdeV8ucQdBW5AcsT3xu0oSfsyaw76nlgVF5gAXo0ou51W//u
lMJtD+ou/8c7qj97WWx5ZuGfPtpA7Tb5HsPFjktosslxab/HiWhNV6jTyfhQCwFpSIpZGUbgJViVoVv3
ejtB3GglEVzhaOOnI9+VUt6WxVZIJ9wT3oq8lBEx6FLLqkteRK1gemBNv3NUrMYfhQfrBrV1CM0XPfpn
A1iF4hkqRvZHjkIXyX5SFgfWmGfocxQQ4hysLXrTxPE29QmYbwtclSZs/8DV9Q+ZvGNmMqmCTZuoDrA0
+TySx4cXNxZx1h20geW6MBqTVBiYDqHxK102xnQvaqPfzvBx1p1PhjL6EITrl/VN6AdfpOz1NfocclOl
QRpl1PtT7fFfqC3yNMMgwaF8+W8Gvg4P/3BhSmlqzOJQq72k4kzJWOziJF0cTEh99eoWgFUXFUnGcMFW
1GX4QwXXtD9870jjBp+n3+yoA4dHWFDFdaa34uGEk38is+xONaJaHcQKRU/H8wGYedHNntwPTF2g860u
x+a8CSoN6H5eJVeYtGwuijyiSESyA1rhRwR67sMEQ9DfLqGDoSTaN7AiHnbTu/lv6QWSllmP7JEvEl4G
GbmCc2uTbIhqSgUnfKOnSq+EeRmGycyeiuDvpyjsMPo9AME4Zfsu3VxJ4mhDphzH1HTDMNnXY8Aom6Fw
YBWmqcEWWOWMLRXahj1RmxZHiON2gd4F+8InhPjApIjctWC05HsO28Qmv4N57UcwR45tUJn5XZf7iMKg
4CrNU2LtI05gEMahz/7dOcPVEBsvcwLdcPmIhNzyb5/D+urPPwxQPU8yxKtSAlNl4gNTNxPyn7+HemOI
KKpAdq2tGgBuQ1GPJRVKIkPjrdrhjIaNxxWnj3wYLTnqMHtJbnnLadGnUPhOSrOUGfLrzoRbsv32lQEA
Zi7y2XA898cuS6pH1ELtQPLyP/s//pIHsImVP62/f1KetWBjoh5IRSSUniU+xnBeWFEiSagpTlX7L52Z
QAEWOE8pPNQoRD2j1ScN+M/qHu/qhwTCdrgp267gCe+ba2aA74yNoqO2tnPh1d+l4xOVKwX8ojw64Glg
IkJanMbnAHbE9b+5TndWI+BxKdioonsgmQMYlR9dY1yFJdsovWVemR1Kx2RdaaFqOG7G+bvHSv7E1EdO
x1UbQ2bArc66des4Azporrl6VujB0Vp6g8TQqcQ6Wurgp9nvkShGsruGz5uwKA3G9GPNjnEGAhI5oTLw
wLY7iNJ2SWSpPq05ppTPPFvbsKHUgWlJRaMFGvm/rVR1t41dOW3harXv9XXgDb0oTPUv3/I5TpdOb1rz
xNSNm3YsQZs0h86PTRt5leN+UFZej9UTcNr3WhTL7RXi/OUVOSYHFQBZgTdBC9TTYomREuFk1npKXjko
VuXF5LRfr6W9AthuT3Djq7H1DN5mA3AdIzEpSA7jk9NxdAB/HPA6Ef+fvLz681scjLKwQNf6ebHcgM8+
F5j5v1RkS1wdnLWlwz791TPDil3qIMkRWlk03sOwxohlGQjYPLyf1LDvC4aWLwPyoxLZztE5sW91QRxj
WdvRjtjHHoaLdOs1Efebj8fOLiVm81erNllxMaIpxgJirPrEdTePzCqEMetbDdphzGQnrwmD6ynEEs8n
0hz2mxzlCvT5WPxRcBGLxOu+3jefiom/br4nvSsq4g9yuI3ThHeA2vhWmKX9/knEdQIKcYHsNbyF7cdK
owuzalo7tQ7QoYGO2ofpBUeGQEsAbpbqKs2E9bImLLutELreNuoT4Y0Sx1ME0vePxkDTUafdyFIeXtsx
ML3A8QBIW22JHgpIoXN/w1krLcQh3sovAEa8dwntYhVrZrn/RurLQ5/70xSlOmFT3ykmnU1adv3bX52G
8VuOH7sA8z+Py9v6Zhn+5BXKz3ujE8Uv41YGipQknST+0N8BSsXMFqjKX/z7T/k0ZrvCYCr9rvWqpxGx
jeAoyUEgVwTlQ2/1M/PjaMfSFHbooh+JUQ0cjaiX6rNBGc+6VZFsZPUh7sMLzD8/XUohfTBTyVuBnWS0
8R58kvJ/uvQEeh3Hu8u9rCUblVwjC9C1EcxssZ2qSrOj0+zm6tOULiwxojTyIbWXqak8a3c5YMyO/uUo
+3OUsASatQnV2vvvnrH0vEbBborgfKz0iUtnPwgZDvhv6u9uqqrToN5Dv3WtiMde62bLIDMqLpkLcui3
KIdDE1u2Cl0eUWgm/k3STFh64toIlz3E6Eo/HVksacVjFs5BGll5HYHKfP5H/16wdjPiOkkIbLWKoJIA
AXRq4+6cWnFVo+R7XJ7qakt1k6S5NEMmf3CtqFuwSeo9yIx6dhdp6BtaufMgmdpWbWwuErTuSmnbKzn/
uD1W2tgLdTGBeA2HUCQZzqu0T82z2ltVO6ccoUqSMOf41C7T4TIpzmERMIxTbTDYQtQ3cf/cwCsUsGt1
OECEnL2RIcx5n8CycH96SMRnFuUxkUzLr1ISW8OTX6/0k+1imfDGSUydGCiL+iwOdH3Rs2qWPXAkvq8D
u3Pq6xqSD8zCEizQYUhRIiGbZNgQyYEP8WMJBeoHVmufinkPTNx4yeP4W0zNPM7UQoZUKG4AuJlhtYYd
vp4HSbkzklMqjNM5M8Jd3voURJHdq6PhhAOig1LeOoaG2fOQUy65VpJQGhxifVhFpmfhn9w4CN+HdB4a
QMDWM8b2NpnSB6tqnNx0hnUguyMWgy81EM4DWE0mm5TD3RPP5iYU9pmgb0lHJwi7gxGj3bS6nTwC+I1W
iTNkiX3zjJCCpaeUhxBTHDI9Evr0Iyv5V1XOBDqn+cADU2FHFLV+Mhm2NkvEp+cynTp6+EsMH/n5ph9q
c7HK3ILR0vG+MiqBdz3MaZc4+bAS5azFj2XU69bhH1lNo2PUv7q8zcpKI7m69lrA4QhIt4QFQsy/VxKE
fDZ83n4HHAM+wWfZl6KXq0P8RUIB14uOytXl/rdlGqpa7x4zPRhgtcpLwgr8prG8QgtvCf4dcPmiwabi
IcZi32dJSwDTHvKNEL9VGvnvahb3xTNRr2U0Piz8PTlt2Pc0Yx3fJeDhp0MMZOgIPqwPOwkEn/Ik7q7c
j9Gn+U33zvos+O/K2bokskB2xlILCToI7sz9hZQHVpyPIB184EMSjsDqLlQ5CUxP5jIiljaQdHCjB96R
0FnRxyYjbK+0F6ZwVlYUqASS04DjEQ8IYNGm/RPVDYXG7iqhAna4QfiSibXq/9VM3/mVcM9Q23xmg9lj
bjQ/F2hUq264Au1x+V9q5eRCIxg5n8N/Gs11MN+mUjask9zwk+cL5dClXn8VOuK3PtmRpYPu22ZFhHvi
1fSnkS7rkA0lVQCMhGljOx4rqUQVBtp5bk+nhSrVs0WFQqUpDZfwna217jo9yI3kbLHAIMvNuGgmuJdK
Voe+g29CEAmGr2VvrJLjm90tI2qcHPA8SwU/qyUAsm55oPbTALjb2AF7OTJZ2Etwwi3rEIEkpA3dApRp
dhEphUtxnjOZWgz1oWkcxhV/1V8kFP4jRsL7qsEnSIJkXF+5nOwO+7Cwum28dRvXUpxq5dcngnkNb+j5
IxIHsrUVHG1KMWQA6u4gsbfAFQnHKfx/JvZ98yAz+qbWtFeWSHMQgKCnJR4/+r0mtBfB7AyQ8BlC7RtF
GkpTD5QfVHXysjT+ASqyP2doF9WQmkNBsMQwzl+DuCPrQVoIGujNWT+tcwzzWCaQXYGg1ibvFGmYmJpS
hc1BpjnBz3PZAtAO+8NLbwBHEcKPo2xmOZDf5ObYhCroR1CyV/V7B9+SKroiUZl8XhVN30oPxiD4+LV+
11ziIyUUD4goNayImXIhwCUJmTw8ttUq+Npkf5xQSCmJpmQNqv9xCgFnMiTHKh6Ffend3O+r348o+EM4
POa+G3Y1O9rshcvgmj8deB8sALKF/rnBv31RfJYbOcskceZ2CU/jzTVdZgSWOKzlA2gbqmjbOUGHBmev
t3IPVQY133x2I8TsF+svnuYgcY43/iinri2PjUUfLrOWiOVgwHqFe1ot7Q8Av7jfs1gJjH/tbXJ12XOD
zE+WQeNI36q42/tc1U30+hFZh2wWPp8C/vgEmcbuRvPZoLlSTVgzc+dIkNq86Hf9YNv/ARA8by4LaufV
BPO2YbGTUBMJNTwjmpJ6Vb4RgQJMffG4lur8UevnPz7j4FCrzDlPoM6MUeUQ8Vq4bWFXtbs6WUpc2zqX
iKYVM7YaBwUM2MZwUgTOjcfPIIxmOuQbxRoAJCGivK0DPenGXdq2UCtgTHOJ46g1OcYXYO3Bp0g3/uwb
Caem7mMhikoxMzWKRNko7OAc8xqX3g0yV1qs+EL9VIrTDEWHu73iLvVXGEFJBZDHMbNXlJDZU0qoANHK
ncLZwcdpX8NMhSLrNiM9PAej+8dWJRW+Htrg20wvANTlOOHaNLtnSnua4m1xil4wz7vDU+VVTiIhmD65
P7HZnHnBpk7IM/j+n6pq7aJdmqIK3BKAYGGuOWh9Yodlb+PfTrWw/JamP5UCemAusVDtjUQUwZToeq5O
xSHx8FaO121lsa+e2RAITlCAS8dPEjoTPlNLdyovE4Tnzjcrpw1E36amvdLfaDBk7KHIXDf0DzJPLmFA
C5lB+aczXjaBzWCQtssVVscApm4bfNNdeDfCpKoOT8qyyAIkYEAJBDr5Jiq9cW6QV9b5Cz+U+Y/9/vEh
6mBK2gxMS/ldJTBnyhAX7dbsHzs+CtViV/xj/uec1DhSxw9/2g4CIIHDMXX77Mpdq44cgD4u1prtgKl+
nUbKixWpTBDyKYviHkWIdBABHxqA9hSRgZhBjiINS8G0rMSREhDhZhD6OfTFIEYT3iRFMiV5AofSwTBh
/Ow0uBq04wfqaFisl0avYaJ5n5bLUaU0n44/L36rCZJmUJ0H4zJx36/RxL+PaUAselvcnLa/uBmoRPjw
LiL5HP4O8N3Y5ijOZMEneYaQtFz3qBtCAJKhcvfFzDc8wyyePBJSa3A+bmXfJdF/PgjjrBP7zZkFz5Gi
mvpTL75D3d9AV94GUgzoa8DiqE3/gh/sATQnuLFAQ+AHLNOkIjO8fIyLGWdP8ty+O/RQy6v+fiqLr8h6
GR1Vi+27Mxk+apsY/4agb0pdh6qlAmyW5R6bbc7iicHAQ1tccNQfCNOISBjS0tQLlijC68mjVBEl/2nz
1at5Q4c9VUh8JyYaKTsbeL32yOnVC/Av++NEUFXwcxweoZhA3ovM7VDNfqzYHLxdD7vIAQtKhxx7KnPJ
c2AYmxQSjUaKFrEHgNsG59X6iOBTwTCCZuBGWw+J3n0XhEIEbRKQHo6xCNUJq85FbXLiTowYo0RqDHjx
EECLOvd7zwRNOtVthxu8bBOZDwX5ipYyaaggh4oKrCbjtblcKUNlyQYQNMrSH0JU7ngNoNGVQ4ULAsdU
JDdRCaUrbPgkAmfIEr8uFeQvyXah52iRRoqYDW/G+2MVZVRSC7IuON2Ye3b9++6praKMgL4d5A7K8c0I
RhUwpg1CXK5bpJCx83C6EDKSQkWvEvIOVrfCzOFGm0LGmJck4DmIXQsGz4nRpZl9bsGrzhBmrq4MuZ6l
skSLJuIjD4Nt1ONKasXusHXpZYRzFh3vqAMzbsYrzIK6ujd34qVIc/y3/5mMdwfAgxycTeneS27LD99p
PJ2Pyb5SsmtuRgo132A2mSIRtmWJBSjkAxwAqNuzRErfoUej1tlhrqr4kLwle7ztQiyj/zM4omQOpexT
0itTz/UjiWFE7LuUr0boq/cfL0s5whM6NalccH1pBTiKmL1Do0EC5JosA7KQIeAoSIr9mt1KEFpEO4ay
jFvnNptBvLCznk/rCVdFGtysgeFORfCy7N4rbVWmRsN6xmKkAjzxVgR2AHAujBdLg0JlrX5fdaWuacbT
dskTTM1oTwe7CpVILCNT+ia+uLFu0upOWTsYWGnXxz+96Onlnlk+MnGhRnam4F0a90by8xtAgr3jlqs5
Ei+w00Veadw1KIUhVXTXMxkRRzmcGLHvmNih+a4PtkOEN0N9FnrJh+qLYiYJcynMbeJ4Snyb0Ho/LDNj
HpovyrRCoec2ZEAMGRQtcKCslt5RiBWeJrfe4v0oV06Kqs+g7WE0G4hl9WKZgSHVK8Swx9WKRlK04T8o
Jo2EKqLkXPoNjuJNSCFY4b4dRCdIr0h9H/n5JE3B0usmGr9Tjq/DlxOWr/VpRm5vdpgTnynxOot6oTK5
dKjQYeAQmNC9TmwmEgwTLnqzqApwDLP1pVhpYKtgqzH6H1mKBS0uA2uF9MkiUrN8g+qT7PPCfAM/BqWz
VzGlVTSp9INvMDao+v1zbFvKwLBHZP2awjbhiJ3Zj/mRZ2zJSjAxCVYSoZfMYHlykg6zSpVyf/FFRQmd
Hn/mDXSaqR5MH2WMDTPtBVTR4kYCR0y/dmZTuotokjTxtu/sM3x0kKv21cH6PVMGhTOV2whjrH0wxsIc
9uLc1dwPAGB/7o8CEnSRfq7d/BTjnW/nYj6//VliDOeQvKOz52BDVUgPqB2C2g4fJ6FSuELyzovXoDn9
385B+w/3HC3nMmu+I/w4fpF//R4Z4KqfYZz6WHW3JAtJs7U5glpeRYVMLnj5syYQ6VCA8pAEdJf+AT/I
cR+nN3EyVGWjljHBreyyvulzvvDvXK45NO5EJuDBqJrlo90Td8aLbpixV3qXwKdnHNpMBj76HepIZc4I
cz6v68PdVSEqlEhr+GP1DGL/uz2v5w6g0DVdDFAOKtGPFIXDtCkJGPMDP/NEpA3TUdEJ63d/qEj1vaBE
4U3UjMX38jopvHe4KoVAeZnuls1LNkVt4XJdN1A4/Ny7p9M2/y1qKoKGDxCHDeCKSYEs4eJkGydC4ioR
jy75KEk33O1c6x3Z0BjodCDcI5QBHL/ahI1gyVBA7lgOGhvdAx+wiLtY0iElzHtBSw29vU2JtznvaYrD
9NMH5tZt3E3BsCVGpxp6U5KbGaUfI/eCPxXr9eMPZmU/NDeazkXUWhSLx9sUo1xriPdUz4SbttxykVw8
kQn60XUqIHDe1FPF5qwTHCb4ioNQ+RAaogZ8vdmGTMLMAjXwqZ5ol1IRfZg6rKWYG84NS0lPxeHVwfMW
ADD8hwbmg/q4UXCNViw4JJqOYZSFs6gptedvOSISd3dBN6USopP1ZiMmUHAZW/nsfPItlX59RLOlYCex
bp1N7qf5ipSBn0vHSwuv68hjixocErevdne6l7z35MQUfAXH8Gqs2GA4TO7reqYq6F17bXBiMOE0YCOX
meAmYkxioh+IAQCLzqdpXLZqmphqQAxDNu0Qkbw/JJ5T/3Kp5E4rOz5b/AmlHQmxwizP6D9HBwKpUSh1
DzhYdCrdfzQsJEAnba/QAAl9tZqlsAVKc9MdBKaY5Tse9/JP91vZaSPexhot9ZwMi/1eGC5b+JJv7prV
69qtJLQshsx8JTPsjKFsN6+2mFz69x1MrZ3mkuXqRz3IO8grZ61XqTvc+EN6ocnN7xvBwVlM0XVFN3H+
lz1Lx/CAQ6uFBrJEQgQdDDNtcPFEQQ41U2TxjyJwu1yo+dAe1JcBy2cz6GRvAXMPriBZsXJSL3iolZa0
pBYH2d3cvu1QKU4KXSoWYq7sN6RX6bcp44++3kDJyfX94xuiP0NZHGrMtzeLWP/6EZxvcT35C+8Ekjiy
vAPowiNGxdvCyIawU3RKq+g8eYD7qLv3QY8egU78rGkgUCUa3T81tW0x0SVhOUkrR9w0JB2bb/tJxxrC
6sSkv3V/7A9yy04DJvxYhWZpD2lOBmScJRGu7mg8D+NC49X2JHtcr9agjqdTuB/dF7QUjaxMoNKwBouE
0+/NKyFLh/Br04qLXVoOTrIHdyIp8jz3ynzIzLluT4/Lyhyp2AAO40RcmSm7XQ4GXzcPegyhnDbE8kUL
COYdYAKNy4iSypHFhhTNhzBiwv/ToM8CE4Umh1BrQ/FSghpbdAz9qlOImxlmebFh5w7FvXax+N2Agy5q
JebyznHD23JPfRLwSQPaHJUBOkVlbIQy9xEDNYCszHSCJkxIrYZhvhZpQrZiJa5I9Pwt0SjjlZKJtAjs
tBGx66+M70H+kUGZvypqdBMsWCSAv4jcryOrdZJlzLH2U7AyzzSYZCaOomIJ9Pv98i9k4U54G7V/wIgw
aBM3fhfKzXp/FN3EhLnHVpuc/fHcYAZqmYDAThO6PimNGIUt+TJpZK2i4oBZSfV7leeNoe3+Xjt4wHS4
Sw7sy0M1pix8Ow+08zTpI/vdQ1pohjKDkAiRYtLwVzjxK24LSrEJKgIlXi5E26Hc0WcqL3FNpj7C3jEs
f2eO8d5wjwNE5QGWB2hCEtp/NcUVyeTVe/G3ft1aUzjLfyy4fI2XvTlCknXrPTDn2iG39fbkBZaNsqkh
UBvLmQhQEmffbWgomuFGz4TMolOKCI4n3vaEdUmD5+RH32w7sxo1tZ4Tdu9v86MSTkXwmKoGS7kVQX5G
aR12Sblgx15BynPAP2dpZASjHWCgmdse6HsEYnPTYfUgSrMT0NT2JnMCW8JdyksDMyqnYkT4Jmwj34fw
ddcSDVkUUPtDHgOhU3kUhgPIrKvGWkj0zgLkb/VrOmNyxiV8Jat5x1UCrWF5PpewksWQSaFKvevXv6yO
r1d8HAiX3x8tfvSlvrksFbnPsjJrBjdspEI88rwedDOEsT+eg16A2ueBc7db+9nJYro3GBzZ3riYLIMY
syof2FOrX73+VyJeOanixQAyQdFPGE2j34KTGCxnq436mLaoiBMR1jvaehfZckdrHSlqB1lhW4fpJT0+
Q8sNQ+I7CXNQfVF/5L4Pc+HfiFDKjh+xFcdedOFrKMhHow5pYMhhD4rJshXM8I2ShhT8eNWG7VaFvLbw
ybHA+8Y6yq6QlRY9tiL7BUwNa3SGnvUIImzP0Vw0gm3Uffl38gtWSaGbyli2cE808lL6qfxH/tgK1qaU
fL/KrsoCi5pkDu8BydYyFcL85rkUAIFCV8wVUkfpT3h2SGJGIVC6X6PJqTVGWGHhcDiPJ2Oe4RFMB+yf
Ubbj+RMcAYCHYFV08l6xP3csuohW5D6fCLNMRrnYucSfMJomZCO7MZPD8xQnPR/RbNKUESFUiQON+p1v
hp2IhKziOPH3FuzBN4D1Txgza8hL0TOpceZ9l19eImWKIaI6rOwTnnPbXaAjyV4yQnm0oM4mWLls6BX0
PhDdqS7JLp7dKLvHk0uZN8MSsYhC593OQ6oSVZgBUGnpm0v9+Bplm4cCGOVfFgu5ozkqgw6dlVtLSb6m
oEWcUtPiyKL6vJndlH2iGce739EmRKPRNrL0S1HUl4I73fqGBn1iA0JFstzcvS4fJd7wcuVgjCFF+kK0
TlcCoSA4UCX+ir8qcy7/CBKrvXCTiWhxZm3Hv8zfUU+92BnMzBAhDYkTBloXRtHWyya2fuNqsmGOSSGi
0E0ysC/VuxwF3XfZLXCdEA5uRxU5U/YhfAYX6bGYW6za5C9i5uQZH0rfMBXyts0P86nRHXe1c+pVqMxo
Po0JOoaJ03YArtnfVgDmftq70LtttNDB89D310MLiY/+ZgRfC1mUuchU0UJqbQQevexVfmd79CpkAJE2
0YbGjJH7lplf5op8QAsZXz15AJLiyGm54cv54FKOslUk/uGsjqiCt+aGKopsJFanv8NNCXw5QTBnlrGi
di1wD0ALz+nTwmTk6eB9g4xBImUV5+QvoIio1I2AUZnQE+fun66mDi2FqvR81AOvjAeU+iZ869JxufAf
yf6cjagD+YmLMRoItgjSlZuzwkMeus0y/0j9FKwt9l/eI6wLtEONxb40ca6pPg10hD+C8QFCIjxjBjpJ
NyXY1FlZDam+Y9SsrhdrGj/EdMOCABOGwkUYyQkNP0b5/E+ZwJ/IodVTzWvsktGN16yk5kB3zjT6j+YV
Tr3oGq7FRctsiXn0ZNl19+Q6eS45omBMfFFe40TgjK4YLYxxk93oCrE//Dl8virsupcQ2y9YINC/WpHa
JzrwPROsqWeulCDUCv4GfBQr93RbGk7L5v4RGP1S901vTQ3VgkLLLLZ0DTteR9uDMihWG7Vl0zthMNUn
78oeG7+ygSOi7jhTittb2DNi2OG5TNqFYqV8fAqfwa3iopmR1uM5FNARlZaZc6ZVUflUPTIeTKQ1WDIn
ZBLi0ZX2X/C9kyZnFvxBn2nK+CKFsk02mbYpfw9YREWhm9fjrOEctgZFofxgiVFVxqQnx5jOMcEhxBZs
3eC+G1yUYQO5eoJB5syUOD/Ud3kaZS8cVffzZmHPHULnpyjSWlXPqBKaOz8ONqx7LAoFhHoz/0Ao7ULr
DkSWFMfuTFU07tVFCFFNcUOEoZCaunZzBpvFiyPyKTBLQ/Nc5fxg2TZwOdOCpQxxQ3pLUy6qK51PpOEO
U8/jdfMyuxQtgDqaAeJW/AV0HsM9Fyya1etd0T/FjlQW0LvfwK8FgD6EQEsZpSAr2J5eZZ+j14iv1NJd
17o5mwFMe/yBizz+apAHtgkA8X5DzSOFUv7xYz7UkVtTrpX2g2pTvYps11LawhW3SD0snOArvcdQKCMp
4eqwx+KQKcpW1KXnpVp0jbL3rI38QUMZz7n+kU5L+BN8ZlTHT4Hs5zs17A98ctY0VJaDhx/7uffzYvxC
1bMwDnpZVZZETIeszEBGcrsLAktcM3raEXbjt3QRTj2THu535weGU9j6fI+ZRWsJx29sbkBsFbd5k55C
aPeQm/Yk78ellAdm6XCTJCk7yGPOewPMA1/6QKGMAbb6O1VjkzcQEnDGjkCmzEzhW62UODSc3cNzL9Cz
7516EbK8L4/6xHvL78pGbvtclByf60NLgkvZlRfaCmarmdmo35pfJAFTKQmDRK2AS2D64VNkxPM4UCeZ
/GOHELiOkI6Zwjr3Ln+GXA/wQATYWksiGtiap8TpLvitrvZAnaebXVDWLhxQZ54xX5h5caiVAKfxlFfr
febBbPUd2Ds0qK8R8jtDnp1cnazE6RPilRmcZM1xxV5Vu3wi3NW5fYiSa52u3LOzmAtfbqrH1j6wOcr0
f5CBKn6N5qFzjU2trz5Wzx8xt+tFj9n8TJW23NKrPpWM3VMxuni16wiy++KNZDw/Ra+jh9EHniKNS89r
9H+2jfBpiJHjlVk/b1yeZQZZ8nGsNupRqHmnz89j/vAHmLnH5nmKJ2BPjBaZT8qpr6RclNGsXrtP9T4P
Ky8/XVkvzS/4MLkI5aeIC4BUodbEpXB0J+dYgIWR896ArczMlDz02L445nbGOxhJwEQjiZYk7rzXosOL
2VaodoQvD5RYGS5huTlKC8A3QGoumTYKhmL+rsuHR3SfBwBA1ZMaemkepcFBal9oScY+zG6ht6HumDzj
4pUKKMS5/+WG8VUwC357FMsrsOl6GuhXOmSAqA+4qRs8sE7XiG+iIn4dhqEDHiOoYqG8ShoDYlx0d+dI
T19kUv0Laq0F/npCDp3fAPVEYE5wa4WV62ykAdR++BRqrh47b2BiIRwzAWfYOTaJJ14hvKDY1QERL9wm
YqeDNSCa5zh/hdHK1i2kyWrt73hzfECZjLMVAHEK6b5EG7sxJfCQ9K3QxvfuBEBD2uM7z9FDsHFfct8L
GGS9Uwcsq437PsGl7U9LLGbs8YxdAB+C/ofVLkDSYI6HdIix//fPWQh8jafLTBDX5nH16RqgBk+SM06L
CXIKk27gaP5Ihn8Fm7T9k5QoUQkrr4u6rilxZQNXS7lzsRNnANjosGaW2zLL52WzzJLu6SiDlTWmnZYO
1Gl0ltzMpRnOYpr/DBZlOaLSx1bVW+cMgs4mnxc+uP+rVvbWNV9FKQbEv0nzpknRE0++O3ifEzAM7FaU
fX6BxDgz+jW0t17ksYEKspoNUJCqiZ7DZpa/q+LkRT0azls5Sqp/h/4J/OZBf/zGPr8DYAKgn9cdoIOJ
I85nJw+2YHuweTFtrBZjhcPb4mNt35MqPv51Y5S2RLRUqKQosVUXjFmSFIPyuV1H5YVnC2AGmnjaszQG
d5ToEC9H60o8StmBFuo0f+AKVmWXbxra/5uRnvhBqe47MNQ3uf+JxutAMXYVaK5dFV90hRaoJNz+OCRA
v10gD0Kpybgg49dSBLrfn03QCQlrH672GNQTc41GmxHh75SGFKGeWvlMWoB+qmlE+/2LjRMS5vw7NlXa
iSqcfTWOhLGUfVeSz/p637ZYCi54xz9+SRwwkTZTZ6TgUibND9JLyb7lQvGWjHIGY6pHybrtxHFIW75Y
iYQNcxQG/yUGOAqxeeZWJyi48ThO+4Vv3/4WSN/aD/F0SgFEMng225iOtJgjWls7/mSIX98eoR7Dxe3h
q6kNIZvDFY3C4bGb6ZI+YenMTb8dr/qVwCnNEumiUuUfUT0r192IehJFKwzmghXAqK3SirTbpLN99e/Y
daK2Qt9GY/BvY2Zeol7EkSHuQGCFQdZZKDjcCNWu12gd52sbKI1j7KwfUOjnOP/0LzONtkzmyfMC0wFE
1CfQl+/CayhQoeElmREfbn5Ggz58r6/8/cp4JzriheXzlTA6XRFfHjY5qiuO5RYMFEU5ozYVncgS08nX
+/lpth9EIpNWLWGsDBD681ci/Qkk7OqmvYjphN/X2cRSSviOxZjXE+glAv/T+KDK2dXZawbNf9IxVukw
dM7k42yYHCG0CVZSnS2towrIZiw9OEh4zZylhHP5PMWASZiKw0Wm7UR7qUI1L0nRD8vRPgLmnwse3WLs
I+PrxDG3pi+ZWQOBnWzImIXYsyp9D7LAFVorjsdznpz2/pOWQJBMeU9KjOH/o78ZJtMJmg1gIaUSEbny
bs5thmGrCwI1JXTvqxcY8k+jIhIxDIXPMkvOaxw8rc33dBDdL9o26Ra8DqQe5sTiUemaq3skinVC6vjN
dJVe6fh4VIb6mRi2LNHx4jc6bI3pu8c8OWJOTDd4nh2cts0YiTGm+mqhdWMlbhaESQ68NQJXY/Fl/5jf
exYdBtjTqUUA5Q7t1WV2EBQtjNqP2EOx36kuQe6J8Bx3WMkkja0DWKRIemYTKSLOfvMNen/Y2jzx72zx
c93At4WW66ShfD5c77BACy9DMXblRC49QW0QgIyRvlsdQLMIBUidzC+r+Hdt0Gkbn7r8aAc62zQ14e7g
U07l70k5ILwAUdHyS92my4qC/TdReOmHsDFs+qAlejq5HclXhhJVf166y9qcc7OzXANKuCmX4Shjlvwe
NkXAn46mmL1WvufMXfWdxEjJCkGsvvTf0czmhVQ0sBmgnd4qtkEo7sAU1rH19SbZMF20ZwVuFxartyzI
nJb+2GX0ZzeAeEHgNpEr1FnIlylXfhVYAwpU2x4cccVNzUx7pbf0T3QhN23zXRI8rrd8MQjRdzt8qSBb
PiVLqd2nGA36DYnayOYp+qyikQATGJ2sOeuYL+GDX9uEzE8fmgG7nFd+YyeWCX8owOR1DxUgil1beYrU
OY9wWehvWFNO0b1xJ9cn4GhOiKozaaWO0CIISMQgPF5M7rKprTRNcThBlt3KVef2aXWLstFXhVGJSA7J
ZOWQQgcnt+dJPtSk9R/uqG/H6TEotpWr6NH1zlH91JOwZmd17GLOWaG+fK6SSzLoqAzIRHPva0nc/HI3
q/annQmCA3+U3PvyVR7bDbomMurilaY8xIGiUbOlnXs0i/UXHOWgBVRIZMra6SK7WY8y1rJD6oEAzyrh
dRme0ivbSgHV2E2H5HZAZTlMVWibD4tsENyiU37yK8m5+ZjSz+P/1a0hWSJsvCe+ydq89hoaadiBVZJJ
bJGPs2P4QHYlXZpHKm9AsmOLDh5XdYPTRgaHOjstuPwzrZJUcrfAdaHBb+As3GQrHiGHRKfG/y8fcjjb
phc1izqjYCZt/WfMVg/pbwj1F4KJogy/hyZjtqA+zF6SiUTBQXyMSBkJsQ7Dv9xsc5HjyyXqEDPt3rTX
gI+hoPrmK4mt3PlHsxahmBwKOFeAhvK/GsDLoG5f30iK+4OB5yEeP96Nbq/J+S9uX8fhdbSs0IdnxDhj
m4vrPoyoLh0A+23pIk7PuyA8pMHVgocGahrcy81p6trBLMisbceeseK08ECMIyVAYVvdMGaJnmyB6X+D
R0SukMDcsXoUGMuWzqPbwrUqCyOf9ki2+TecpW8hFP3J8VttOagSjGxeFrRmU1mIbTatqIyeWYIWefXo
jFUcW0tNtdaebex90laYD56Mqy90UpPuv62lcdtu0qcBJhXXL4a+1NyECi4BUBsh4BkEpRDSkxoPPm4Y
S206iWJeWI7ud3PgNDgNFhk9AIMWQxoA0aTz995Hof9F3RmHoY7oAFZEWfQvs+mY2TGeR9scN/NqxJOq
g3FYO1uTSTI2mjdPZB9wj4VNU5lCuQdY1ff8Zn+NVQcflNNL6XvIHchsOvyBah7E7FMX+lgOVFmWBhZb
GVBzqifqeah4IeRT9i94KtgkI33T5q/Fg60m7cb/YN4iBtyOLcikoViFfQQddYphshTnyE4mw/X6P8pr
wPMC0vq7kqq9TJGqNRHujDk/Ho0/8ASJSJpVt59y1dwvS2kVJ+7RMavKHOSV2hOkFhZ4iqL9qAL4Zgv/
9RrjrxadRT0PJRcjO1Tt5vHxKUbecCatHb31ltoSAappxq8tmVHnwBzvq9OsKODmP9fR0vH4Iq4BvBgj
8CIKZE93rH4V8zFuVhCIiynyBJClMOQrWdAcQvizV1v/ZGZ6PXPsz818VZVKK6tmpO6r+dld1BlDFgJl
0q3FkHf65glUdQXs3tU7RPDtEZy2MuIDy9m0pA0wQST5K3uCkyKoRMIMHgFM9+8UOf88Omp+Vm99OIOx
2EgTkcaLS/f4Y2tRgmM6LPrwL6XOHViRiESwW3qof9e/s9TChQKWz6DxQs16t769LbM4P+PkgcboswhH
W51/QKJ9i874FWmm3iQMwjJgdVrrcILHjTRNbSVIlOfIh0VX/JGYuXR2liUlFZirpBVEFWQKq/Ky9wKq
iIP+DO+8Zg53LIlNPIDNNJAVfAr6seAIZlMfo9mDoGmDn9rjU5XwsOkPBL5/NaCdN3uRfP8KcfJ7SvGF
geZKGw5IrLgK/a0vyBxYuG/k3ncANtYoyqOFhQKSe/82l2OIA4BGlHaF02xYGgIJLtwb3PKqodiQO8NO
GSsVs1GIfbCeGFZqOpstYPs2czt/8EulUEY4QnmwG1s2L9yKNhOibopzlGrBYoITX64X17CWgqhFgn6/
/32MNzk80yLUwCbVpLfMliyqZvlyUIkkJa9hP1dxaBl+Euhz5nzvKD4oN2DRTqSOzpdbB9Rs1yMWiT7V
j1LtADkSYT0S648SlEACD4v4EGGqgj2epDrGF4EPfP72uNdn9PetIWg/VT+usrJyuUe5s18yLzFNZQXI
GBE1x+lhp7NH1glOpv49h+SWTd/E8gMUxSPwVJ7zperKS7nTgis/HvTOl99Y/5WWAEMU5oxZ16GfXkWO
FGualDFrLNXahRdr63Tsoe1ijfBc3v9rsiUpHuWHpWD/0JfW7B7W25geuKEE75rjj8Vwe6jJW/Q6Vog0
n7Ef4xu8nXIkEvgMDQDmSJ/+vx+TB78NrG3rMLcX7ZgtCwcFszzY2XXYXZg14ZEFTHJY4gqhcc1JXFh4
MwSF0RIusesJwrlRG3BK27tkQrG1thM53gG9B7Kc/DGSeJDUZ1GJ02YkSEvY82xfWQtaT6pNeCPbckFv
R+eIJi56xqzrltGApILXarjbEELqHy3Vb3qxDKtHIJdUmZQZSlaIBbOSEnLPdcQNJd1Bg2MDf+XNMfbp
JO7mAUCkw46JjsUs7JxdvV/9Z5d9fpcD7/3pmGJSTZ+uru0S+Lk11LGFl+tj+Bf3vBrpzwK3Ee0QZcii
qgVh+5CCILJorkfTvNT3jNOsWxaOpxiRKLC6NwSQAfUEkA/JpMTaSDqtMezV5k0lFHKZm3bb1usGLYCu
o/bBFnhW6l2zlzMTD+jfzY21Y8QeKRVvDYQ6JiS/JCRfqaAMwDp9GUi7Oar36XjFtNzQedmKl46ffpRQ
6zTZR6tGSIBVWtj+v8d5XVmtXccG8J+KeNQISP33IMosyFl0MABgAcxuwhRNUC4PKjSEJzZfhQuxokQM
FU+0RIO8v5jtt3YVuE9QpVA3GnE0LCBGFoHU7K54+zBPbx1ktAG6/b+SQy0xo513iCQKGIZQMV41XknM
1dxXs+1GDXrLy9lqKnSzxexXxLA5EVj5asorUvK5G3IKSv2PKpRO7CnEgOwYmlb1EF4od63G9NTSpP0x
7S6bJPmdqkTyDNPvD+5yw91izuwvYtMo2/Hm/rdGpLQNZ9tmHqx2DxERfd5bkPsSxQjqUe5J+H82iVhV
bLT4zUM75p86ptjtMg2Mo+jSz2uMGBDYZC2lN6lKARWusbasqnCdBg1VKSD7syiBZk2Mf5sidvhdUr6T
8pD+N9EKxbgJUA4ehsfkNRsYOXzrsXaJGw6lWEe98n105C7NOI1csqh3POdqTGqrf6JLBO86c3GwneK0
p32LGRR8CHXrx1i2MYvxzgIfu3mVoJbbMz7j2FkZQsiYr6C7TMgvv/vhUfYY93g5EL/kRbrCEV2CrSvU
Jb513omj5rmoDByheMJEk83vx/40DftiJTkxFgvV2jx11t33JgsiYSgAVmc8VVyR1EsfPwLI4JPQVBWI
xmd6Gz78rhYEvz8fZgq4blHaQd6cNjpTufXs6xuvM282OBKhRsJXP55Idyh5vxzKbyaaqLfMrHIZYSuG
HLjnEHy1y9Lx9RA1wHNkuMoSsFIVw1e2+AZROLa4TP6yfL+7yq9UAizMLCUup5y5l3Ko4+hJHD3G45ZE
ESk68KSsG6bHrbGlqCJ2g9DEovB3d+nrblJd5s6G5Ih81JMaSyzpRdHju0Be6b+gzU4AweGUSS+2zUlE
KzoT50EBs2SIB9ep9AyqPbCasZBfUr/n4uPFHPcTdqEA4/oasmJQEy3Pi3PtsU5a3OZJ3ep7GT6APIxT
aYXh1yiqnUXccakLXnd4B96+Fyp9DvRtgQrTJi4jMT0ImYLHnxzOjlXutcmi3WSF076kfI+In/Z6lNwn
eRttakEKCxRvbrofDK/FPXewh6j9uFaR++MWt8XQ7AS93I1/41llXDSRmvWe7dxjArKvVO1lAzpv9X4k
YfHSujebtUUWri/IEiCo0HcmlsMNSCQZIP1rikfLwOobz2DfxduRndkjGzMbQgHj07Et5cVSnLJkOt98
yTPzpnyOqzzuXTF7M/mQn94e2IQDXF6ymrXyh/LUKsZWQhSmcpov8OOMGBpcEi6BwIG6+NTsbxSUYfz/
nBQN2mlb4E0Rl1votNrm3POFDomfB4tJLlxmOFoi95N33802EqrZwFsftHC730hAGZ93ZNqkDrkX2cy9
NyuvJXesOUGLQVJOF5Fnw+BNb/pIUn1Z3COR6ckWlkODDfbkwepDl12A1bwc+xs84fQqTz2f4uhI28oc
Vc1g8EsrTG42ok9CECDEWez5bn7qMkZFoeumlaYbIFGU7x/Zt2bKZ/AWboSRsOFVqpukMITgTJieAW7Q
oEn4kA+wXTEmEdhMHvwpzBxXyjAVTaB6ejUzDnVh1juiSPRN6imXIvqke9jerAN+i4/JUUIV44D+1yfZ
23VdwTQxL9aqhPMAV8/bSLzx2Gcpw5yIh3wjRTkCwRRijhuHXl7qB/TeuyV7FEDV+t6g56hbi3WCfb+c
z3yuo6ADFd7OdZqNie5RqCau+oqPDohvGVsCqvDmD0NxtzRIki50t7VfUsAzC/M4eUiW5aUJAQ0DsAZL
56UwZsIuFep8GA9cEPrd/+XfCOTVtGCVUOmaHqlkUk6a2ItvAal0rl3HeTtEwAUnb2G3Z6sxRMxUA5i+
h2KhUqmuTQ39PAREd3RT1g69FwG0xe8GPDUKBOfokNZaE9yrOoqWNra3ceyv2Qu/rnmlkS0CbjlSCa+n
Xq2c/HLT3AHS+tGNWF/H9LvWmyK6P2fTzuLim8x+O3dUlL56nHsSVJnEfjhVwE9t3xBv6YW8BnfLdrnA
x1U3lr1/53bZCTiRD8GeFOpU9adI/jgr/yVLVNDAtjW5wr8sAVcOkhmFpV/6HDdjGTPIOxSvHK7l7HJx
aIGjYeVU3YS+jpZaT8pmD70uS2K4M6SwIn4c/Z0Nxu/MrqundHSNxBaGcWn9J7y+p3/5YlAa+xKSMHGd
8b/OurFgZK1UuFt91Q09nSI2e3efq2EyMO6C+mBazXnu0U7tW+LJAdd0LK33tTPf/bwVXj4C6Kd8TuJd
SZiiTN3QJJyuLfV6IKsAfIlkA4bLGiTgWL+zGR1Hqf+oGS3gwCm0VUHCPTR/9N+8qrbwNPCRTmlw131I
6h2yPETR5UBwcusV/Fw0p1XbY9bynaaSP/XXI/4/TLuqKSxtwDyrbjS9zksMXN+NBTlWLEwLOoOAmD+s
/SC2tgvW9B2VQHDct5CH+Y2R7e2ct1qMALnUo4gY4OqgW5W0qtZgUx2avy5x++V6PYUzPGl057Zl9UJ0
9LtObzdREAb2XAJ9UcVOSqiMFKeh4MpcDb9ve41BGO086PqZxGY34yOicILY6RARb1q+G0RNpJHb/+Ib
RllJcWdY7xvCmxEiZ/o+TzEdXWFxxn1h1Dm7FR/JAWN8wNAx0wKjza0myUcWWzeD1hSE06QIdjit9gfe
6ICbh7BU4FZojlt2QgfInzVQjXUsN78EDOw9nhE2gca+O8TxAZ9cHp+JuwDdRQ+kO7LiaRL3d6m3Cuuu
Ny9z8H8lHeYrkoBPLwXe4z1UFIlRNsmAz285KC+JL9ggOI33tD/BdhHZ9jUJoBJaQN4+kI1uizDfwqwl
dTnYWxooR0d1J8XblgPydVs0ufrlA1t7NcwpqbPzbhnD9l6b9ifQPAAlyKR7g96EvuH2D5c80przWBw3
8LG/vdV6Y318JKpEv6R0QKsbzJKYF/N6ffuFmq87u+FNjwMlS8EyEhmisq3a//4aSZcDJ4MVPdZ5Dbea
pKSkeLulYFXQKo+Y/L9yL8oyecqSOHWHZ8AfTeKlWoLjUVQ1m2nYyAXbBi+Hvl3kVJ6ODsWYY0RPffmP
a4j/O2knPkCBF63C04VJ9XOxI//VWsw4qvMfql2fPGHnqj1coOfdm4L/6p/zErP23dfsvXrR6uQRrb4Z
2eHeZ7eq937lXwDpu5gmVqk0XU2jPZfaiMdOFMaqF9UVkuczREcKo4RdwiDa8JvVL+jdDV273ygoTBBH
ETCgPVpSjPsxLcqVO0lk3XibQUAp3kAB6SD34oUCKlqxn0XOMle38L8WI0ikkvtraE2E9YOhL0fSbhUU
IPnHHnleoMuhf4LtkiCxc66/MQMFa9lSEMPTU9vdFuiMGhEf/qaPA8OffVTw2QvFxGG+dW3Rs+HPa64X
V01i1J9oNlsiA/CwlmSF3bLeI/STYW2e6i/W4K+gU8mQ+7L7oqblDEcWORr0/4IPEMRImSkRjxf7gte3
6/HUNg20A8HcHM9jMcZfP9YV75AX+OAw6iEntrLL/9hnAgAZXeOUdjJPT5EIhvrMuCAygZU/49wtnVo7
QMSkcgJHB6ehuVNsJLwBv7usgYDLRUvIBBbn+OoIG866uTimL9UxnZUfJ2gRmUB5Mt0zLeuEMyyCJQPb
rG4b5Jp2I5C87It0SlEGJVX5qqNah8PJevsX8lz7MOfiCMLPuRzCBEcUD1Vaz2VBLsRDqULAYtbZGl3y
gwaV60IhqleyrmaKscAPcMvOhOCE6ghnYuRuEs8B7hcrvFclJydMwV7LNa2ID2AnJlNkHXrHi/mnV1pM
L4vWHngGMkT9lWn0gSnKTvBp6otRzjNtxa8vxQ0TbPrCqgp+XweIaYD42tA1nm/cYUDosoLjzUDWnyJl
xJ5SP69EVClxcgJ9mUjM/fYOMEngWlCBE1iJ1te/6fd92NF60qVsodYOutdnlpLuD6BFevZqdqhHeIqv
Uts28OsH9mnj1ud2ibXdLXo8qkTPOlTb/tyl4+FCBjjFPEY3xRCK+loPBgo0PAUHmRjQgDnYzwfIPec+
y+39uj4vh6swIgp1uWtkdNIleEdFjEwM8EOEXUcSxLCH85styw9bZNyfhpP+wmf9AN5JewL9lb5jAYhA
Q9LpGO2EEAn3c8fhVIcvYHug9iKEs28IDQX1ApffNSPpMi/rSWrISw0pud2N22tRIx3I9Cxw2dEpc3NY
fZIHI2Tbzdekatw4Fbb9QP3MZ9yn/PMWty49bBWT06LUDnlnO2UfQL+diJ8/61Llk9N5RY36QNN784aW
gtlRTgERGMCYVHQ42Ub8JcsGUMoGquKX2TIyaiR/37RBYWjKZbB23M5v5SD6bfgeDoRAZMaXfqeREboP
vh3NdjEsD5Ss7nPr1HM4JUdU2TpANOWfs1QiQo3PEz+rZhVngT2NtpwjzLdxT/IYzJ0HchKAkDG/3HWa
gI+2gBid8etoYsq2CUSR92Nv0FHnHlApFVvbKFSfqlNKfsi1kEZyu12rciA/+CtnXzPUA+YcfOwMKDfv
vNK+lN/VMXpiJ5d2XJlBasYBCPqx+lcOwUBLQdz7S4B7CTSeb5q9J5RGswbgXzUfsmEErpUYEPzv6b7/
OTzrRdVtN1z771YeyDfnTYuJg9HsuIghCYOXFLTJcHh3mJ5ZTDmD/1SpiuljpHhlgWhR8Gh+Yx3YrNO1
ITL0pfxOCyM9Yl0UuS6cUsK1zP/bfaP69lbc9OIOdseMPQCaCCv3P8Ovt25zNp+akJ5O/3Jv3nHXzkME
OOXNVInIH0IdRTHowqqC3eoNXSRV6CU4ADezwRGp5QGxPrhWzJKN8QnayyCZVaFtEtdPVpauZf4Us0We
0LTWneCWyF2ai4IwzoSA/FQHaXlx7PWFKCBlXaiFuXT66ConH11GrMdJDoS4CUfO2lFuNLKL+O8uS1gb
Se1bcwA+4DG1n95sYlIewsh5fKqTrZ8bCwMhbU2HKegg181GSOqf+3TBQ27xGe5rN42tGuseDrxiHVC1
F6CJK41WrQvMn4G+tbqyfNQDnrQ5XRmcIrXy0Tp5vGLE+s00QO3GiNXkahqB9q7DLiV1dCOzipbpPX9O
8aL9pzOypWBZMLVrwdQUG+4WBdF1T3eUkGozHHHFAgChy8/1sREBbqok6GKQyNZCQdl16YvNlML4b+QP
5hrvZevgj+dPW+DB8XbFGpgE7HQ60U9PlkppCPWJqpCnpNYtYpl1hEI109qkNC+xpvj2ejSBR/fWk6eL
MYlUZ5pjrYN0PwhBLFsulRQKkSVmTjMhECim9FozqRuQHobiHan/G5ds9oxRUbqH+8b4+vSQAeaWsTPz
25KkZ0/Mk00ad5zBPf9HTZ1xBxg7cDIcZBkKt5oa4AVMF/HacGVObVJsHriFf/Jd3MYpsaPDrw/BlOAm
c60eFLW4AfB8P2a8zoW1Y8Hl4/3hSLoVr6SSNe1LfwO9TahsF51GzZwdyEE/TThVNg5T/iskoiO/jiOA
JkVa0soQL5VyzHdfiqg3gFWK7hEoGtEW6GJXVLDaHcMwGzEFAryYfaOLm98lF6dY2fDBbuGo9f4njV6R
mRMTWnwKX5FI2C6103fwnns3WrHVSf8VVMHyVFNg8Oqj60vx4BtjA6+jFDRAJmRkXqjDYCI1miQBktwq
DLhW6up2H1hdDhxFoE4+z5iVgWI0DLBJds0XqukaAlil11YvyEMB8cXLtz/PJOv8lLwAaTSX+6WNZfep
mnoNdUtns7NKICO0QwcuUkbWI8CLGZ75klls8mPAUG1lei0gbFEAvv7LswJIrXJ0sJ2vHY8q5ipgS463
MJZTCWdO3z8XCSDHIl9lPFeiwZtRB8x6Q4P4g0gEag0uaZTCcWxmyVl27akIyzOGi7CMfOXUjF2IvFtE
ofxNN4MiCQeSlC85nwSh57DIKPRAkaLIf7oJ41UtaZNn610wCJxKVlHe0vv9mMs60JynTLX05A8OrHBB
O0bW3uaqqTdzWu8V6IoKgsINxcYzpVPpTAgeOHReTSYOoGT4FSjQBOpr2XCtT5LN6w/SeNcPiaBq7Ejj
gldW6EwmlXRK+CaCWlpxEn6gaKlkA0K0aSmcinMq02D82xVDGVC2BPnfnnRu4eswttb++yxtJI0QDOn/
KrWKZZi183FYCPdPoYWciAKmlfYwHjBL8BlWREmpGrfiX4wbS1e+EnaC+++03Pk09WT77mOYiys2rpR7
rmxC224SSFxw9v1ichCFV7ITrEuwh/9YtlVPGLugVWYSZ+QjofgByCzvWWT3yIVlpGgfWlmsSsmpDamv
cLXAgniAfWaJNeHx4FWktWL2Ej30vOIKdvJl1RDIh+Os5RZgWQUEaKc9snmQyUwqiM9cVUXHAMdoYQwG
EHJIGgVIA2eN5nLc9Ur0gC2QbnWJqWCk8IIK5a+DZ/xvG4a0ApCScuHXGeeJlg+9tN+LYgHwzEL7upad
/NuXvjmOVJjT0A/YAL5Wwhk/xPSy7AM+XAv4oS3lONnU6c6K/3gk3SU7TaFgjBT0d8ZgJR/ely+hyoAF
Vh/vOownTgLyJvZ5SCyy72S+Z1Hwd0QBupT1dnQ7+6qxuO4Su+F+nsEfOTZh8F+kCeEPMIO0YM9Lhs81
gP42hfxahGy244yulW/gpsp5UOW7jQvhRID8yiu2rekVTaOY1xLaz5LQDpqjzJO3S9VdqYCaXoudpv1D
uz1mgQ0dV+eN8belhzM3cJFVkTf92+0qEnPpjw71Wg4qd7frI1p1kLR5n7w4nsRIuVwzNyXpX8eOTOeu
xIziuL9d5hqsrEUWAumxhk1/6itEDKLqmXSxtnAFFoKJMMhiUAUbvpf3u6ZWdXnjUOaw50RgkkqvbqnO
tC/VkC97JBurGGUfJuhCbu3P/fEFJ7e9xyqf4OcuekkvQOkhxnvZvjDzmeA+LYAdmjpGYXUQMKhHxT7i
x6d4T8/7KZdP+8XPP2b5YxzlkHSUjlYob7pKwRsfsqvJ8L1NIrHzFm1bA7RXAapRsrSkt+uSIItKq/Oi
7woGRYKVnjzQwF6DMq+Rd1QoKjUL2FuWRt7f1KGl4c64C/p6qwtH5SyJbQHCkTQX/18aXg5M00mnt4Dr
8hqyedcCfdKQf56DyhUC1U6QlVCtfo6MQpYhKN1aHpPyfe5iTbO/0D8Kl0FDUc5/yKxLIFws6p5Rat/9
jp8SjNMUpBwK3AhaD5G5v3W/7fpUTHMp3Im7OumZPwwqDqILWMj6qXvYzXenkiDzF+IyHUeziH8NHAjn
ikIAFgjqR5zi7etnUCisQ/GsYS9Hck5buNUG6EBggP2FCIQZ4YI1z7RPrhhwuOboKWsqm3nF6EqkQTJx
VXYW3t0xpahHxp2VXqzb4pNvKdgKX05+/FkH1yywBrdgtpCtUduVqKRoin3EufMcum6I2/f/0xaJBtmV
0V1KzGKILWG9ZAGefu8PxrpNjlZ1wBW+MWSD1JTLV/eiFZOLgAroZZXsCKgCX27N56alrAhCMUKZmswD
PYIduBGBFvmR9CuCu9I6Usji7+7aS7G+cSsX+P0m+V83n7FJoW+Aj6KKBsRhm9NkmMTUm6UX+ZCrQCvP
Qjl4Sm/38JuFrp8pgARmgrgMcPJkzKYwaLh1PWinHyk8BPHJhbtegI2D4L3xRGEWQXx67lR4AUkJUi/q
G0TCs8fsbMZc3zV1WbIYnHS1gtiUVdgq/phv1/4sWjuIX/6tahWq60iOt3tAlLSDqzjKjca6PjTPzeBb
EZaQeafw/3OgNJxe6ZcatPaIphG6uFj3ec0v+E2oqShZzSGmOpVjmwPmzSJuVFQa7p2qI6ZJmEVp+bZY
c+WNI0snWhTC54Hvn8SS6hY1EUAhnQ9CsX/WIB/cinIMQEQcXgj/4vsy98eLhMLe92f+uM4HSUZuOFSE
VhRviUdrSrrBasASzNcyxNH9IMPnF0BLELjr30LZucxMYHok2um6k8vDmLEmptAySrd2BGZ8ekU+GDQ6
OvDs3olA6HD/IxvNz8za769CvrEMdXBPFdjmMFrO3JlthNmK0Gf0NZy3DMeoqtG1SaTFVAVJXkaIezi4
wNE8f8F7XnZIPTDjDfo9+hBRCx05HqqysQs5vCuJh/5BsDlMqMtR+SbfOx2UZfs1nAbhJyUn/XZySX6m
7o8CwUBQ+wLKFtna+6st1t+TEHSqT32Dp3AqwM4rxbPXzoR5Rjz/GuDSU5rI6GipKi6j3SyEpwgKGRzS
mMtWm8hPpLqAQN98/MqkoxXmLRva6MnaoxcgQo+2NtI1Bdr00JeKYFl9vsO7zWedl/NDoVIPVaml11sw
wdA+cj6MGd7X5EKPbix78p49h+gqojRb76oc1ylBibmZxNQISiW2sTNXSsNnMPtLuWUcKYHI7Mlw/bMm
eBolVk3PtNFY7ShXwMmyMvl1XsgqHff4/WQsw8ZskoKlWSqiLkjm7IKhgS3R1MPLn+cQbfujKRhydN5N
/4p6//ELsoJ5IrqqSXRdm2sAWY/1T2o3vPLglrFidJEcemBD/CJqKHZ+x8IFVtdSxL3S1Lk7FmERihcL
Ig2/zUwEaj3cXkCetfWmhvWUtluyB+D72/Reawgq5c2maxlWvqGC1D9d5a1Kt0MwEWSQPTtHsvkfRf8E
sokPdnlvoMdalfApitmVquS/7xjcXljPO/qAWRdgZNYS8kfmAWRQGqHlK1PxwlrXcUcDPlmz25QeiYnC
6u90t4tBQdZ0iYSyiDJc3noB8uGFiXeBeGZlVtOYBNe23d9hm0MGF0ZygPuKnCz30yUQXwFH3Bx4CVEz
MKq+DUqfZMm3FeEUKJQKq1QbEFMHHU6ElWd4QA3We8RTFrG7LDoS17LvMxGHpyiK77p09JF6HbJtO54e
lKVANsLqLARFdkSNB9uaAVuwaeDVb0xJlUGFP35+za/vRVUkEh3Z4rfXUqG3XYcgEMM9J+sarRPOtx81
61GQzqhKQ61uveEC3CIov3HPhGL4Agycw2yAfE3vEYBdt0Ric6yLTzgBDVMhZJC2JiiM5s0lb+5CVrK/
G693tGFTuTWPLVF+yfutgRSyF2u+gAR8zlyZ8D3sDL4uxCvzE9/griJFJJm9Qt2lFW0WuhLkxfSvHnjt
ejSRnuggpVsaY+P9saYQDPbLsOuOeifVBf0IknI8ST585etF0EBhc2k+F65efFMWSiuiYwmnQW2FF9is
+/ejdhUsr8QNBGp092EvbmFcdxFWV/6SwduQE2wtmy50n3yILXqs4o8jxSSG0u9mW2RAGnK2ELvKZGq6
v66RWXXawJWN5qSxKlqGy1LtJ5RWNaUhMd3TFYPbcHPGpSSUzAgDipoUESOnkg7DVZTAW3zFBjv36bdM
vv4fKLyyqdxlcaPW18pIUWDiaHdPI3uocvbM5TGtjwE8SM+/Pa26N011pjBA0nQWXF/PmiHtKkBDSq2Q
/8EkWUeRKGhdn0ZzCOjFVx1Y+4TQmnfgXN2c/f5s9ahLyrEaX51Get1mZh1IzpGitlZPWO3pdHhAGwIt
kOYsmhqoTP3lsYrW3lE6SUO2VLcdj/SkSkw1j4fKLN2mOUH7JQtkWN6W/UJsMAorVeSaWMSjao6ZDisI
vHdcdkKEIolipJmKzvSD7c9HPY9WQaPSf5aoNpJrK8OZ21i/juHulEBmKQBalJTqmbKVbtXoMiplXAHa
CyNcFXmKY7mq0bldzchCgmmT44lzu8P5TYbF9e0A31WZQCu3dR5c15pT1LMDjIuL3zouI3uyN/Ih6EUA
i8f38Q+ktorZ33SZhKWM80jxHueHxGF6kur9TFz8slCDWVu80yo0nEvg1tGoOMnnpwlvzWV7FqYRyh/i
G8wpzP0cZ9T9xlD3IQA486OGdijm6Am/NPDWhsUhhoWL8c1W9CW/R1D+zfHtWgwzFipXhzFORNOc8DTw
5K2Tsdmx243SsKiux6U/W/P5HEh8sgrk47+0CMIuFfXUSWm9zbfrDBKdZhlIY6a8ht6HEBkcsYRAaXQs
gNp4eXPHl471t1nUi+P6+GS1nyh7Sa/+7V8Syq7iRFz5JCCCL4BWy9TPVZ0o2XOEVlhiZ5F2EXmtfvnI
7/58PW90enAL6sYOdN4yzPJulRGEuZKQdHLuF/XJFz1IK0xqvBOJa07XRUnp61dIOIK6E4RU7J9Rs7nR
ngX+DhmKTHpFOoWC68nGC6/POvkY7vYPio4H5JaEu+uwPLlAZ9KwpvXbbmdfSFpRVhV/xlaLUD6xFbqN
X/BSDJnpWpl1LXS5u1Xo+7AB3N8pAyJrOZhZF2glLnptq/BKF0/onruU4T06Kdxd+/gb2K0NLAcTTdVk
XA400zGcbX2JzlGM03n4SZscLh8s+ZZFQwuVeLLaB/KCTcO0O9yO0LpefDh/1oGzQfaI7DUYfmMBbppJ
OkXa8a4dW7BGHZ6Gv+LzVXwCcXHn55w6jd2aoy2dwqBQaJHX9+/DR9eXDZ0l0BA8l13OyfX7G4ZdAIvS
0knynay760CSiOvHjO1KC+bybaiDbmLRxOdcdHefokpaRUTK3qPOvnCzDPBKq7FC5hRCaD7rZOIkGeuD
WAeqO/j5b1TiGmeo+vg01qyWf4vYqJ3j+bBSo7umMdM5OMJ+CVXC4XCIHP89LoAlIK9HfdwhUdanVJ06
VLEGfUzoR/VpHosi7ybS0o8/C+AZYWLb9/d0OtDYlO5IhjuPCt2iCkvTswff5EL8VfTJciaPEIP7CDCu
0XYMkB055QVzIczAMZonJpFRj6dL0+jyRBDm/m+Gvfyb7VdU9pKgOpOCp5U92HBfnROWFtZ7jZ9+QxdQ
/9V8vfmhaFd1TjQcZc0ZsgI+Xo8qFSKd0jfmSKzK+KpN4zAqNna7X+8OsqlkMl7IXP86u013vtfSHmON
FguCBKob5zpcZ3FBGEnWJ8bA6zOvG+25SLy1zUwGZmAKYKP6tWJRy5j61/VrpUPv9mqe8/G7xpT7Q+YS
q94gocDF2yjJhwuaJlssTMvQeIZksoT+Jl11RSFGKVJ33+hqkI9Iss5UxzXmfckwO1x873m51piV0/P8
m66Hh1XC0bDvc9RoWd2oGvAV1yuK/dBBHbfOUzhBHZeAyj0YMQ5lOrsMGWcYm2Rw/GrdPFFju8AVeBpB
bw6QGtQDY97xzv+6vQjRsm3/uu84xkF+cjZcaJltSkGytNdd49wgl38vOs4kQoXYn0m7aVYprN829Coq
rU6Ny+M/Fzac5bkYuF1kyhexo163UzvfTUV8qTcAZ0nh5oFbRlp43dKD+v4ym4G24B07TxDZ0cMRh8bn
wmVMhVyD0wRffd7Gu0fPf1sdsXQSMjv+5mG16fTPrKm88cdxO2RoSab84ODnhEhfQUNzWph4AYzHKuGU
PKwtfjLGW0aBAkOx8AHusSfapK9AK2QVo1owMYC7N1zF6/D3YiDe5fm7aKTbhpjE0IQ01jbCZXL9vC3d
L1MltcJaZYKdsVZ7ei8gozpY2DAVyyBGVkD48TqcEUCATJjyPIs6cq7zDedjUU53cZPPHtnFbG8jTEKA
TMzB7nuDIqfoHijxbmXeNewTYwyEeLzgl8CfjsxwGfYMrSFzGWOeGVaNlHwI1mQvUyGqCASUzoKNaELR
UcXqW4w/Ju69c+OkBQb2wjtIN/TXWdTotA4HfxRFvLKBSjg+K3sBRuOKptI+sF8IAK8YRixjTuxGHC7b
Fs5rkc5TmbVYzriM6K9dCcFrN6mBC2Ew2REats7R8vCDRyPllUWt5/TvyyMcbWdfRjg33wRBUVMq/lRf
InFtkaUQIs45d7qVD1DvREb4lZJVwaCCch/3+gQtSVr8Zjntfi6bQRawCxKi0GeGXmIX4D6OB2MEjv6d
R9zPP5u2e4jaz4WA2lWghf5XuHc2+Jv1n5IccPZ+DDPr8igIh9L71CqsJDcqMxJFD4xhYepztdurcGRe
BBkp3Wldo10O+Ye4qrX7R4NVlZtNNidrqqKLCkzvnWkOBfZnEuAoq2qdZ3fkLIn3ZuL914PaYEaJi11c
PrHveVR7MSl6hK1MD/oI0dQuTPJ4L2yqYjLNwZWxl2obMhUcGXz/da+iA5Ux/Tj46/+KH1/INbSnB0P6
U0V9PkDP4E0xcPv4l3ail/W6BQ4ek03rKUKir+4QAZJZk+htnEz0bbmVL5QpkuEMykFuinCnFW/b/iW7
f/i4+XCLVg/Nv2xAms3ThLn/vuPyQN5it9gRMdO9nb81rRUGLcJlvnaapvh96uaJPvjNfBtBSVf+B8KG
1VQ5Ft/+E7zOr9dd0mvIsVrv8XXhWfVQF3gtLjyylTPxTA5grdazUIu20yCYg1eTf7pexNmrTKetd78Q
/MGko6fg1ECiWIzS28UML8R/T0yGQjftuISMB7uhokCCke1VfohtjIXX4KPvQvrgAIX6AgOMwTUS5HoS
EgRtjZ8A2eI3biWavZWPxpjOk6DPz9e6hgiUN7nTjWMk1HtJanhpMrZsWF/dT9+16DfWGR8fdPLecc+J
g/8Qra5/eFqEsPZyHAc+7goglOyo7pNMk81rxlfaqwOi/ePbidUDX9OEhuPDNl9c4bl1RXpSd7u4LFqG
JQfMXJ9sX+4Ijv/S8oTLFJYXl+yH4W0d745DAOy3pkLzWTrCOJkjy6BcXd0ORtFe1DTrqhc3f1fw4bKj
6GlErRd85n3WlsKl1LoxZ+lZXmE1QhCMf1/md9k6Hg278tv6Wzt6rzUG+qO6LSn5Gq4KxI/FqHosrkNq
e9wXuAlpmRDm4WfxAi2xu2/vshDr3Uj1mIJb9mc2Wo6lz4QxvJEj8wWyd0QsAHIbea1RYmgQdFF0knCB
WUT8siuXy9OVWgcPjcYKe4QBPipI81a+aF7lx9et2IoislzX82fX6pVnZdzPKrNLj9c8WLP/uL6+FlBJ
dWe+bZ7Sc+LK8iRgxYEuAQ2DHTptjzbJbLBG0vtMwBFpMztVi7vhGAUkWOJLMlPbXnduFW7f9uuDLxBT
SH/eBAqvsWHhy85UK+yV6K9gKZw3O6O8KrIwQiEVGmvDZ97ZEUM4ptfHIc0trz5YnSUgV7rRUf6LXGeh
kDzjyy1LPbTrvfYt0RImN0wNGA4970k3mc/C1rBlwwZ9pPQcULfaZoc01l3tAyyCIWKFvoQoJSH4YoDn
+jNs6TXm9FZpaa0rHUgN9/nw0IYwfm20fdfUtoiuwo8e8JeBrpwe+DyzSOXYql2UJO8SJsd7IptFf01o
YW/pogpci79p2JwUkH9sfudevwEk0fNYQpvpzXguy/7CQ35Ni7aJ38Dgix9JXXyifXEKfVZ572KspPCa
l4FzPV+biolTdzmiEu5tZ2LAQ8QYphxJnjwElfScee9CmGVXhPjYKL/64IEl3Ugj69c3Ntbfv/hkaFDh
u5dfqCxSbK5EnNod40JHoHdYfTHiYgYSagx5aywj7ei0QybP1RZJ/jmm1nbOHBNuLQM95+7A3cF+7QEG
+i79Sqvizrb/DqOSPdHrtkEyQBwhFqyZRxhPlFc7fZk6pJbUjuOz0cz59Mg04bfAtPPLcAqLgRVyrU6l
XfmHBYXiyCQfs+dVR2w90D0TqUZ1KTgWIUFgDTdUy6dx767HntRpD0Xq45tV1ECoiBekWj3QUCOjEx6S
OoDAh/yLA3yfjf2V01ucxYN2hrNMX16U/KhnnvXk/s9f+zRhIzwYanCTK4rvKcAJsqqWBrtaCWzcMxw/
4XCbP17dPxx7IAv0tm12y0OLt+Zrpy1/sjsfqyKIiT2OQtcCzy3/NdRXx3me9aou8cqBuDlWD7Uymaix
y4HgwBIposRQ0F7Wi1OyzyT9qR1vbj60OlJ9AgtPDiHwgIKKmkYOFYLdZDBWx2Lm2H2Wk034dblEEDB+
uLJN9zIIc++DqrlkxyAtKWKWgfPkjv80SaS6xa/oD9jndZ0MSmbANpR7W8uR0sCeFcBaPeG6V1oQCjyk
i60JxBrJmCRyjoshuKnokA0UVbTGFR9hATgiKr+/LBogAzMc/M1PVpAzF/lzfTXJh+p9g0b5wlyz44Q7
hOOOE0JCnNWwiFIL+mci7DAKgLNYEDqXa6GGd599+bnSLyLpWwnZaaD8CV7LmIRkrGpArToDO98ywta1
hjUXQ+CxzzjhdBe9tFI3yU3U9AUl/cH6AKYVov0HhGbPGXQoX7dm0lK97gO0BO5SKug0yXo2sk61GNU6
Xd+MqS8+HuY5K/EDM1BPj3jjpizUXa1pj2OMCBFAoLEOkc4rH05r/gDdJn3OEyjPRkzv4j4LapDa2Beg
3vkp9JlPoNd4JdnipgyF0j2LKK+OCAA/+FHgaIZ+Az/E9e553bUBMSldpoJ8Iz6BGAvNw0hBwETFPhGP
LRlDVRdPmSfN0nlkp5oBkJ9s3bNa4ZC1/Ix3u0xC1ej5obhJxPLr5QWd0thEdKL0CrT5TB7nE4xFPuqK
kX93ETsGthyyUuwKD3y69SzHjjrE+7a5ZXlZeZDHHza+HZ2q72IaUJKsH6dl05hV6aoHlrvLOBwCHXDN
ldOvgCEN5oJACSNxI/WoyBd7QVOr0OYcaxkb60q6m4ua3qqqdh/tzASj60vtQbRazLbgLtpzEBi1R2wX
qC3P2gYa3CcFdB+z16BEsdy8NucYdsI14v9pZdW5cYFGBR57aBrK/LihMi5q3/2KMB4sCc6O2v4DCQt8
BBw/ExxV0brc5Qe/OEhyxcCHo+Poos0400g9gg9IKCuZ65UgqdOV7+xHfkKnizI7i8EihakbX/qi1t1c
X/lsTI+Bxwd2kNpMimBzTyydOZrBNuytOLpnG4mIG5BF2ewY2zqjR9uqAP9kKfpiojmasYuMagiO6F7E
n7AnsxyNL34Cmc8YFtyJp2i8y51G+enpqlaiIwaRBKJD2pEb4xe9rJAWrNffYdDPUpbCvc5WRLswIHtf
09pHo9n8iKY8kXbTdPSkn4NxGMWto4W3XYuvXUmay7WUPeoARR+U7/10ikYL/M4fnacAQ3U2GxIuxmIZ
BLfJ5XPz9l2wXUnJ7EKkeDSxMpP+bHp9tbQiU5ALeTt7N40m0/3QeoRf+gxxaAMu8pch0HA0+K9iBUWG
cr2o2rv4G/a/WbFmiYfr5zhADOdOXiKLyeKie6V7oPlD1udT3L1FbG8d8IV7x+7dFvjQsk8qKN6OG+Go
3KAnJhyDZeubQSRQwsi0ByINgbicu1j44H5lhzGMdFx2USy+7tO7+JrtLv1qfh3RWiWwrzny9rD9JcSD
inKgkmg5zlzBiAg4GV08X6nttUGoh/NvFI7WH3eYsfYLjCQV2zXhrLnGO8mvJXgtRSAXH7EI6jJhxlrR
kJlWuh8a+pnU7fDb1BlcSL3/7LZ0yRSns9r+f1udqQluVhz1Mc8i1G/Thc5geg8JZAw14uB0yEm8Xyzd
ngRf/4HLU56mjKUWbDmmk8FTTUcMcL7v9KrlKM+Pt3guydvTyNovuYb5YbP/kTbZlXo50erGAdc5muL6
Po6K8KnhPolTJoEKzEkWiaFeE7uNRNyVZ4vJRWJgRKlSu7nkp5WocLDSXLBdLWDz8ImA1EY4nrgcrDXE
MAamGx+lpsmBiv/HCy3Zgneny2fKS/x2KDVBey1jQzXWXIgkjCaOwpRP+krhgSSCZ0CAxGx/pf9Jpkr2
74bgx82JvE+lNgRiuI5gIQtL49cJkFv+KiCTpVxI7bLPuonamNDDGiDXI/FVmF2s3j3t8JWFMWS6sq7Z
BYPZRZBzPRiWDmZGkk1ssR2r/ezUxhxeUBlqITjX+Lxl8t64Jk59SNKFLU+9Fq3El5MXi2IwrA6l9jih
9IhctsmC73pfcxIWLgEwn/IUsmnXNAI/X1nBHLNcyclY/onz1SlVG1eYToM3e7mPkVUrINBuGUd9EMfa
gf6W9GFga21/R+AlXS37A0CVKw4evbf4S+KaK88I9ilVHpzJLlFRI3qmbuhDJEM3u2LMvQGaIA8pU5QZ
UPMQUVQ1rMC6BOzPx5o4zUAnAKEp8GjvKsF0Rt6rd36ug5y738jWV2LM5UVQYDNynGZmoG+Hh3FELnu7
dgqNrcmiSJOMNFxq/Cq/L6aHsaLsvZjZqKq8Xfc5UjEFdSp3O0vYkplHdwLv5bxAP7MdqIoDlqNEazHg
XRXWufBi1xh7/3aDNAS7+r/UXJ0uppKjfc5ndCWuNU/3l4wrL/ISBhYr/mMwbCchKCWDGUcgBWWNn+LK
hsuVziusDk2u0q4fuojrNM7ClUtD2zoeyV2dMOLoHLn3+GBSZCSMh0ucxvgsSIu/4LSHbTSIsDIAqz9j
CpuPeqDXl54ZSab2mlFZPs5zTJvxIEVgoAeSkZSF0ACjz3Gjh4cLMTLaWJLgJ+Q1lU1tJUozlbMBzbHV
HWtaRMWJWVgimSJgrcnr77H9+ICUXH6rtxcO/5uIn6tIfncHuxPdyrOxlb1qPxyMJFUuFn3foStWUczu
vcdpsoYsGr8GKgxYNHEDHgWAL3LofEEtSsxT0+Zd/d4QkRvvjrmdNnn/Belg0uhNa1qzGb0Vsduu0Ig6
h6XaI5gA2uBArgUpDvXoA3vQMSCPpZeXqW+x0VYINWYN3KGQefoa5saLyLL4yaYRAuVTA0j9hLuFiE/k
gPEE/SLvXAF3fop7qFQtVzamHGjT204ecVTc2x/WHC2f5Yy0N2zNYaTOPRhEJl80q52k7ob1bUfedtJE
uNEcEp04SMUsf0QpB29WzLb2K53wclmROdow4rGsYrca6IQe9GbW5UCxzTBXNuqTBPTldKKWBAbkvhxB
OVaUM2DY57A3tuPk8IgTQ96KyHDz8QWDk6nDPvzL+5ooIGnMl+3HQ1j9XtLaF33qY9i7t+6N+JOpAwFf
ypJ1dfeFrNyFD6RBWngQDDab6ng/tg43bDrQ+YH1urVUkGos4p6JUtqmNVWNuOcWYAJD4rpZ9/Xg84mf
e/FgDUWVgRfQ5OzGu7yupSiKgFDbLNiLt9mz1sZ1ToPuIAggeQCTftrOvasSm4VpWFI/6LfVESO9Aefu
1QznU48oI9UoX1qT7dsOKDTOsiVtqzUwgUSKytIJTY2yg/Db18PUzgRwJpvN0l+WlOLQMuT19Mgkxv2v
TGnmVGzV37eiJFK53+mX//meg4CcpLlrK1fhLj7K1DAsvYVisDM27igulYHElmYlSddb+yQDO8awZw/E
K6FT9nexEiJR0mbn1/Xk/nw98o178i01ftHozW5wi7WuJkw+WcunWtxD2Gs2c2akWNCnIWR77GCASEAD
c476ENqcPrfFmX92opxeRE4q3iv6HPmt8igC9+exPdXH7XjZcCbWI6o747yRtPaSbaTLRVFf7M+hR8j9
K7E4msKyEUEKymRlgIpob4pUYJ0Leh8kf1uVEvMQpfH+R/wycl1fxzJt9UAKT7GmBuORf5MuCMb6yFXA
zJd3jeL39kBA6jPQMYzHi6Gp9L+w+7Q8xUB38bXNStc0ldowqibI789ln1pXlzlHrRx8M0FSyLwBmrV8
ypDLGkW+K3PBMU7YlFv7Km4wP/E82BomQXkwMC077QhqYOEN2SAlP4T87ZXrtyYnkkFBpU7CLOk7ZeX7
HBiC6dbDoz+y0DX8o5k9Fvy9w9rVVSj2eFNKd6wNfpkum76I4MGbqtar/LncqrMGs9npHedzLdAq1/jm
FylVJUJbvOkqhd4yEc/0poLL1hffPjc9+Te1me5UtTI44EDmaR4uOeVMhxwpjpeuEqDxpgeiA/IHGfIK
Kjj6nDH0HE2gQcWhH7ALrVhG9uBhmxyTxsEJakMQ9aL2rXQ6Kni1gos6P99p+9YYs+Uu2le5I872XlnP
KRbL/L3nYrXpkYlaRVhbuukbvtQbVD9dl7zFN4DC/4+4QOhbRiK+aiPwERRJnerwX0i1OouzWV/zFTYc
bsr3FoWM+ivy6uqDvrTxqzDSEtkJdG5hdo/xZYy0ctIT1T9zWs5Rki/2ZLl+TB4EeC8QNr6wZhzs7UtR
zvdyK1jYSau6NJfE536aysT8EUUO5jTO2dTJge5cdYlxvSFxLB6PXs0B+6d0Ch8xxhvRO3G+zjAP206u
JryJXBdnG5NyKIST520/73YUi5qHd/5wXrkSYVH6PsMIU8/HSRpDBM4eKmENodog23LPBn46btpPY1/3
t9REF4wvGG0DW3PURxwVmsK4Pbzp3dML61nAzV9vawDvyq74ZNUFyb36sJ3eZK/2nflbmd6SbduXb8q5
evsHIY7nymsQ6cTqDyZMKuzSJCLqpTIw9F6aV39Z8GgrFdRQrKU0iYYA2xKpUHX9SEJKpu5pQehPHJeC
rWFtdl1U2HFlzTO7Tl+R7jQ+Y+QIeMMSDn9d3FgBlyiqx/eUO5gKGmuDVjlIFi7JYDEjmAs2zfUBUfFg
IN1NHPOW9idEfPhd7JVL0cdXHslnhwx1LglTNSNVC1LfhpY5veHNQPbLwHGzzVOsN503V8ee0VidXfHt
Yf9LbyOb3bskn7FqpsbqR3tohkjTcJkAr7WNT6TTqJgXt2KNoJPPBu7IP+VDQ7LgBSUcTpo6QJPrxYtK
GSyn6oFu31ftZYiWtPD89kpfz6I5yDHw3CNppIsxLP2tQ29ZnbxXVd8bPyiW/iFGRBUhUEPuklqDd2G3
s1vc0E5ybbsRNkeaNXsXu8WeDZ6+VfuPO4cDc608qpJzl09FF9cHxqoJ/jZGD7BwWY8mzCsFNkbLED8W
pOXEgR7pyd4PE3ACA6d/mHzVlqFmQ99YFtZVFGQ5jah1Lk7vwm/i9ciy7COsy63onHqAn2+OBg9x9l45
ziwHUCfacBRtHRQKrr14o06pRiMUmkqhCD2ZOkD9+7LP2K6RYSrHDz70jGh6XMX+gEoYTo9tSt4O4RaF
w5A9kM7A8xH7tj0266qoqgh8sBsBOcuEyQ5jIfOgc4qdF7NQ/skmiTexS9PkFWeShp3wnCht0Kd7DJD+
4papRs1VqCo349D1hJ8F/gQ1Dz4OshX00IjxYO0HqLnOA/blXNWZgUg9D88Kp7evwX7TlGm+4OmksaS0
9GyJmEdbfZa3efCh23FmLYrDZRlHE0L9XUdfmmr5ZciNnT7r0jKhrDUcjeq3LUkpc68ovjSJNLuTWir1
Mlo0mMB7qMeSM0ZEPNZFF5ai7GG5ZAtE7UwGvgXmdFwsy9KD/g2iTqagpUEbnCMe91nULFz0yw2hnJKh
bqJxlBwduvt82RIAo2LtErobxh8O0eZPUuN+jLVXZMRJkezUK+ocKdGIIX0EP4FhpBkIqOhpriFF5lBj
dclF9XhblnbT/p9HQ9pmT1oRlgu9mlqUUzcFlJ1JFMtTGZQk8hDARmAgo/wThMz1rcLEGQAEFXuJS62h
w/Vkjcv0rSzlfCp8NSm1rqGURW+FY340hT4HgBWhNu5K0Kvb2pIkFAqa8PXGofi04iyGP3n0hfsEAi0H
EK8VT4ZIJbZ4kaCGskHpdTB9pOEb0ZzuIEqt6aQ2sW2jbbq6cDgDCWkVQAthfsb5tLlSTy1ZEYTOCkZE
dCiYDtT36ioX6JYUx6m38HiQBifusTXj3LQMUz+Zv46WGplSUiQMzIwrlQ8l7/f8cs+EqqCmYeR6r00f
euIM/imNixhg0i7bw0Q+rlH0bQVDtzU+hAChme96JfC7rUbFttwPpIPaYFEdO6TgWATtwXTj/795mWUq
4srDRHqKV1FF18kUsWZ0sg9+NEBmB50gVN2csTSZXQW59CzPx3IYTATp37u03aY/OUXH4JkAD0k4u4UK
Frd+lB6ubZe3K2xZYq3E9F6AGyZ7X073wLWCqbCWspUKVAmV7MpDN8BYIMSIE/afkihjsyBIHQpK+qQj
e2pE236DQtdytX/Qa0GsbYocwruFEn/ip77ZGRDIIikKCiy2EZQSxE7vRy4DJqX7zsEMtyTXL8l2wCmP
DVVffKKIwzeblKSFPAsD8bkyliymQeZj0+tXbM96VolNd+FqTt989of5yuw8xyLbrUOF7bUKgau3HSCt
CHDtwZOZD3hA58L3KVX56jJw8V87+sieewdZpmJeYsep7DePYA0rqOwhkQggAJdCNWTTB9zlONe085BO
bUzCsObqVy6Xi289njwJ61iqvw7LUPhwFjpkZ3BtxhgWlFgybp/aHejcuoF7K/IzP8uuqUBks79Wu19N
eKwS65C9UXvNRrKzUbCGPRCQMR8BiWm7mS3pANQLn5GGcGoJ/xpDh3Iup/VLx0TZKiMjabrrlOr2oCUk
BiMVeLXaYNc4qXc+iHQZhHAMK4wGhpOgpnuZMFGbBkRRQPnR9T+Z6pZZn0CDxn7CJHfmgmuVeTen0XNt
jY0Uk4zIsGUPtYtrjKzaHKCQQR42oQV80JOzYmvg64CQcAIpaG1xOrizXAe+A9v6XijZRVTfrfVPmCiw
kzLdt7gZj9b8KM2Xa8MrtyMdKbsmcTohblfO/DZ/ufgcsF1Kv/kft0FIClecPJdiEUxwYOWmMpB+PKWg
dwWN+si6cB0trRHIFIpND174ADyMTmIgf0SPzD4h3IbYIRV+hOl6E3kiiriBkbD84whguJGJU/mW6+V4
LxITzih5b7Le12+VE//OJio7xpsDG3i2oWjG3B1NhBCCOM+OCHMQJTjvbh2zflMXv1Mk99eUBW0iVMqb
RTeefskmFtiYsb3xfNDppz5g17Dfxmd6o0A+BwOF1OQRZqw2AsE88C3K5LuOuwilXUQN5pYr8DwVHB5E
frOI8fKKjVYwm265hIktFwNhb0YBSj2QFRvDfdDnNjmmBx59SKnIwJZtWy6RnhEmi8KSOJiLpX1NiqXs
0NPB4a6vFtHji1pJzb5+cFTnm/Sm1dFB0PbXZkM8Nl6lBJjv1EwEEub7wGlPFGSyff575agLwUuUHvUE
DQIf3Mn65Pblw82Mal57a17HzZtwdDA88U5BCBfAEPWQRFUtvYcBBOQcUy8SxYJThB8bZAAZrmT6MV0H
syIcyl4qOPPgDbTATRsWaSvjPgW4IaxI2ASeq5frcR86Et0M+dr+BBC2zDOtW5as+bTfUXDQC7wZWxL3
LHWppE5tbdo267XShFfw2UymXoa3yv8pn6mKegsEOWLRvr9HvLZjPB/hL/nR0HNetSq/jVgm2ijvaXUL
GbWoHCCEPePaVmFnVHf9aqP11IgBp/y5z6GhSwQo7ABS+3NJUo4VkOllS8tDz1Ns4Dz9Mm6zuFeBO9+q
Pa8jfcA2Og6UZRRzUtOcZfT6ltpuPglfJ1qWbgB5UqS6PNJpSwq8vihevfme6Bphq0Y2UpsrW4jQu/qn
xY6BbQrGgafEUN0S7OCcpYrn2savarojHS7WW62Bak8Xe7e99aeoaAU7LoJ7hv7jR4yDYwsu4DCaWFh6
4Lna3zgQdf8Hg9fX5BsyRvFKbZWhjX3A63ycYYQQMAf9l6V205P4WLW6abIGLnbSJWBQokkUaosoIx/R
8PNMPAN2xwD3svub6rVLDUejgiTQjiCFizTrcGtC2isCiv0JCO2I18XKYtPUwUGrIMvPp3PqL+zaGc9z
BYW31NnW40RCn7cXpE1e485fqBCQB7IHuuDfz+YFxA+gSJ8chBHqioQoPgLlSPEfuKflTxIsUs3As3bP
G2brLqS1w7W5ZXiE+JvvKA9Ap7qZJfpuKOIG5bftWJErGH9NKgJQIzcl4+3rLsdXq+UkBMdtWGwRpW7O
yEYpSth3Qr1MYqCOtIIX2qH2e8FICjdOTmiJF+peRFbIsVi9mR2BW10vY5iABn9wwEmc1qq3CaNHILA7
y6rEtAKRskj4zbOV13Oam46VlYNB7CEUavlLUB9e0ViHHj39dceSczup8c7sDnG1SIWyQ8qX7Gb6AMdK
GxdG8EiUnkjH59LR2ZLvLtphHxcJRnL70qoeRm9AahbFoXQNQIagDZvHtUHawiWmj+Af0M0y5Qyx0RGU
2fYRb3bQg1q8qv4JEsSt+/ghk7FFydkJ2S/rVB3wDPaBTZrlbPCXMmNSb4n5y37LqkM00UaBD8EF+sv/
fduy08lF1QYEOA7H5DI3/l0RCvZrNSJb6D9yC9WuDYHpk+BSsmJ2UI48HSAs3zHGLJxkhYv2a+DkGvpp
UVAr6QQcUCJG7ewiGe1JyfDppMtOt6zjFINf+/HLIffzLNvQGUztR6f1RnyZyifmH0UZbLAskZtexR4t
GoLUZkA6fkw+5oOK1xgrF3GyeFUwgr+a11CQL6FCcD4uu0lGaVYexQVlg5aFr3oDW5cfnu4mOWicde4r
bxc+YEHQBtkqT9aU0125Ne8AO0NMoZGq02FZkE5mhHzoft12MeSGH3WOPtXrZuOf7f2kbjQ4y0CUEHOy
KKbQbipD2Uglyc/Dowwp561pu2bd+9AUPuqqjF9XZcSvrt+Wx/M8v/J7+AD+VKdWTj2QZnojD17Rrofv
SlBKnX6WOCGI8Q2wENTVnRH+mmZJOxqf1KUPn5eKXVeehIFFCOOTmPf63r3dnvPmOwZeuUC52JYgYUCY
DsGruaSGYs3RCMvEXEL13Hre5ahl4Ctf8E468X7H4vri9EVNId11fRIIKVsKI5vAeasgBu7rYMdpx314
gaj7XNqp+Y0RzpdAicIJ2J3NjXtfqJ2cFieh5Y2bxw8FEnGGz3U8iIO4t3pLCvM0VscGPcMJpcnqV9o6
d425M2e3f5fmhBr5tBqsauYbIbbZvHuwW4FoCiY9kdAlnySvlKD3bckze9CBvLkSusIZrpyJ9cWQIaUp
HzxWzz4m0lfTD7xaUkPvr0vaDY6BrazVTT+SRd15MmvjhaQMB/8+XdzctHtRZoF/MXuyoDxS/DJGneff
6/RZoWhJhlzO2akfpqW0DzvlyLU9xoEz+QYRz9iEf08/0SuTVzIgCbkNQJhdGiImETDTcDRj2H448gh+
MhJladT3Zyb+tNzwPdKR0X1zfoYq2klNmgp0opPUuvrky5VYlK/6HZSL/Z4lcAriU3ByRcNyGjI/7gc3
5/nLmJxSfvZRMhC7TrVjD7sRK7MVstfMVQ4dDq8Y8/EMvgpd2cMFa6JVvzte3nYUQn1tid9Zw5jfKZHK
8d4usdcztFsqbFmVgTnMq2OY+JZ8bzVSXDfUkS4k/8HRxy1DlmBRwEH6xSG6RpqaYZ1myo47olXtumKv
WXEZiaPiYRvuycL3I+Heo1KRnuLIbJHr3tXCDNwfnsStlGJXU69VsINY8SuznXQ/553M+pRKOVcevIvJ
+qyt0t9Xowf9OuxIZ/NondtOJCbTDugASYvfHAyaAw7g2RqQVqG3Yr88bEU1BGcp4xSLcLSoGSk9wVKP
udQUAfahjrdU4ZJK57RmLBLpAtYjnQTKfyRutEnAOQ3FkjULnCoYSaRREIII3Rk3ddbDfSsnDIa36sfD
AfC/CY8z1YzjQBREKGcN/YhHjYbGP/GsD4Kdlv2e//DTtEMwS65zf5kF2PHzx34pyTp1cdieYymbZmSm
a4vtgPHyEdzN1C6CpqLhOsAiuy0jHQmtZBq2nbK/ZD++5nCyamdpwaguy/2ObAwUguOM9iyFO5zBVMEm
pk5iiAmnuXlAf7l+OLAYgDiTc+u7PKaLg2VPXJ9sehz1Ds8jyQ+RuAnxJ1ih1eados0dO89ED7lSjFbf
K0HCl4TRYRh8tWS7JFzyKNpWwvdILZhO/9LM+OHp36qyXBYBKmMtvjnIa6hfU9aRbkJWh5bDS3edEtx3
0OyCkzGMm8E+Iy6/TIfJbwxVOm6Urf7O9T+DUSR5KF4ghEnai/r3Me+za7nbuRyM/4bN6kbsv/U90zEv
2LgqwepxlS7tUOVF4n49z9SY4pmd6ZfMP1tnGIs9pfzbn6KwUnIyrM14dK3zOKIuzy74mYPveVQxfrBt
zr1tMIWih/SGp1tv6QRwPw9c2bFtSmiqysMdkDY6NQLJGqe1PZ5NxXpLc3xvZZB9h+OZ5XkdUf17yVZ8
K/f+Hyf5VCizUVYbVQ7Z4c9VIuE+od0qUuzN/4wXYZHJW+tIFHnPSohii6XMWQaowAiCXg0B/4l/OG/j
O0XfSc9E3cHWY9gDB/e/Mp/r3DoteaAv42pV7Q0dIBq6KUhF8PG3POwH/mTod8w2bdl3Q2ivU6gjYn4I
pE69Lc2x42fW7ZpACDsY0yh8bnMgRpxWgJEKUpI1Q+l6UNd1IL2zQ2rggfqJZo+PUfLnHlbCsCl6fsW9
UlQOZA7RO1qDJP/3JSgsXSAfXbv5RUGeHYO0/KhgrbB3fXSmknnlKqLR1/y6k+RkiC7CTrXo+ZSk1ero
NSfZMSM8cWFVM8iUiO3cSuQB4a1b6nUMCiCojgbaYncbtIr90OnYIueTD6xXqj0z1YLXc1371hVoTr6s
VO4L8YvUF1SsVDLaH9H0cNcpWjJAhQWItZGiNwWBCIcm/Mm07BJY/zGJX1XUWm7KKiDmamxE50ps/821
7yV6xK4Lu3lwtUn9poQ+K2r75N30t/t9YB5CahKDdMVrWYIpiwO7tRfL8+y3CtfwVFbWCabRhCRkzm0t
sCGxDMbMvGUBA8dvpRuglEKkFr7twPA7Fc7J2jOTPdVOoSLHt1cLC42KUziNjwEWoNCoBFJsdaU4ZhMC
EJ/cZd8jO9GErCHSCGv9Gc+X1kJYnIFoNGAzMawspyut9AGIdY9YneWeaMXCD0FkirHhfICC5mKPTZ/9
XMvzAF1rt94HwtDwTqa6frDh+X0u7RT1EgPECiF+KRd1izyq2nU9iGeP4XI78RIuwXZozComPdqs0KVo
fiH7oZhyqXwsmSOiiFkJ6gr6Uli+3qcMKfPF5urFqnP1c6N7j5lntFbatJY2AqtdWgkaL9thnXQEoeRm
RadfWaQQoO9qv/c/tpOpMIBJIMGqD9aWEeGPHxpkBSTIeKqNdLYvCeFs8R7apfNhu5YWnWiDREMEoaqp
JGX5tk9yaPF3FxB1EcpiP2wxzz58lTsPM+uyCeI19s2cKwbRPQtmVcITqsIFmPoL2hLFqnh9ukGjGryR
vvVU+Emcl/Qub8Y+jGpdS4KXw+6o9r0ETMl4j+qLL/RXaTJmPwORK37nI2v/gAXhen8cnexx9gCzKD3g
k3UEkpN90A9H3mI+rwJIHA2BtRZbcE4wFKq4Z8UY59q3BvkP+3eb6P3yiLuaxefnRL4kkNWFOgo3deVg
TCZclTI2fp/MIaS4UoA9Oo62rRQvP069681xWpA7ovAa1pTt2qifth2tP2jmf9HNM4mGdLfdaJf9YqdA
6B2y93AIRVgJ9i2gAUpcEIVpYsLNYKok+N0BP/w7pPd8VTSTWnWCVzvuh0vpiKnyuRuckOqI9MOVzGgB
3WIAe83YI37zOlRBHkbkbyuubS0/r+2UvOut5JllNTPMDuHKS1Czs0sWvbp50/ztjSrzc8UWxg/TteJH
WKnuqzA+BzI5uUZo3BOWVc4Uw/YsQc2wLSStcyfuIEwBbB6CWThs6tm9d1LOBEHr2ytpAfeoMnMzqnWt
qkEoRv4Yw/0W1SWw5SYnXOPnygDKlBrcZCPEPD1JpTstZonpPBxt3+IobCzLr5U+diheuo/t2I0zDl2b
ot7aDm4dfg+se0mvxeJMX10GuyGd0kxbqNqmaC70NhiUp4UbHm2xmXhqYKKnwLIlv6QQfmsNIieX34jN
An4539vZAmudhPtf3Vyg2jaC4KDkIUGrxnQcEBNRi4glJ9Z0Ech30ggO38DH9NZRGIAWcKqG57eSV46h
u1+Vap2hNaCt7czOcgUAvjMLCfCe+KIfY8UYtp67y9/jq5KyBGCGA/heULYpEhHntJ3hVEgRH6crr48Q
L+Ckg/Saey/2bwt5Za0WHyR/zu3bg4RL8mNozUQUTcXyfgrU7p1h+z+MC+wVz+KwIBq46e4l4tJlrO3p
gfBSfHqkvTJZo6rQw/P6QkU7wwqGABnGGN0d2PHCAMU/8bpXec3tXJCHlMNXr0A2vtMfYMet29PUCrrg
gT1sZA/vtdIFNTTP8mlmxabiJD0M26VMwCZXEMy7VtFdQIwFzgDqFr4eir9IX9KC3N1Eh5L0t0Cmxqsl
qkJqJWe1SOCUj2pyHTRC5t1UdsYwcGY5EjLp7xxUN45w1aNv4eHGU7mU0yj5BZmcoenGrWAfhQL72U1a
i01eNHPDkTDOks/ioJcSgj2fQePa4laNnohyzy6+7D2JTStzR81KBAEqXW98G1VqxwqDaJlX1eYvSrkR
JRYIe2me9pjJBU5KzrM//XTsFROAtqTyQABbwP8znQfIf+MlJfErL3F0zHxCapEvGLCiUiZC8+oxRjq6
y7eG1kHrcSidIWDQd8mcXb3CspE1a0g0Ph/GCxu9MsTAD8ucvOEc/rdtjbvToRLtsUXn6TNI0IdZf7/6
80pEN9qoJXJFOj4hN+TD7Npacrp6Zkb2edewFoDAdFuu3YII3HcQz8+e6b42H235JZMiMqtaLb4yyG/k
MoVoEPNSspkN4C9B8WbSY54GBeZ6nmHetplouLXtNGdaYDxyZEvnkQdW54zcyrreD/bDreTf0xIsIJhR
9izvXpum4zca7OyfUzlGfjYObNlSZuZWub6mBdyi0dURTtUQIUv9tmAq3f9XsfT4ecr2pD4SS6gxZCdy
9FzwBloq5aOzQMy+VgtGyx35MiXjfVA/pMM0e1hI+/z5eEtLuVljabbPxRiw7sFiGJXb+JnrDX4FlRcj
ijTyc6SleYobkpEEDxo2YNZvK1BmDAL1Gvla9zITBYCeeS9Jdahb5LZYoy+tkCkMxz2DUMgUpBUEfW50
yY6dw8QML3nQPEGEo68+Yy0tFacUwHVugfGC52Go/UMyxfA7u/Juk4x8svZRO9IwvaV5xUr2s1rpBhKk
q/FEs8ZU0KatiprF3lGaHGc2pIh1O0mfy6nR7tNxAHNjviVUhfirs1jzI1i9i9Nn4NB+tFJZ1rZR7+Bj
yteJK+WBM9rOy32LznIirmb1UdmMVXyWZqD6XlCBoTFlz7l0YmiauPXug+ivZYJOVwXg52SXBxSDw1Lo
d2g6vV1UaAUKgryGVPpuQhWgfXI+raaiv+YCcrx3jF/ywLT23FIGPVg9bFML3PF1M0CxtBrQZi/O5dod
TkXpnaCIBlgK3Ppd0+MauCSUP2/jHQvsvmbRwXY/1+vTuid746Km1UpNxtHYroQ46JrWV6rxx7gGwiDI
1T5p3w55yjG/YKdBzoCK2hXHge1hGzZMD8JQEg8VB1yXYKrVQK6wpDEQjQ+DlLPaMUflXv+Zwnu0ehSI
Y0xX8Sr+tdCu6hauTeiO5W5sQjLUY1JUrjybFnpOKAUSlZ4f/C3dI7ZjtUuLXxerg/9rbT5P8oeHK2Hn
faAN2MJfu8A8jGf7ESsEZjWuRg+8rvG4m15Lg0bS7W+fBD3NK2+d7GwPTqov4h3GWq3y3ZYwQdfYnpIG
DCHH20xWzY3uSpPT/G5xLAxUupPBqeeZV4EgRtrQvcBhTp05f72rp9Ox0y8pji1vxFu7rytZ4DZ7YUTT
WJv1CsomYo02j0l5QP2tiP7OqYn20tnKq8L1/Zw6aCt09FqJLK2pYvvHIC0KsDIjlwdTsCbEV+agG760
HcW9KvxwLxOSWL0ddot9wicL+S8g5JBcL01MRiWydV8VH2og4h1RbWFUnMyt4sCBCDJE+Bzx5/sMMLah
LHfwihhQrEmvGhtEsX7VclajLEXqiSpQynDqalKRtLtqEgzPsDQTo02+VQoSCWPRY3nFdqWcVdyKuVwT
KodvAyXXoP2AlRPCnk7SodeJhQEpkZtalN6AN2ti9sQy/wKoOgxWIRpuymsX5z9PX3WYPkuonMJOJ9lV
EThdUiwdn/bD2y5FhSasFM0zF5CUGbl2kuoDkioWr8KNdZEIKDtcAyOHHMlpZet8gQVeRO03egqjYv31
DKpcfp2A+C1E53qBqAMxkdEw69ps3hODdxAbxnu5IbzJqPXxmuffo851c6NnQldeU+OI1BLp6hA2/NjS
zO9jENtHcrVr0hzlsqQaNhN1o9nB99fG1cSaGHhc14r4MoKdcPTa2Y0zb/gm//QW8oMWs+COUvLCBYnj
LvsiQqwEsKxbkfehg+vdfnW6Fm54e6i64QFER4y4RrWfmOqY/K5vxZlZ456DHAtD1Es3H+ddUy9uPnDe
EO8eo+sVMdMp2HV5DFzc5tAJvDF5legUHnhrYwFDt3hlGgdkjWACI3RQ86SkzvcejSM+2VLYb60MB2PU
Sfol6+yS37vUoS0zjlsBveL/exJCbtHsiGOgdCmUkVaXTpWNJPtgTwzOF8CbcLZxgNOMRU4HDMYgC0ju
BXwSfRkOyGByCalYewbaDR7J1IBNgbF7CxTwHfCUomFlDx5dcqoaTp3Kln0LSmK79a3IGfs/X5czI/8k
o5LNL11RHYXB9TVLkbWYreNnaeGs23Rj9ffH8fKk+OUvGcjWo9CKnz6mcMks+yn965cLPLhyFiKmj0eg
NF6wBExZNkCdX2JRK5tPDA4p0uxoxBLt8qEcz/YeHcCGtg04/gyYEwIdWbewZBg9MIWkE7ONjJxGZmVi
4EJMptEsGYcZbArMe93SMaplTw7DZ4OgZxvSzRBI46UcYXvMJex12KiNH+PgvRnb2sZLUz8f3trRjh1a
XcAzN8v6h1xttmdOYIXEImJG1c//IsWVzqzybFNWwKOm1Xz83kpor77nlY1ljdUcBlvV3KfIxA7kJeck
WMutuuxTgc+j2aMA4cGAShT+s1PdyRBIofh9s9NMUclO3aEkiJT5kNaSAFffSvHL+/R2CER22Ykpu4ff
98rTpbEZP8NqkN9RGlIRe9C/FSbIMcVAX/vMOOntz4Tpl+5m7sjVtg7jdH7QRvwp6R12BfYp+WjYXnL/
1haFJtepP2Xf/itRcf54mK0dscdDtwy6jwIK9uy9hGYjBs3nVVIXuoZLvJomztrsMzmuABxRVYLD0MH2
JJBsgnfcxqzLieCykGE8gN97yLRrfnG4Fp2U/uK1nEzEeDBn2Tv2ZPfij+8curBMqNT0W858sxNAzgY4
BMiWZrWnIU2MmVFqKJqURzIl/ekeJ2/rrAPN4zKaclLUighBgn7Eb82Z4hSZoPALi/TrvGdEjKNil5Sq
4AGvvFoWteuCHs6NhmrCSzRZBM/OSS5ksGyAfkome4uznAi5c0Y5Tbv40kdetE42KD/ecHc6TwxOpe0E
VauSp2pIanB/saSJMFyVUnVM/Hn/caYzHzdOoEKC5OAr681mQQLKEhJuWnc47sQnX+kn4K1xDAhENIdi
uTvnLbhA69yaLMh/e/Tvzaa/ZX054YKkwWY0EBvB7AgHsRTHeGtqV/AX3w7Kx7BGq0aPS1SRyc4AU0nh
8JTgOPsGl4tj26MoMWxx6ftsaBu516OuL+NwtI1eBuQB7DhiT/5zDNBnzT+PN78Wb4qEEeSz0qnnHCJB
koEl0kGmlgAyaafHGmuWP/MNFZeFhUazLkiXCsbiYONZFGLm3qMHeKRrnBJm4UOHyHWWNt+CKAq+iLpg
oInvdWOuIOH10jE7f0Odk6VEGTKxIUOVrEElJXYHUMVNUbYKbllJS1nqT//Qg3euxpmpGsYYEJ3tA5Dv
XZ/JgeuwVKvXDMJ6BFtSs7qDG0I31ef3Pv1eA2/MXoJvngvZn9gyd8eRAba1AvOqGgzeuwaaNMaZ1BNQ
kS0/4CisyTZ0dR4DdHkYP17Q8mYae2iMouGsENRuOBJoCmvKIfecb0JOU2u4AUPh9rKaCHU8aqe7pd4N
beIWXyA9yYoRh4paDEsL61UvorWUMhzJfvIELK3IJvZhPIchR1ZF80rItK8shc5H56RF09s4Vm/Fq4+N
pi2kBw81f+qPO3dAQRETFRnip1zcpAx2UFLeZLCLTTPD13xxDZ+FVzONR2siFcqluf5nHEfzLQde6mWe
xrYbhpNfF+3IfHjJCu+xoVzDGSNgivtmohi9eR0OKKXjTND8BkSmtdlpfFs7XhLXg+emB0l0dgvRT8J1
2bL9sZGd7RGf+OHUmrZ43r4MtzbthxNCfP2R+ku9CzSbEhi1QA6PWZmCOh+ndC8CdoFU1wcT1awDp8Ly
3GbFYWY98YbUb7H/Qd9YuVzyjCl80Sk95JFm7t0o6DxND+NfkuJ+WPLFvfMb5++WR297YtYsznkq7lo6
dZkX+3vKDgv6ZToPabZaA04trsr69ex4TFDqXDYTsGlIUTozy5Ju/4TCvrcLjcv8e1VHJiqOwk6n7nnr
GFENR9AGdgsq12ud7JPqvfZOjjRDTRtwyOME1mkTb82RU7N1LPIsHktMsxJIWcOzPYTltE1pO+QRI7EZ
bZ8JIizk/U38Z+ie3cGCAn8s2Eh938Pb2KG2SBAYvKlSio0FUOGZIff9njBeI4GOiC/7b5C7LKYHFBS3
jc5+YQdFRhIa9877pmakS+zLACp1Fl2rC30jKptxwvyYb4wDlPq9PIY7q4pQFE29N5YIUFkYrCTTxkJI
KVx7bZmcCDneNfTv6IDDr9wtLKohLJ/nGZqhjwseScXZdxqiH3MqYSSNCC26PUMJR7sMZRsPgtfRbOco
kjRfn1oP7NFiTpNUoDhRenb+GlSwCw1DmhGvALfEAYT/3ucuCTigjAM4cxB5QEJYQRx1OcCXUwXCPOj6
BAB1nO/EMiW4WnaPoEZztTtNn0jqMgK5pl4vxPNeEjg53qTz7Ygy1sxxV6h0nJKpqcIaY0LYPiYAqmea
BMvaVjdCXmhFAtpDEzwcDAvVhLxgoGL2ORuDU+8a5D74xBsh/vgAItTJckylOLrMqv+PjZPd93QZFY+d
9DNDc+zgLOXJZWZ83oSHCsyFHRCWZuEiEKgBvTsb3LEhh9/x8Zm9JfD5m6zchiI03E1kaJVeWhEKK4iL
awVp8ntC9SUJnYWMpvyJmBL1xCe2Hrl1OMC/O7fw40t66IwLlBjs2cKlpMR+B4t4z4acAlz7n/nmK7tG
efw8jB2bpKmJn7PhuoAVx2bezNwYdhUnuDOrWgNKzR0DjJRYplkxbFK91biyU+fuEJOU6EfP71mxWwKt
9z0OMJgRMLKiEWYZe8sLKSMUwPlt2ynVzJ4rXpXgnH3PAk84wNxdVuGLFSNOxfiubyPIQxIyfyL5HiCv
CKm2nc3lQ6LlVzFVltb6pfMFV652Ng6qlzf1z5eUD2B+ed/YNtlLhONkd/TL8tUdsOXZjscnzNv8RR1a
Otj6fdJMJHSvsA5cxoYcsLpofvswux3XgzSAKszvh+PutQc+jqgB9Z9+8iJV0weAAw/KQVusXRLv1AUD
FyWxN79e+5axSyVyK2Kdxd+cYmSZr3uCuKGLnzrfNnNqhdC5b2u9B5B4T9bqD3YyJgHXzcoxnlrKw5Pe
XMOqetDcFnG65Rg1mmfbYIrm2zWoMdPzmxfIzg+RJ0KPtlDRlJ++6V3qR6d9qfMCRLkBUaCSnVadEObB
T59AiK0Hyb8JqT0CG5XAI+gtyZK2QZOioFEeEdp8AEhSaFFCmFOfiLYxP9QK/xjNXw/5GU1g9fjyWG/m
XcgMDfZ2feoHFJdvrNDZXzrLXPUSGmvm5Z9Q7EpqnulnQcDmjcFgb5pnv6T9aPZLnDPJNtMUIJDHr/Ee
5mzEAu3wza7rwUnDH3It7ElwYbc7YiUtPTIWJrmpXhNu/WMqImDO0tTr41Rsf1NfjQJHhi46WtInwwzH
IIrLU75z5Nds+G3mVTXWT6Nzvw9dBLy39TAktRMgAgyQFNxORRbFXkmt1W23yDMrVMNrAd5R5a24k8gi
usdV2tqQTQegVDY0dm21f2atGtnqiOHfPLxs+x7Mpt+FQiRQnZEqy+hNi/wl0fJNbsTfGP2FQwckSQXD
PBKYupTix3UrpkSOVOwWBqo9o481A1Qdt08pAhdHHd1k7jR26+mq4pr7olhOQc1cnn4S5oK4cD5PqAdi
JS+6f63q5AWbxcMfdcBNtBZ6BMN0c5BB3373eL412PNruetgTh+lWvuhy9lpwqPUtODJddvDsRwl1bW3
PJD68YOOOKCkFDlZFS1vNws9z/QOxEdZ6b4WSUg9S/rvVEaDaHdWh2Nvkq3lz9q438aoInCHzVRZzbdZ
2i2BqU7SjAH+YsKJZVdVJEiHVkfTF1EW9AqKAOy1nxdqzaIEpYcLAi5v5UsFO/PAfJxjLJdrR2/FnkCd
C3WJl9VxGtQXeopxOVmYkd+vnUw4oo9bYzBSWrfCbpvOZJqrdYIkv6dCCGEz0fpRmvTvAeGChO9Dugjo
SQpBYol15z3C6ZsnPa9O/i8uI9LQdybh1FcmeWmDrkgfZxvKpqQt7fPuHD2t5lJkcSRn3TAtIG8eBUZ2
+bMQ+unUdzWn2b5vucmr5Um8objXp0HMlozWXTSjwLd5zYmLXEsSeczPKA7emCJhhD6L/SA/VmbqmTar
rB+AFE0BUADkO31QNu+b78D6n7cdH9sl6fvmV5S2Nkok07v3zQgOLk/hNUP7tYx1hdeQZNnEM1nHQzVq
f2drUGKjikv2h0HMrVbCnXbSK3oO6tYT24nV9JQcAASMcwFkFU9Sui0al+g5wa19Z2jxtHbi3uz5HhT6
oG/x1I+1e5FmgCtQ2gysuh3vQjriXWdxNhgp1g7VAQutPKg4LZzQ63BdltRS8MtTs1p7RBrrpC2w88oq
T6C2vmT8xCtdZXYtrK/OO3wZtKiln0Fx/a5h4X3njPxrfGL2Hy+v0+9znYDayZXJwQBPa+kJcxBPQVpU
dZn7OtLb/+PMe3/uVr7amFZoZy5iw5zvv601QCSW7gfBvWJ45IE687+iDEet9kV7t758Oqa20SeRapYw
K250Xv8GE7UAW0ISXNMkTbOLSQLJ2ax7aqhebavxUt3sL5RHShHY8E2sFXU89NYhrYZgGdHjH0748ru9
/u3cQAr5AA11B3+zi9QehvxdbaGtSDWc/UZ20c9bf7Qg+XHp23Cw54EoVwcdpSJg5UthUf3y4YD0otos
NpCYrA3RsfPSVc0CXa7WQmW9lFEVaQft/v8LHWVNDEFjwdhWaoY4RQAxUCPOiuBvs/78aI3dY4oCrAH1
mMHYicR3nltfWKWc6QxVJdN0shA2wbMk8cSaqit3lEvf6FgrOBlb6JkFtFyC5uJAGqtroh+q3jpvz0+o
Kv+aHtliS0cjE0J6EhY9TyBxRpR5Es8k4KMnau+HQeJ1TU/YQHo51MtCwqNHdoCHmP4U5i4mnN84CCHG
GQpbjyiiqNxVPg8D3IFZUuPufJwr5Tmogm3/Tq9UZoZYGm9epdJcg8kiU1wIKIblXzrBR6RPWDQ84jdr
1KgkKh3C/dGqIQxtQNkiAG7k1YJfnd3ydyYXCXPkqPZ+D4ISAKupb3ZOfDTG7kHIfrDv7YwpayXzhfKl
XtSnUXcrF5vNRobd9rYJunFc3kky4//fyUytpnH4sd5C5G51NsKWxGBOJgDjC/Z7vm89+Ui4A888F+3C
FXJwP/8UP4/Rf66jqdPNamorVZ+er7MabAJIiXlgrYlMaXnqqtB+XEGjObmOfs6dG7j+QzzQWsGuO4cs
/atrKHEFG4LI7ly+Xz+ELjT78vFtsqMSTLB7hXawrodwzmlkbNhrGog+wQtwF0+zoD5/kXL6DxD09Ckx
0uSuVYlbmUoOLRdxNXdcBX8LUGcxQMvJHb8AWdSJM7L0ONIiCyVygLO8nXteMcpzypYamjneaji0vyUr
j63LndYn6uSlyu4cnUxO2n2ADClw+y+Jgv+cpWyoFHPtaXHlhq8X/IGxDrEjuM7BfWaMdsAd+60Rl1eR
po1TVDqeo0rxOcD6Izl9ewH+eiePqb+N/VyE5YpgF8NrEC3nes+ZXjbBMC1pvODAifCGQfxMK/45Dtgx
l26sNbV5kciHXmARHpLu8qLDtc8ToJOjpJK8YTE948VvbkF2im9TdFYsbb9ZWmiVbosn/m5isAK8Xo3k
AZdETRdgWPoNCbFPDkaH7q1qRwKhgDP5PFK+yc+zDSXSZxhp6UtU0mhD2M7er3Cta182LdfV4Q9ZnN/X
r4fKLEmm/V9Rp6q8hOofSPbJM08ghWC5IpZxdHubmv375KGG+NWjq/T8AegLYeLltnRS4lKITxbCwLfD
AqlSbm+ak3Yyhv3bls66ec+iSyWu3rUUgQgBTDd2g2mL2K26GnSelllNRyPCzvUS6foqynaPHYJPMkrS
OfIvoFw14QusABRS6B/y8TSwsXdNhQl6DRdRgz+zmF77DnL3H/HgckzOpyh+lTfYG/xe5jd14aGKydaD
qei/B3lDc4wRNTbvRE25OESfvPK2IniL1vDHR+kuZ/NrQVIekpg2l9E3UmR77Px6hYkW/odmlkKa+s3s
FOUmQ4k8FIHkfDHnStSKxYyJ/4TnMbo+jwtVUvEHyJ7AVmeZriu3O+kQQz7rITrT0GDSCto+ymRC9Tjf
BN9ZRyIQKHxHR/iZO6GQ+g5fI5mFtKevFPVbwAMoYHOqUCRcuvo6hznRRyJFKAxOM3rFbk7caD86Z8Cp
x60ttTb72uQv3a0wIkyfP2Z6rkpuFV8VZZ6iwPPJECuWYEWtUcDWxWJOunuSI753BRNXFsEB3FkRZLn+
xqNT19LJhHvM9c+PC9yjz89hCTRCbW3SVrXw1wzn2Fq1Gw80bzyNEIopNacucZAXeQvPy86J5oUiOgnG
6RlaMtKQySjKvWwsdyyoqi12HGlFf30/wpv556sM5syMHSgkxuM43M3hLG+i0QnlOL18byQtUcHTZv9u
vKq5WqJx0EuNO9vtLxrCX95O21DS5elA+AaWAud+w3cFtm8TdG5zLOz2b0Rj32tNnNfQ33igkEWOlyjO
DOINJcg1YB85huKMIXCN33JWzM685u9IjF6B+stu/zXKPGbVB+ohMcFg0sPd97Kf1y0MjSEPYRoxWw04
pq9izuY293zylMQdsr0yjTbTZLwgNi445o5oi+LYj/RYcNSNjQDWRuQI/rtFlKgJcItOCkc2+8FuZWAV
QlAR9fdjU+A6y0M9TYDxWJm93+b81Hn8LHy9MQjNIfN8bMp3JHtVNk0/9YAdfx7PVDF7zcIIYu3HxKuC
LokRJENU5Mu/uhVIqtjDIxWvgPpreCTeH30Aw+km/YPU9TIYCkMjUXTA79OPf58McOiI928AZzUMtlqz
H0zAWktB5VG49OjeXvRTMk7lZSandBAjOdIsXMzmpev4Qt2426+wwDuC5jUk+N5/CfthDb8m7UxEwGcv
bJmLwPp57+/CDxTzlGN3lWciMJC6ZOLUn23loIbOymcsS2CKNalCMT5t76wIpTgL7+1OHWNhHzHWTAoj
Y0E+JOQ41QlwRhjC6hikVoZWIykCTTKhkFG0RQOhGz2g3/RjjWtRhWwyhGwcfyUCBplKCjKKy3sipfCI
yY579+q7lL9f2XsM8gc9xt5L64qSRMmnVycgwGFJBHGjjNBpbzdozUnjBKDeK6L5a3um0Myd1m5mTJA4
NXcB1ZQgF9ZF4I/Zb+qesFVBSCXwe891WVFpRWL4LTEoGXEhwqumGFZJtemtD/cdQfXhixBdUzN5mX27
AQrixOzqsHoPF95XPQd+6nFHLYVhicnLDtgrdDTGBsBfcq/reSy0HRSXIYOQ7blK13eI3eOMwv7BOSK7
3K4Wd3Zxb4aQ8M3jdJVGAWUQB3atGk82yBIBocDD4DX7GWHhfufFeB0Sgz3KOTT3Vg0ejEknPMl5ZD67
oXugKyggrw/JOG2cGOUIosxGZxLgUP6+XuEKkUVG5t6fXcaI3Zmop+W4xVaKctWescuFcy3vAlCESSHi
TxT9T6iCmeBQ8hnXt/JD1UX10CwwzkhHyeD8Y560zALMNT5ROqfFGgbUZ0TpGNVm9MUOhHj43tvdXz9K
bOC/tncGfQESBY/YCeK9GFi2lE8uYx0CXsujr9JIXsVH0rP45KJF4cXTZbyDkqlMcKZDjfZnnhG8HFqu
f3p2orRCTpkXFoffI+s9tUWflxsGGWTcr+78K+xXgMs2AySh150QwPX8d8ylhwGBD7ZXscINPkByvZlc
QLZh5jBqlhNfP/97jLjzmMia8R68W2Q9EMrtcg+nyHbCa5bwmyMuqf7kDmcBo8/8dlnHUOVTxFRwMysl
7lg/pGIygyYrAqWyeFAgwkaU+5WnUJH35/GyQWFt7cf64sbzN9dS/bmbrtEh/4DOo/tgLG4heb6ye4K8
8N2e9tTXJXaM2auAisOB9AR0j7XvFyNrspBwC0IA+LDjAjZZxSbDXoGtaEnieRcB+kF3zYkERIZA76Cm
M5OSxedR+0gHTeFdBgqFnpvzUo1mquqc1Gtb5sd2NXYdC5Yexc/HN3Y7eJNJ5VdxO5p/EKjCccrSAjuO
Sh91YjTL4VmJE32yZ4wRAWA/olI+p7q63Qb+HEswBZjuM+7UXrngCi1MYXPwOFMVZoBKzhqjgFbYVu4I
Swnar7qUwQwAysGbMbkqc1wFeC+xTi6OEegXsQUd48e3UVJXI8LFUlFc9VObQjBc85YQoO7YP1LklQHY
rtreW+Xn3Yp0ewZL1QSOS3Y5NsR9Mnjgm8PSDJQoAl7U6h6pQtRdvUpH/aUgMjwQTyAiZY8H7j09+r48
y3OPDy+nJ9vlaP1qoL+N2gqI46BJs3wa2MG/Muuimi+aRe7i6QYa+w5EX1XfpyEA59D0Dx+uZz2Wtyvw
f6aDdEikfGniiki5v9GN/Q/BktpOE/OeiiNHStHWJZ7pvIfzJrqgxlTx+kxv2guKJdtEtL/gShGiBLgO
SNgInkAk0fFV//IH4w00zYSHWrrKGGPIa7YWImBupX4N9G5oa7r4ubGdnIMw1GqoMY+43LHTgbIA7l1h
UO7OZS7XKHsFKpdx1VXD+N8YOiTXHdDCixJo8lgS2OLvFuKdNh66iY2BHkvN7qYhoU/toNPk9n/8lEaE
1lY7GLioVpwV5y1CZ7xmZM/gnqbvFm77J+PcSBhSCcZHmKqofRtPDAIE/zNfAzU7mUoT2BF5jDAmgGC/
W1ut62G8AB8KzlcwOfP040z2uKvblTNdX80hoE2YIMN3D/VNcxntVCvj1h6PXByngMh9fbFn3s6rf88T
NXC/Pw4gw4BknK8vD9DqRUpWQSmwQQlMC6gnZN2L5dp+aJBf4PCm8sGSkXktgC9snL6KN9/Nh7z0YaZ7
pIcYR+1mLBytFcFFGeL91McxxZtwc1OIFBuY6/FuemC51AhVTT1a7LbPouUP2STWSgqwmdH8gTpl2+HW
6DhCv2fXdRH5DR+IkiGRnQhTejbj2BQQUffJexIoNdyZawApqMv1xfVwgpuP1HVdfW4F6j0uEUKF9e2W
xtd8Qurm3SomH2WLnh4aCrp6aCXmarqte3LvBEPYDPWxMn3ilZpUBaWrUThJqampA5YV/hSlHzc/LjFN
HZronepXsvAEr3bQDXIAlRUm+1avKyLrNcobLHRXxCP26ETTSnjobcUUPfw2X5wsfC5Isoqp/FATMF13
uQFSQEvVFrfFgMDo4gqjLfJYIQPhu5cce/zjWZQ/2YMPjnch1ag7azak64EGpRz841uOSNUlA6o0Rdmv
BlUQuwqpOekBmNJiFNdMjJk3XWhHEjdKi49A4gr7NYLjA0AvEHkm/d1GVcjyWgiJqKyDgayBtgj3zM5Q
8hF7SmOdaES+Ha7RNFe7hJc7jzX1ff7QMI0FeOBhvJ7iaS8XnJaLu4CbLshUXz3648VKa1dM59jK5dTS
OfcCR6f8fMuBvjbegVKCFlj9NvcV8/+i0SeiG/Esj+jk13voPKPr9QQAfgrAM2/dVW1QXiFwUU/jogwo
jMhp00YeG0wdbuUb6HB3NkbfFhpGE5CbON6wt8e9BcMJ/uXCdh+yrDhI2IblEyno3zTDSe+75tGsJT6I
kR5KC+izAvu/W3B4AI8UaYYMD39R2OXMt9bVZecfyL7L+kEiUBCExMN/v8DjBW8z6QrOZ8nU0+tjad64
AUtEYRVA1H+aU+RjhIlN0de+KA7TWUdp4ZvLWL+mIAklmk4B2xK0zz+mAaz2iKPZjl20HtGmmM3wcT/h
i3JbMekS4LlXGx2P2olDISJjU+zMDsybK6y9da9S9EyZg34/E2QKF4ZcNaU+2/2RvGbF43NuKd6JsH21
o66rlLmGr0xcO1pbGBnjWr4wcUAsw1KalSAVE9WGwufQzawTQk3dEwT5VJeTqRB+oT0mzuq0GrWkVqT5
tLOrQjOH00F7MTr+U7WirzOY+vt7hqIo8Id0Mvqjb1uRDdbYTF71w6rOciCNXuG/GEmk6nB5rOl5y1/U
prxeLF7NgikcB+0LRFb4bf/CaUYOX1/wk9xaoL3aDfsISwSQNmqYtHNvVBcnM9qAMpeNOmvHLQi0qhiT
QL1iypiwH7kZMjjL4wezVe50OUjipA3ayVn2kCziNby0ISUG2/0jsEHX+PoLiEzgcZy1HNCLJSWLQ3ne
oVtKovf8O1vbf6WiB8QmYWR0FiBAPWfVnQCTrk2P2vDPZIPwB8fWzawdOhyQ0xEvM+8AxLjU96vyZpH6
WxJTq4IIKS4I5CQDXDOue2ts8y9MNH+FIJMpTeulB9qaqNH853+0MAK601q9BI6ElGV49fHijFQAuvgd
NR8ecRugmCcybJYFhhOV/JDgYFp85KWXbU5szuwmrw67c23dkOKDsQxAV0C5cg7esnWoEAVL19kZwC0l
fmF6hayNCv2iEUYL6a3/jHzxWL5/78yIi+HJDyCjLnLACyFMu1PdT8JyyW3tCjn8Yp3/lSv6PAIjArF+
ilijsOYbnqlbu46o1dxtuUT2146og46LUd696UDNAveL/IgGfhghXxd6JfSKhC3fK9nuejFn7fCiroW8
c1GGzBFueL/3xRYKgY8Fzql8mEmFTndDoWEaQN5xICwg/pMFszw3aPNVe+pMAt+eq+UY1Q+E5TAaAPFy
VqzmvxPQ5R8UAK1CgxhYPQvhQMwWQtBqJCv5jpt+P7LIVfoKEUDKQ4SZMjT1Y0nLfkkK9vDdp6CQhJk9
WPLmz3Va9INXpyDmIO9MkMLvy3zL5CP8RrDFklmb1zciVsztSmS958CuxkwW2Orhsr1XHywr0Fei+e4y
W5ND82AsbQNjQLPfpBRZY5qtX4hA7nzalVkGBFmlUHs0RT/vaUpldoO5kKN5TqeiiruXGySux2wqyrve
Bn1gumHY78ffC/Mdfdj6Mw6xJirP7TxMgNRVFrMdt5Z7hjEba20Qdfo5RF5viZnBl26Yuz7Lte/SQYb/
YKA7SL3IVIas15+Vv2P29RFTjUaNUHj9DN+QZntUzzXFBRnwnr6FUrcIacEOcEzf2lxroUJeanwohYgV
/pSxkgsrzwBAj9mI0dRdNZw+99NVUVMKVGXFQd+W1JfwzVvLvpW7+QFUGJk0DhV/IFvMuYUjCkZ+qGBb
GxbkLijLZZIvj1NAhDXfEofRDGdVD0oMRN6ZpZDG56WgiIjkhvuGLip1wzXF2MJJpf93cANq5jQeZc4e
cJ4ky+yzzgpN123t7aFkWCmXBVwYMqJqsrJzvt8UBjH+SIBCU6KLwmd+FdJai6+vIehfPJa/JqctsoaX
0hvwY/6bn5tnDxjzNm0JXWWQf4n7YplzDx0BCIF9fCJrcQRCfkGZ7gF3E+1/IRfHjSdPxo+uM7LIITSO
d7LJtbvYrAYn4dZqjtsZLDzBo3nCDtXbXusqrc3vxIkKCclJVOQ+sbvLvHukw5rXzRzBDIyN4wYbXZxY
XdrVHsMfxwWgISMEkusxh/IjFqmzNoqfaYvptkRWIpVNZPY9HVPQmZoDtHLElm9t2WVIzZEs5Gw7+5ul
wHpz4Y0P9H7UOgWIOujUzOpPBYEUCd4bVFWbUV4owMDPZ/Fic9CZ8t40/ZmAXHPww7hZOOx1oFQ7Vwib
MZpJDmAGF8zT5Z/rGzGPAA4NkohU/rIw1L0a/HKKiVbp2ZhvyO/q7FHnVk6sdGpOxq1B/HpGONeYKCTr
rfefwrKI5plhkxcCu6wBeBLIpUZkMuA2zzXyNxf5K64z/tNduEw/LS4g68BlGKWWvsZi3JBsXtdFBavw
lJpjz6fE+/eZ32eo4ks0CSGMcNBiN9z7VEI9WrP/K4ZJo2mF8geBmwVzsJLQSM2Z8KS+coYRatxYMbzz
6qhspz3UMhE3GcagXDh/QRVF6K9Iu44TgtABx1HDhpvoZUULHGSavGZA3ExEHERVGHYssO0EX+YgmIpa
WTP0/8/SayDGO9YhZlmA/QY4T7RbugX0cxN87eJHuZXEZBynqny3/0gORO18bmkNAZ00lmEO5jkr7AXF
FpMgLj9vhH7X36YmJA2ax4i9u1AWoVtAYi3ukrxvNFxZQmW6seZVNbmhDkysmwEPH0wOkgg3CS2F0wLz
Ou3VJNbis0zhZQoNnMYCw4J7Pa57Egvlwr7qmzAfi26njV4XdOfNWbom30ioAK5UlfcsH2l3t2zPUPkg
vbKgNKS2rzL467Cf8PQyVnHwBqSnH9GqoyDVR7UFI3EAvC5ZWEs9CUaEyou4e/0eEcUPo6NISj0EH0Bn
goRZEYV+5adGMbwBTSMPAgenKs0LGVtwo72qi/UcPpAkEk0IxMhoAXw5bd8/3DlOMd+ez3YdCy2HPLXl
Cumhr++bJWj695Wx0QGOzp3CAjWwbr0diqrWjARryU/2aXg4l1/CdAL+A/tECdhq0xHWqXC/0VvN1Lb6
88oo7CTNAsKExtnMcrjuoHsgNjoYUUS7TJ+NhrTw4hU6KEZ/Fm+5w7KOcMkXefQQt4ilRPX8fvqieKAO
B5K9iNU9zXJfHmhC19GzFuN3U8z0fxM+dsX7RVIc27hruM+BgMQLFyPPfMvCQpKl0ajBbs7AYhxBIKXo
HimtmTXdcajkAZAFhzJg0IFcQ5LRJNYJSAiYKthJxuujCYb52uKw/PaLTpZim5xv2TyUaUqjWTH/d8ix
81tVTSbcHh1WzcH5wz1LghQLA6dagAnjptD/nSa0I/KgsP/RYgM6lT51p/eBmpgO373wc+gpCApaimoJ
XG1CJJTssOnM+Y+SfXzSslsqypDy/gin0WeThOBRaxJ34qUrAISd2YXFZCoUjtiOZpPPJtYL7kJhkh4T
7kDzUsuUXtIOs7LTY8/zwptD/jqPrlzczxpfqQSs8lvOnGzaYS+I5KOfWbrs7G93oI32OJXKIFzA4dV3
irMaKxommY16bUkyCcvXujod3htJYlA1Yp57lB7oCAar5JpRX50o1GSw0kyU9PDt1nLxuSTRljmHJxws
Htc0q/FnLLxHK5fq5Z9695YuXqjasSOqM9HlWJ4v21iBX482qjvl88R9lAkZhhp5UBJm0ZpFfmFXOe/A
3wvuC3Vs/fRpBL/IJfjxdCt0tKsGlKulFxsjIMMvtqyMVLnsWYSx0FeJGfkgYUug+Ks1Pzsb5NuRd7NJ
WSyHtv+848uId5H0WfoXhxaXWtkPZ1Imbs2BCPfphP8KQ6iqP17/sCulnvpQrOlyPZrfTifccujcBTj1
LYZEH+nxFxjLDpCL5kZoVMbGyAUwd124gHa/3P/8JiqPlSdsSugVZgwVV9Ye0HCwPLbu0Ftn2cUow+1K
0rIDvAReuF5QuPJVr2FbEENO1AAA3MPD/0hNA6Aj5NQSK5J0u1vrhNIfFNmYBLzoNUq4eKHjRf9hWKU2
C4wCMNsu624RT7UWN7a6NR+/Qrjk4rXFrEMX5nEo0b+PmkMAMgNV26fdPih7sxmVjVWsRjp2H7YuvNb8
MNFPHhZCcc6y1NuuchafZde42SC93ECwU+8EBH44p/eRjFtglNGv1rjoa+EVXdNr5P89QRjT6UnRs6Vh
U868toLRVoehbOIOq52/hkb8KV/hNCB+XS+UMUSPO4TzjwPOa8TUG1+Q6Pvtl80EtKTI+Ld2kku8DShn
bjMiyS3fao+h05MbW5LFZbACPq5/py7d0lMDQaQCP0ktGGpBDE9eGjtk1OQvJQXvz+wbLUS3DueqX7wS
Yn9jZ0OByXLm7ofzpXOy1h09EB0TWny1Ps9f2WvyoUfH/JEB6bCjMWQGZvHHXCvTCiCq3QrqxILAQSvw
HBFmug2vayeMe6AbOk1PlBbE4AZjOv1kTQK+D7hvAhXKd/H8s4UtC3ozb9RChY9ZER7R/Kf9BF+/8hU0
E7DkHLm8WNcTrqfszIcjoHTYroG0N2vr48bsCAYgA3/Rex6yVw449CNscxAdYKnbuc0YiILpsQa9ptm/
4ZmE2wXRB8DwxERyoZPURrubHYCQdsQQXhv1rsFiqoVkkaihTO+UIUnwCIqj1qdidbtvGOFOqGaCz8VQ
Xi+mseXEGzxvHKZGyOp9qWux2uUNSV+URbZoyoC113R/Tbgo05L6SiwDcf06faAo7cP+X54Qz9EI5Al2
RlLwLcGtG4ePBdn0XPSK+h94E5xX3eCyeggVLzDaKiPLDK4geFQrmX45n3P2dyJfN7zE9gC64xZLEsMk
UCrKafUky0PznF21wmaKUOW/jZYtTbIii2dUqgmXeueTiey0o94Qfzm88NS9WucVKg2YNZXBH5pPP7Kz
2kF49FuwoV7TSOW/QyXCIf/iNBj78swJmo3UcQkvATLyS4PnAleOLk8bH52w0TGi2pDhXQvHdggbxSRi
gIs8xynOvclApAThRit8XvPSr1Af7ya0SZ0g9AGepOc51S0RoQpjBcLmVeUTIH+0utjwd0ZnIswSoNxm
64rtMRnRUvrLyF21KdW0dKQHPJ1I3/TUT/rzyqOgmhgoeAvpDaQuwEogqowKUW03Y3lAdjg7P0SaerAa
7Lw6u0BlUXaI7jbuQCZlPMv8XHiJTuOa7oi3cVpFQ7Cd/gQOMhjpqbCJcitrqvoAikyTN9INHkHFfeZO
mYPysZAZcDq0JR22y1eFEinfFdeX6fjNiZ3GziedczfkoANrBxqnwTYptDkVL3ULKEDv786SSCcYU7FK
k76X+Q2EasFkE73xP4UWrC6eNqlpgnKh6iYZnxaqYPQRRRspFoWymXmLFMy2CpsNeY7qaqfuOHRhN6mt
dt71wbRl5F3pGRKgQSf0+b7kFSNNlieGK365muEayI/opoX1i85X64FrNbBx3tNj9aesVQcRgejSeiN7
TkxdaQNzsbRr1hp4Eguy1o54LqsOaFq45wPPo0+S7iE9oeSB+0+gQp/un7y3lCeo0uj9R1ZKNV+jV0oi
gl0O1txKwPeaVZcM9NEHwcZL2TNnSncFGJtxzAWrFHzk1Tf4+bxysN80NfvGO+c5ToRyMJb8EBVeOsD5
hcGaQv/EWVgmm9N7ojgpZfFlfVL/DfTWVxCabmRTH74ECwbALfDMer1z6lvebysq0NoA0bxee23EkQUn
/ZpZCKGhIejN06zUnYmO6twMAaUtQ40uKTK0VBJgzoVNeOsrnx+4EglvPoO1idZjMCpy3T1iZIG+ZZF/
XLPzD060yixL2OIK/DG33cjUTg8PrdmsNH6XnXU2Neg43VZTF/lZ5jRjJD7PoebKL9kI71DNBZfJpGnC
xW186ouwddbsO4vplwTsJxnIlzoP86Upo1ghZOi4wH/lbovOvQWlrlUe8HUz8AC/g+yHfDh/TsIvlv1d
idG62RpYOT5RmLpCi/9UeWgRHx5iL6B8udqR+/joZy0LKndaeZEiT8E5r1DWLW6K0T0qA+UpSCLAN6rS
doBkjNDlZ81Z4tedrsoUbgr6oCdB0/owBRl2QTU77/Ad1Ev+sbKVsieEWyajjsyumkPgd69YEjPfxO+Z
DGpSyuhv8aMk9FpdwemApmxvEMxfd9AzMJNQJzQL4wnRNgpEaloQcW6JicfUEMNWnm1SH/a1FrGB8DFE
46gLuI3HOwFvWyPZA6rkLf4YRTVPuVdgG+T9qPU6as+NSwPYCvO4KnqJfZIVgrUYaEHF+GZhsrUt0p4H
/GvrFQqv0WbI1W+1td+JJ8N1P+fTSEimIelTFGgY9/CdyDYOibKC5Pjp2fPnBdwBf786KuZ75NNHOWe/
YHJmKsCbOxjmCZ+f65Gsx52fashkrhqb4Vx7C5+oJc0TdUfLRkmn42PWnQDlFqsAw8Hp1nyMcVcjx93g
UaAO3EKpuvlkyi7Kchy30N26eYAOIRCaYfrIe3ANY0SGMvildNICv5OG5YBTp6egjGEluIy+fplLBkq9
DF+9WH8/ySile/Y8wyM09CbU1OtEkT/r2uccerRpBK5N7QIz7ckrmXmhzaGIin1/mZStLZJaYc1kIwsf
+7DOof01/oNCUB0z4KiXTFxIrNU5KuJXCa4d1FruTw0KeCBf+WdcKvFbYj85QMxVRp/JKd2kLUTWBMBr
trmxx7QrAfvmGC+uNX5woWmfaf7otq3EzYCyxCMVQZUmRKutdZB9hCDbusWVgyvStJlWvc30O8zWk70r
2n7G/26hQnNAE5Z9Ya65SFqUIQzzF2jypbZs2JQSSZplzSnTMQ/ejbWGEveljmM4BKL4ZvOmwKkHfeUJ
/Q1JMQKHK9VlRMx87CSiLZAHBNcOmCyuDEkZ9iwYrZ8/OQqqDU9clBv7BJSzUlfI1DuMqjF/sHhM3JOr
GLPjjOQ3z8Xeu0mzCO9P5KWw69gfQheiqmsrjZHD81JtVsWgQiinWzzhgz+Kw0HtjSFbYAvgsgEBA3zk
a76VRptRCo+8vgyYhdrMhga6hdf5btX7jHBHP28mxgWqNRofZiRY5DVrDioWgvo8BcStB7cbvN4g4/d4
+Eaph9qMw8T05xE26XnBKmgmigG/wpsAOe/qMmNCDh+mAUF0GCTns3GGPHt9DNFm9tGx2r5Ll0eTt9nF
girNk/kcM/nwebRT4Vf6NlEg9Gju0X0gotHNG1uyZuOo5w08NSrYaOPbs4/60oFnuq7QFXYwYVKC8EPm
e/C/5UAB/LrZ2+FfSt8Y726ks6knnffCHMHCrnNifpRzazPUmH0TTBsLXIhGmNJCMSfEAkt8K+A89R5Q
mVHwA/vrWb4KuUp1gpdxa3LCckY6eTitlwbXcU12pSD05Yk6XeOzfszMpXQeXZCRc0Y1Y0SdeUhGkdbD
6A7dfdnjJMJnBYiP8/5iaKlSs0m6dupu1HOKxy/FhlFgD1HviylXPPwch/S6z8Lmz0pkw347rfvNHjpD
s+23/uLr6GahJ2GA47sXlKS/v2r6iCjLSC9TMZRqyfi/yBrTXEf87MkBCk3rd+uRrodn1hZjmucUtDiy
OPcZHd5B0wOd+mtcZeTAKDzfHm86SEIgaP6CfKQJQFH2ABZoCP6OC56RSm4rcUR7cukJ+mWgPHDG/1U0
KxbVUDXbljRgGGFqYb23YeAoC3sVcii+GomZCEkJf6P6njq7N0OTIugtoZlE3Eqh2iDNSvimmr0qfF1r
HeZw2sgVycFtLOn8mFHxP+luRBCT+jbLJeuPCN7+cDpXOrrFiBkU9TmkBu/wqGwoPQ4h4oRvaJzYL96V
wtwVzxX1uxlJmQq7eYmGAREXAcMe5d/9bhcGk+Wifw0UYYGxVZkca06jcI9nk98NwFLspkHnJ4UIxdDN
c/AJ3WxSc85VRk1A5tR9yWJRb1j8DztwxzAKkeLqDYPqd/OVBEACIIPHAI9WAdMIotI0FpFMrYnKXLhl
iuJ+QSWa3uygFYqNN9rz2n3VBdVTtnFitOUrnCvLtX51B5bxYW3VHGwzF5QBsGhNPiRSjRDYLNkXngCf
4BNMPlCYT6MIYbrgnssoU0j3z0BZWkQzuyDvfaaLVf96Hrq3U7B+y93IkEoJOOKsIjXN1IcgIuDAd5IW
0YPFxco6lVfJT+5oUDRj6N5jZEnUpo7duA0TkraFy826VC+ttZxhqrFl3aExrD+2XcI5NROmHWswJVmQ
O3BUjRYcjFruOx6jf1bVpQZU9FbQYGQK4rsGxxcqYtooB12y3OSWciiFmOxJWJxGggqTIGyLa/dkGCtV
3wfcXHkAI3HPKkE9UsuIDODHs2EJMyYLnGY+y7yJHSmwB5BP8gMq7aJ7ShXiFpAV1jfgq45aSXoZt+tA
aenQbTrnfs+5PmFij5ibpreFrHyLGVpdZM+AK2xUAWJ84nUgpAFzpUTNN6YIuol2rgpAzvXNM2xzOT4z
jMQlYU5sKpCfRYOGGPTnFIVCC/PpD6n08rrpcExuuBiLB2TPfvwXM0RnbwOE+BEImd6I3nRtvqEgYKFR
3qfP4s/J6oLCZrI9/xr1rCai4uRfnTm8p6mBkWxRcCQzwlUwMQf7ZVgNLUeJ0wpNzaG1zXs2jaP0xQSf
8tNTaHC4l/1va7tvZ4SCyCbzhLMwcfHPRC1KcCjJJpFYf+9PfoyRVnSxbC1U9NfbxNyt1oCtZLqH2KXz
8UC+8KZG76PCzUPZSJyUuTULs5W0P3V8NvtRKgdZUvEJjItX8UrC8nindKTkma3T46s22AOCZidOklCx
CF1fb4FTJf3NGyblG5ghodlybQjNiJHZu+E2GfSxv/ORGOi7zCHvYAKBub5paRSDtO0ja8atxuc+e/Ra
k6GGxYg4yETY4bITJIr8ZbguvFXhdm2Bxo3pZLmin08XzqU32EjNBVuLuRzCRA1J3r+xFJTX69TigcR2
5R873K0btFNJBaovNaAEEVwmAZKDsEzeU4YJoEFuQ9DV5FkrjE2+nwzZoDf9jIjMHBjN6QAyL3rkGb5d
supoZN7+rxR4cegJOP3un8krHutR2npduxx8ecW+oU55xElguLDuxzzRIqMvYXJjyI3k/Vg0nIgbGJu6
StSYiLz/SKY8CXnmaSJTYFiro3RAcAZdkduoCWyvgfwGb4P2RRUwxDGg1sCidfPzbtVkMUOgmlT8tIWu
6c4whZwEY8UeXg/kbVdsEqYDXotXGH1SOBd7hlP0jjODtTiardYlZ7juLTEaIkVWR6oLJjxnzvsBMpEk
82tVT3S6aoaYPNwpbR2r/TRA62mA/Ij6wcWbQbVuhXJozr3tahCW2E165kD2gg2g9M25Ahzl+Abwlz8q
b8rYSqVMhNKWCyCdmf1sSE/npYk7bs0q1Y0/SXLsqK+OJndYaJ/YmDau9FAKbH02xjci6uJL0vz0Dkcn
VPc4A2g+2v2h1a3PVENQ/oyzoMobMnetMrh7gePdSRzdXn2mz/WPxpPAw+LhnEbvvIOANdcdzKG28xnj
bHodYq7avPPnrLvuK6dcUaHf1nokcXiFJKL9ZmLKgn1I4z9l24HyAvScNlJ6ThUvApj0qkSw2zNXaZcS
9MVt/nKU1XTfXAC9ecd3ueiB8TOEuwLTjIL/9ETCMObQYrbJdAdjTS5Ully3arfVTV5N2j7C9xGFhD0t
gK6rcgfdcDmd8V0B5PszIaHgM3hkyD5oOsZsu01MswiTZFbjjbGiFizOwIPzQtKSFNWbgNxK1fUx1F/6
2MGjKPdoXAcqJHAju2q2WWqSSDD0Og7S+8belD2piQRERl/jSGjjR0ovb9inhlzSSTGyNni2p3XYRzgs
/sg9ch0W3S5cUcgEn9jks2m+/xnmJG+E9IasCSlH5mBZvy5jXSBTc7w64LhpqSJPt0TBLvnxTNFDRKqh
BtQUkt9cX2hkSqYKmjXq/jxu9jTcUwgEMPkAlLVooPysmKqyvLq9vseCQpZAtlF4ArTnb/IBc3etENa1
RAXrtBlE4hpdSbfostj6NfLZ93ldAiGbbIzVZb804Bl0SL88yVprzfdE3ylIr0HPdKZa3WbInBqB6jmc
W/WI3eiKqNsz1I9c7qe7Oy63jsz+fntqaWNKfmvArijP+XUjIjKmj0t7vgFT/U7ZTKMN+yrTmpfhmBMH
SBjZBMmdLIgDBkUgm7xP/31vVLN0ekfZBNo2qWP7TUP3w+tjmDmAn7kQoAGdaBBwuC9+fCOWNqvybt3/
Ujd1Tt3gAvXDodq2yRTg2sDQonEBxJd0O2vR9KLFwjAR9vf11MnqS8hl30pvi90fjvlmP80O22OZwGef
6X33FZWVYXHw1U0ERL+e0sjXmNKbWdHIRWxTNk4LS3rjwLnZT8MWigHWzPSeYDf6JvWjerYhkoohyXZq
1vIbraHj3TW8BuJx2AHFysPMi6L5QEy3YLriTiU3hrG+N3IIBO9IHv8p4nA8T75CiwB7iDgdD7F5hAHO
vfU5X/xCjjIW7vEc3IP44FIgrH0bQ94uYdpDgrLFTD9vLxR8l7tnQd0ziCC70Wa57FocdFKyfYTzmA60
1JhXQhfe9u+ouBQM5KkyCAxGzSPYXKC0js/fQFQDz+tWcN7vV3ktOXHGy8WbV9dXcouOk0vckE6fAodL
9QckrScBW7tdqQfG4KPELlsEqToyQaJPoPpEQ8g5LzUwsIK1n7RphlARtOM78M90ci/YtsH39ebc5mmh
Fjhsblaodd7yKSIU5kKJj9qUj1CppNxKuNHgSRbJ4cwL2TqoHMrs528gVBcnT+Pn3SA35pKwDibmn3wn
W6GT3VbYK6PqMTjSNOGf18DcFJC15SMnfbx3uJTLZ08RdOHmUqS7o84QVIyAXQ8uVkAaaomueJclwvqD
2pMOKGNtEfXJXrxjkbDPhaYGDzQTtMLmF3lQ2HU6/tAJ4jFRftofXBe9HbywdU7MXbY9E7q2sTxGoWMk
ZIvjcvG7AzLLNe7UfOuf35u0ptjmLnyngQYwE0X9RZ++GUmbB0GTKbLJZr2cm+xYGGVkKFIngv6IrVMB
uzeFPZygqvhk5g9S4wB4wZ++N/NPQsPvzoVreUvA5jqpQq+l2KWvYhNuaPUaZoe3E0z+sIJn9gC4gHWn
49GZiygnkrPySWW+vDS3TyQ7BGL7ZYh/LMz4MXWhdOft8SMn46J7MUT11oqD1HDANUlA3ucSqcmV+Dck
wKX6VOtz1VXJq1m8rW4xy0sLsie5lYHxmHof7rnZKgMZtvtTJIJM2cP9b3a0dz6KvrnK38UbI5UbMZNl
XmGpaBN4Tsa/hj7+OeDkNsIwH/Plhkz8d8VgON/aEIvtDbHmANInqBRvrhrZik0JHhefjHJtW/Jca7hF
dpGFRCf0ZqVlm85lyHToUBob7BJ8rc6zLdMjygbGpS1RvSXloQXSKAG9aib50uB2ToLKToX3OHW8RX0b
GfPsNOKgOYFKaBtVkqsF3s6w9jzish8oudMDiY+Xg8ltRAfX9c5rL0/X4ycK5Ab2Cg1aN+FeD5hGYS83
p5RJU7uUiDq9K82CY1SZ6oLba8GJ5PGqaa2uE08ifZiY4zPgsAFrxwIH5k3M2RCz5cl9ZHsbUwG2l7ly
F6kdZ+t3V7jmX9spEw2xv58f/64YO/HLf2QV/5JQl1MPD4k2OWAsuoKlYRj72RLKSDQLN0wU8ImJsC0q
4Bxa3U9eElSY3Gbmaps3OGxKA/fqqsAwm3Z0YLuVE592w3HdJHc0hm3bqj5BufL/HJNPC0MM7d/MOK08
fks4V5v1bqbgnRVtck7pUsxWdqcLdflq0arxxvTu2DYJQ/0qYAHXHBnhefu6oY0+bmCsXfZgDVuEyw38
rmeroe81gcTWqZljdyFRxeMA7lcUqoKdBbQuwVaDQs7G2lHcYWgCf9J3AfsI5mM1jLVeQRjVS4LE+sod
MECNtPD80qrI/LygvpCASC8OEolf7PRmMdULC/fggpaLeR6UvYZkdGuzl5tfolV40Dyyc4+1AQ4PprkX
s2w0UKskxjP847g1VUPDa1LzWD1/sc+xWOiLQUQWC1Mwge0B/uJBBG1pDfxRuNxJrqX+WdbUCp3OZwi0
j9zF9Y+jyEujUNkMTlgUdSWn4Tg2wYRhoeeXhtQrD/nU/ZhE8uJpDsHKYzB0j/sMhDL0gFdxFWtQF25U
bh3686PH6hOXnbN0QBj0jpDMhIejLQM2ERQ+5kI1V1pnMVCIFVlA143rjklrTUgPN+CF8Q6XWVZd1IEP
Q+6v3ahp4I269SEn29KV6cTcPHt1ljd0ufiL3s9jpFKzz0tp4zbPUiggBcHZma8xHPkbDeyMfXQbtp5p
kecN6ol7b13aGHAe2sExR+pSufHEb5yGWnGYOMmZmgqbW39SAb7hlKj/kzEAkoDs6mhsqkJOV4UhszXs
HkUp2o1Rwgyo2N9omQ8fw4GiDAqm3I90hf11yP0YVCG9DYJJWL054rCUgpeEhwSy8hKbQsGjkrXCHL8w
Yyv5qvGbucztmZ3xI8lpsyJ02wKC4l/3JL3Nt6fzOJu99VeN3ZCXNYJFe7rhiUetixEmqHxiSfNytUiW
DahvV+cuvRHBbn6zES7ds3B9c46ItOXoWwDWTivhfKO7RVIH19vRNH8uMPD5akt8HWLabzqpqSdNtQHP
+J1afH+I5XXM+KEgYr3iNfUmrIFdjzDEglL2Zg3e9XsfBHONQe7NjgS0TEsWHXrsNNgk02mxju+s7qj/
9zcUG8xtYYploRZWMBd9AoeiXQv46ddYaXYkZTDXV4b+DY4DnAEiH6BXv0bI0/Sq2VvJEIbEzz91kzrD
hPhJghi3UB0iUbaBX2UexWOVC/I1KePNMMd1xB+TDRO+N9JNFNzcwktufz+E8qwlk7hmkU9vQN7l7um/
A0qAFHns6ae8NRD0LIVL9uLIR5BuPVODr2gtaWeR+dUMrYW4i5/tRDPjG349GXx3LjKP/PWY/oCmLT8i
aI9AGHVAhIwPL4lRKW5Oss7BjZWJynFJJqXH+h7I+I400X7UWXfmcxHqRSCA0soeEP1Y/zkpsMd+buvF
jhMULqR8eb1q81c7O/pnP0It5jB7jFfKmr6V2q5W8UKPTy3vY5+c4TBUJfNmfWM+Ta3wm/xP5QYd0Pfy
hO+F9KvlKe1SqHwixXsZdYhh8z/rkTb6KxqdDYPMc+QOYjbRxXvklUEyDHSz81wuzLn5SMBsiriNFtg6
Ajja2+WDF0EkrvdiHOAVrQf2TZprYooCLb21fZkzY1c8iu6mKZhMQqNcvhfjbVbEoALHug5gJBZWbxUw
PLiKX8HmFQoGjPbVUffihxWull/iomintmWM3IfFH6bcxv3priO4d5Rn2NJdPvtpI/W1DdeCush+TXfl
UZXnzvfAoR/vx0y4UOsbaiZZscuFJDBY0sPe78bqWYToV8davNeLNSaxBQNl7gg1ZM1L2yZDL/WU9Fzf
uqrs2HlggjVk9UHnnndadXlx421ehCoqGq/Wy81CrpVZx29CJi97Ok2llvl7jtp7kN6E/Ka6kOF7UX1g
130gvy9H1ANMLacObClaD8vy5xGCsKtcY1j0OFUxkLW0gvOv/xBSGyjYhzEOh+jGk5QFoPdDEIP/FrJ9
lgQQW4CgjvKouBTJobI8LsLGsy3uNzEXaSOj612XtzrH/XmwA1qBDc80j10z6FTaADXTcFPXdgAdOVbN
qP/nS3RSz9B8CvdbT2RG4cF/tzk9I9kaJ8BrkEuQV9V+QB0UpGJB5DFeQKh/va7+vJRogJWWQLGtgjZ+
nHcziNzaEyD5RHCyOUCPzZjKh7VQ9sCKA3lCylb7f8/taJuh7LljeCh7rUpPFegcxLbCXPaWwMSWezvl
OUJrwAkJQuhb88Tw0CVNuM3Zz71l49mVM3rdna2EBPPOacqJkLuTMZzs83pB9quZGogighZRyffL7dJL
TIIJQSJeAdarvxBT3GyQ3ME8+JNpc65AqxTYn8wRMv7NWYJUthxB8pV0Yc6PqBw//dqFUOwQw4c0D5DD
kfgOAev1GnK5kK2gJ4ne95r/IQ12m9hy2WVqzgMJnirauXmIRLFr8NgBaE8QAgAm7hv777mluozREWu0
UG4IlolQyhxMUUjmQbPBN522m8kuVLr1do2zHpsSV2A4GrDmNpUcgoT/ArJSVK4O7ZdDQe7n8nQH4uZJ
Z5yXxlTlZDTtrO9pYwhBNX+rEjye756mq2d59fEtEfSTg8oPNzrPQq27zQL/4azurawdNN8gYCMyw9Jn
VxXDTPTDooacgVvTPfWJTLWq8khdeDUn3KBihR4VjYsdC07jERoAv0wx6cuppXq0WNbQ4A46iTw43FCf
d0SzEb3vWsuOSwYzn4pFww7x5lfIjeWv4i7wBfsFM3MATE453PQxuI3arwJLaQC6CcddopnZPvIZwW32
25v2d1P+MRolGtrQ5pK3sJag/twQgLR5Upu/eoscpxyytn6ZIo0FXh2VhPEllJc48cFdMNkEfBV+0QWK
oFzDW5NGXIvqc6+B4hCFh1EtToVuaDt0/52KFSHhoOPgpVIIrA0BKf61wJLuzk4BPDUUbV+/GRO3gH/u
eSrnmko8XPlgwZ5kf1JhgZPDVIq5RsbrjWaTetfSvOa9u3zuzF+TQpnSMw9Jzq8mqB05IobF4/EF++sf
A8Kqlbui/f2jBVGJmwQaziJJofcqmJaqxWvmxaXZWtNCrZwEmtWTks69bL35BxOYg8fDeaPfDWWpx9kz
fOi0b0v7LU83Bns9e8J5rbMyAo1wJHB3VL/UsD5DRopNbe+JdFba9Dy8jawvIeQk24vPE+iDoRqbBMNy
9Ovg2ppmyum6Q9ly7CEDAQJQd8gpHSenilT0mrm/wpGEtIvgFmK9Q77r/tk4wExIcBQ5lyLciEz6B4vi
N58btPIXGD39QbVpjhiiDEKDQYasSaSGUEfooYe/0N3eRRZzeukNh3vmx6EWKJW59SkanINxa32f6fuR
bEAYE4LZlUT/VakEQUALmvuhxdl7kVhgVWUdUMPOYXzw/tYZefIz15tNj0tZLsForBrRRBuXH9QwhOQV
lxMOf0kkpZ6YivT9MdqpkCZ1OfQYHd1WnG06Ii9diRUUWvZNaRH2Hhw4a/qqCd+WCoziCe7ynr+ebTDW
YpSp//ee1uEsEV9iFd1ygGSowILMUDoIFlJymBUJA5w8PBTC66vrcJHGW4rmcd6risUj92t5di/o5Tp2
3dZ2XSViH6pphsjkRma3Qb21UunCPq3HuHwn6rh9gdJ7kR5ktf7x6l5aL5vB5cscgGEwlMTe2iCIoF3z
XUTVUOawTZm2U+It7D+zjP3gLcPzp+ucLErJbL/NH+DWnU0nd1BhDFr16YnCUoSDc34NWpwyB8rdWQGb
Qs1zYbbNyHtKrLPQFOpGyriarCSFxfx7mtD1BU8yy8Gs3fefUE+z2c7RWALhn4sv83gKb0XHtdP/3JWK
u0hFnYujHvmfrwYae1BooICTV3RHUljZF4CDvV0CFwJ/DAuuGPHZ0atNA1oZdMznXOkqmd1XWIZdkjmy
NKzRm0qCLJWwWBcChBB89/pT2b7V0d+WvYDzQqBpVpkfIt7NVdtnHBFkgBXEEjY+N1P5s7joRIR2E2LG
daIE9KxMqVepaukXajRiWuE4cv4BGCpIa9K6gqHmqofhCYM3adTCbliSG1zqsRDgACPApHExqiaKF/UQ
ni3xLWO6YVF3WFCcd47YzGG9H5N1HRrLcnPfxQFMTL0/6ir2yPmBlg7BfVNEjXD+AaZ1kWkSreNkbpAs
M5Ryy93XrZOxN9x3v+rOKwOO5BtUcntXsPh08wEM3DkQj3KhmsEwZ+6ecadpoMhA6RkzqhJcU/w3ozhq
Vkp9zwpQFaR71toqX7Fpi0AGsrtkKV4Jre2hD1vehBN2pC//FZf0ozNdxv0PDn4SVJWbUSsXmYkYmoE5
6m3pzKBwXoos2WKV4GrW4VWUYPBjb5vVDhc0fcp6pjpezdz0L/35RXKCFOG334syoXf3/z1TgNiRqh8i
QlEpyxhLctaGF2A8uOwYmtCyxYAYvNxkjyqv3Oq4t89XOYkCpbCegFwqhDZjxE8Zr2/K+lfTOncunXQy
z1RL6zZJI6POnR9eykfd1H+E0KPR3VCYDSsciK45i4sN9WIIB3QbR2FXarWwAoAM12dYhYSZRHketeK5
h3DHztGc668W8f2mPRAgiwL1hs5KTaSrGq0jSQipcqW9HLAXUfPjo6pLRN808B+5gg047eRSj6Ybopt+
qews6yHl3mjcMtQwhUZpb3Zageuef0r/78p4mzaZ1NJxdRLHVLdvlNpF+u8xR/gReV/4rEJ4wMgKAbhn
2/3m5fdFYzb5q8XgGL39RKYG3b2fN3pbJJCEsTN+rAvHlkpismSSRPdN061FcSUy+ghQzeeQdBBe3qH9
7mAHuEotXF6jJK2cHg8VGylyEAoba5jtcY/8zORqRYa1bwtQ3d4ybdN+uNoBtyEBJnFO0Ogg27DXXFAn
o1ug/UoMZ2wo1PZwSBEihQPJbgL/2goberguvvn9HfaxqiC5gvoEHVMYE6grNslrqeIAkDGs5cB4AS0f
G2wqDw1v5dA7WN+sk+zrySCTF194phBZ9QvaFi9l7KU17u15rVfJ2OmXZiAiuUnTzvJh/zzcc2CqRq3y
I1fkG1X7JMhMMF/LsGghdqiqZcVdwEjexQt+TBDIAHwGUuFS5HMmtGR1NC7HI4QO6rxQayb9gD46dtt2
FiL518s8BYeXMvK1DoMVfClqUPlzYST97/pvjXgklTdJK+xjPUaDHhVu8MFGCzsZf39T8xV/L2Z+4jmy
M84EuVrfOYssucr2cRKu1MQ4uPVwSWTmg3tIOsiK6Cuth8U6fx8KKWR8p26Z6hrgRXGREfx0HPCMyP2E
1RSeddfFE/NDHfOHlmyqT4WQl/JHTbo7LifDhM6pumvpvpg5uVm3xVKy9LIT7Nk1hka8d6AaI22jQ0Kn
wCAVfdHOg4pt/wfYFsf4c77QnWmfnsE4iTDFsxL5d57nAW9NtCB3o9EvZKwtYppwKqJgP6SddUqX+Oyi
IjepeNuPzI/6XJfpeSvPcvOKTU7BXXmFK0K9sy/89tnF1+XBR1RBa39CNBFAeG6sTbP42ni+LRFJNSIK
watOL9Vy3Fdawyd9aMLvM/AY2tZEkuP/jGWevV6rKd7Fk2NOuBcKv1RY+keDRorziQf2a30xQjlQrows
j0pS0+nBYCAO5slQX04Po9ALuKNuqmjDKVEhbhDFD5oiYCoBrLcncKz1pp5TvnAjxjoqoZsJ491+r+nO
4codYUrduICJ9eRghJC1TfJvSgsGlyC4PLFFxc3uVjGoRQxshl8SL4mCp5YtO3v0RtYHtfzWMydpfm44
0aEpeJSD0p/tFGWBMWMJq2Tm6azTMeoA3N2gsVS7WIB3WjFty3dWiEBzzT1RbrpiSd0VpOuMhDivmWIF
Xjq8wXDLxY04dABJdLvpCgHtvGW9W+nPnPeI5iM9eixTGpRPpyxpBYTX7HrugnXs9w7v09MBk9AILdSK
2YWohWFALIjtb2dF9lR30+NEwQjHKPMfN62i/1pFkV7Gwf8BzMvRWgZcYMS5DZs6JtaeSettZSTb9PlU
S2x2WcckC9xKM8Jn4bVWWcDz6NMJ5dgLnAddu2VxQ8Fau2T4JAQstyhLHeV5Qf/xPDYn8rs/e+YvGGdh
gIIubb3U2TdBlsP6HY8gCfse1/bS8XL2gnD93VeK++1JoQIaYpvIS5WUey0jFNsrt9rmwEANk4mMo6TC
ypfEcvCrxVqerlxXd7BL+xH+XbEkEUEkpZFRE7stiSk06cZGyXm4bVCzNb/8LfOLfoioQXnLsumP/tKu
i4xsZLPsHUNImyuJRgaDqMxRfXG0GTwznlVgrZon+4eKp2mGlsGnQaxq27bAqZbbSKUCStX4x4QYRLEo
ero8pSdcSTbXEbYEtE0w9f5hqKo8mABb6dvbo9Ah4w+4nIrU//X3ELxU/E7kxZabRECIkL/kmWYTTbZ5
ZMeQ0KWwZz4P5a1ENT7zIUQvEtLEQ+swga2G27RHFSdWNKoJiIk5Vg5ThZvK90iiXc+HQTHRUJVY5+/f
9kZwZfnzr+KsY2GSQo2tJIq3vVciDUDz+cNBcJIpdPjvMqITlohOc7cJ3OhtAwhSfBUFzFmLBbuAwlMS
3DDCQZrmsWYJscIIs24Y+/tfseAx9sKqTjIfKExce1xo9lUNCwnhFIOSDuv7K0kX9sEltkteb1OHCiD6
MCYMobd3TM6epSJWlZ5r7+K6XK2mUKv/diKmx+48GbsOefnFumbWRGt12b0vD/COt8UsjSjjxdtkvyVZ
vCdH7Wv92OUJGKVNjO6l+oSJY2uGaqqMhI2gs9wij9sxtu8yIDO9YrpS0M0g7MT4SpFbhzJZXEjmi0Zf
3OGjVhN98bOXV8CIqDW4kQJvRET88WevlDBgqjlm3rJnpY5qh041ahgWGuWr+NdO5WrqzxcxNDLTsKxe
bHhoc0A02RKYJVj4DyQ5J+DiSTyPoqUt+VEcPoFsE1MbigFMB4KmIlx8bbiOfAKw2ENryy9r2w/DUDwu
Ev2ISG3qpZVdED6WYCYhODLNju2ffad15pgkoSVXV1LZ14agHOLr5qGLAqHYMZ7WM53AL3JI1Q6jDYNH
Uqf6ko3C4GAMN1ymLQVBKTUXf8pNJ0kvmUWyVVgR5PBhqAhZESevjjPPeRclYpS5yTY8t3WYZX1O/Vbv
v3hGWAUmt98rmVotteqINN0zIJ+8Nuv6Hbd6mY8n1l0mG/4o91CCIL5TEgFL81nFWj1/J5+Sf08Y6Gx9
ZoGNDj3zSnELfJnSSp3pAFohj4C3j+9U8ZyjqZ3d+KAfsUzp77H4xREJG2+CNNFiGLfoV5ztyM6ZxfMS
K/YdvO7Cb/xZ38jdE7Y91ziE9NO5ExvJOToR3J53ZBt5/Tp2iMTxLFqYI9/A+dbPMGO8p6HmBNLbNKZX
b04vx8l294xr66VO0jOE4mYkGcJUjzNQtLaSRca5vtMZtSjOWeZFD4MSqXg2ioY01ckCiR7Do5yuZQIC
ZlHUdDt72uWJ67x+AQFwgtaQVjF5j8y/KvnsP1oHwPlN+shBjRvbI7abXu8n0odDjJD5FFGy4gb060Af
RKodSnQmT27gc0u/U7HIQ22EkGTkQZUP1V5nyrP8x3+wDrMeWkiYaSikHXJuZMvQa2BlMiQ6rIRhKQkv
3O29/R9GvxtJx1mc1ekjswc/Sr9XiKVNUTAF4J/t50csn+gGyUeg/Og39F8JYgqJpuyxNjOHhJkVEWuO
u7XIuIiHG5ykHP6aBa2MmjCzd3kNh8rUWRibLSCTmilfQrOtJMTvExv2vz6eaB2FWnxX74RkBm3tE5B1
GthqTbCXzSl93eVcd9D04fQPtJlCmjxizX6neKtAk4477/QzDhNL35s+XuDVrAhaumwo1OTSUgapOJu5
IKnmebtemFwj+LbxYxMJWga7AeFnqbeNuoni1N3it+Eiq+5cfsqZux+pPY33kFsVOHntzbs3d5w4M4Oj
tfhPIpfkdGwz8oU+1KRhzYmo5kSGVvg5EfeEBgrWLjbIF7lXCNVnyZV7nLFwXFo1XWod9AldDBeT4soN
ZL/qnI7crBOil8MMfGDeZKWOAcTFNq1Av4xjOgcaIjhpp2H9zJ6eC6X8Fd2bp4LJ1JAxIVTr349S0cpR
4bbdjmgxaLUYfwIDJg8AJpKUS3EgNFobfKS1JXRUYYhJP1QWRCwsoxn9lYp0Q45Gmkbjd1fQUMoLVHSf
QKuF9q/TnkMokyQAY/7Wa647jUOUhARuTwhyiQMEGIdF+v7WaDz+ujMRg66qprqp0EeI2dmdDPMMqtnx
L8tOevsq8Z50HVur3D+v8S0wf0Hyyd0CehFgMvuB2SadOSnYQe6h1SYYHFrpCEHeRYCYl/SDBxv3Odp8
4VejRcMmkVCGgzOIZT94Gmj2tjVEOgvhHJQ2ensnwQwkBytYfQTlPxt3Gy1x4nOQSR42MMq3X3zm74eE
KMuluuRnLWMcF/0HRW8csGlFurYUOn6tXshG0NJPOneOWdu3ks+RfklV2o1cnhPnfQferteMhy7NZPTk
GQy+moHsnRAHV+H3iqiI8P6bfyFEAduX0XChMUooQc7ImgP4PQMkMiZ3ZBYW8g+mZKbrFy23JFQfDw40
5WYHU+iTXjQzLq1paTUV4J8A+qaV3jsbPySofelV2jVyZ5Am1G/yz5qPsoaMNMdVQH32xK7zWJvl46u9
exwjKZCFc0uAikfIhMIPhMHDZLtxzaZmUWiX5qV/DM8+CilJ0yeOe9foin/i1B8VlNg+c1Sq0Q93HwAG
SIJpxu528acmS/cWTD7AiSR8y4AjhLMKL+bnsFxPeJABj7SOOWPZxZZN+obZNARMqLKpzBDHvJCEZe2k
yTC3hLeV7LYOm4enBtOOSrLvyd2qJfpVaPAL26lJZLdDNAO4NIph05wYL16EJltaj7sNtjmEILKR/xvQ
TKesVehY2AYf9ykZ2fOD4a6R/ADSVDDlm+Q5A431nzdTg8D5Ab43mXz8cafnLFg7/ktnZS8IMfumQvLv
c8/0LkMV9pnK0MJ5iMsFWrj5R/emD/WECrYFinBfZ11NZDkbFGGZHdzyTAIhfGusfVqVjLYJzgpRwwrA
aB0BRyPGeia5jdvbaOpxo5meAVrDanZTVc9bn3ebfrX//+K8EFEq7G0cYNg97KYIaDRpcSkXlsKRlXkp
CFbzC20oAPXObaqgKsOHjDSZiIL28/UADbvSw4LdFdU30tj/rgK+qYjC83pws7OSOZnKh6nQDdSEQ2ae
vXeSL2TJgmT5cuWrOH923avbq+WmBzPUr8ipV+vkLI6iq/d71qUnGz149nCuXuwMtihANovyGY8WQ+UF
VlVMqYv886oFQ7wwxQsv1El4Oo6J2E1ySrUizj3hVhc11m4gg1ry3h/P1AxX6imTQ7Rcj28Obzzf3QX+
YJj0QBVZkfxUTSCNrbacPvRSiKuI+WN61VuciNrEcyYP09WmVDbw6WVJzr/X8ZoRKJPXbkbiRgqdtsNE
zcgvhv8JjcW3iwi6VkKyV1Xx17h1+l5FZorZ/vJhRILsajUtkvv0CP7jm409FOpZOCuUHYTD9RaRJWup
AjgDGSCcBd3sK7TYL+e8TUHyjV4iLsFcYzTU8ND4nWHdcgS5ycWRMYwxmvQ0WcrTYb/X7d50OBRGwJTh
QFu4wbeLaWU0EY3nurwXxyJWffECq3vkh9EFmnbksDwynqzRtEcxDJewmc9+K5K71hNfGlJr0NajPSK4
pdj7Tk2UZpQXPLqPBL7WIVOE3kfLG/zHV8Ad3dpoUPtF0AHUySu+u8/m8Wy9i8E8JmS+U7/eL4iWiICo
7/M7XR1ELy9Qys4GTdx9x16nhfOlQVJymuxaM/orLGgL2GKMkaSDaGXuyrlj8oZoWWEcugV8vjpKCXEn
7kVAGtaYYnG+R9Uac031ALFO8vyUYtKzVDcFkovAehbg2rq0X3e2LpiYP9FjOGF29h6HXkFpVX/ycrPs
x4Q3NPVXYRujO0DBYXybch+nBo8OfeBJNmFTveCzQLo825wOdPu+zVtK4UDg9lIjRWjaOF202foQvJ3s
+Vm2vitt/UYfoZRxD+xp3NEHWv9L5YIvRgG/jcOV0d74f2TOdBpcYUW4U92HkwQ3OYxghEp+KE9Un6x0
H8pbRlS+CCbEgLY5mH7WDKJvI9ZqI0QKU+r1rDN/WAtA4/yeAE5KpY2+SaJ5RuxGL+ixK/Pzs8DgjOBE
4wZP95xuMI1sinXyc6qJTCcCnrzePvl6PvrUs8axr8/M1fyvi8mE6c1qbDD44pBmJelFIePA9hSgWleF
hfiqPxvBNx4IIhU4Juc1quhX9WxDjwckVBybamqH1CPeMoBSZkDZAcnqYMGmaHSUandS5QugwM0Mfg9J
cJ1tdkzuXkrvstSrpdExSZd/Zb9ls3KyUiYHDPTdS5HGWCh83WgxWWabvLX1dxpScNRR0XgkePYWe7B/
Oh0DvFHY2yJqdD40OBopAsQvsmc3Cr5uca0w3Lz17tNQqBUQCb863oEkRKrzldrJX0wRrA/ietw64mQR
egwEEpwrqWzfZJampULEdhPURV8JIqRLYziGQz45JT0NkXETY0bAovDn7+p7Nc5dHXtbiOVm1yXNCSJK
FPZq251szOJXsPHjQsImsh9oohLsuxpgVPWtkvmpdlJwUn3CYRWBCreGGKQPN4CQ6cDMAr2BaDgO8z1+
4TiVYjToxjNyxjp7/qEhOPKTjYUJ8cAQgOKLn/qzjPaW2DOMs6/peZlLv+oCjMIY8QFjMCN5aTC4A1jK
ibE7IM6fZhf6OKwAfFM4GZn86IVk4fF4KWDrIuyG7OD14kN1iCg6BGx01t3/Lsyn81AmQOR5XLgga7iZ
ofvsQxeFM6ImvgogRgWOkZh8qh+mI2QCsACtrBol7xKQD4FOc1WMxpLFg2OvCLPsrt2kWprmOf/329AJ
ABFfL6tpa1oBils5COlUpS7fgZsVT9LrC6P7vduHpJ3ybCX9PBYfStaCCmVbwLKKhPtzlsq6ao2GwZJF
mypuC1vJI6uJBeheYkFARkJXIao+J4JVWHT6fIEazqUChMPnqopb5ebAAk8SLyX5WabRh9WjSrMnunic
HzvxmcJPeeE+6JeUvgsm3nvc7hWMiz4xL7HtG7/QDCTYrsFwEUd+rC+ifx96kTwMfd4lzYtq2r/2KkYn
aDLhAuemK/biHiuPfALyuV0wN3elkXzD7a7D41Nz2NyjbmSNSDycpPtAJp6BdsoVYp0zT8HJUBMGK3S5
b1gpRtcKis7Um0v/t6Py5TinjkbkCBQUWWoO1AQ4A2ZezEhsE2s2S8Id2liyqTLhfX7Ed88YsQNxXzR4
EO1jZFqKz5Dvmp+JtSAEzqN9SPlNQpw3IEw0eivMfskVn2xDgBcmhz+QwwF1HCkMb6RyeHX7n2uA/N7a
cJTXn84WploniitOWzSSsq0q/cqgodf7lbUSI3LmY4X1zTJy2hgvnX/W35RXF4KYririQJLnbt1ck3mZ
Orwt4MbRzdN3yAc1idM7Ot07+BpLeNPXiP4qt38GXHCDYt09GUHvTQQCM6KGNfqiX6xbZJ2py+hopT12
+jftE0fzE2ZE3VVeVwp8vN+5lmTEbSUbwZMLdhmeZIc5InHswqxzYk2rbPi2q1l7pSFqL+55US72YGJp
FI4swtw57sWnkqSjI3dOsmZVrKqS6K10TqyF+sE2SOwYhmM2J7ZBq2Hi1PVcwJ2iyIoelHJfG2d4YA+j
5jtE11ODSalCE4ySvBfXi23+RXIvlSkm0xQw2RmMviNUIAmOhkgCFTruajvg5bZYzID+PAthS0ZGE0Ps
I3Z+UZEmc/NOXGHwH1rfcGvijQoCRv89Snl+dOGx3CFNek6P61NqW7I2Ku+0pfGQt7ggHj+mHXuH4/7S
bb//U5ftHO0LFPwhA/brveY2UKC16/LDs23GNIeSD8P4B1YsJ41V8iBH9V+sKaSYpIUltZ54pUWqvA6I
6MOQsTK4BdzM81MuBqbnHbIydDuHJf1Ma2T7kVjh+eWi3PG+2QQo7XMwtQojDfLngc3GUC2io7YFKW1a
C0XN8tbARG7RTAGqLpgIaLdndWeWP9TmP9DW6H+mrKqu3zp2ue/oG7zKuE+gmULwYrQ/eefE5uwhOQ0C
4URFU9LPD/POO0RspDwL1f7mq8WDUmO+JisbX1RZwFYhZJMbquXeBWgiyepRlHCrOj8VZfyw1Xx5qqMT
sIZ2lW1TCxY6LToEoeGV/6tQbu0YbwdW+lnEKg+tp5yniZmEOvGvuE9RSTeCHUO32P6Q9+53qtPVE/s4
418yMlo5dI4xI9xdvjd0MpsRQicguzKNazs2nCDUb+50KXzMJExXZ72IAqIM/QrPOCf56QNuM2Jsqcsi
wY1664IiDFA6nW8jN5Az+FGqcxm1XzWvyu0WHD4nvkvLprPOCSZmQRLdwfvwXBjSJ292wV5Un1MGXKAA
B6Ajfzwhy705WreoaAcAvo6dcYuXKs8uPccF/KdShQ2nxo9ByoDYhMsjiX5PIHFrAy3MvSGvvQ5BHdnI
leVWxkklK1tydUG4JsIDtznGjvA0JYs1FjQUZYPb2Sv8CwIPzhedGeaG7h1mmaZl1jBufQgnLG6lFfgd
HqywU392CTro2bzD23Ix/4SYKouACTg50NnzULFm1Te1GpUmdB14wp09Hel9yXnYL7J6/zUrcJO6yHZi
Fl+9cZmgvXuoEncyVh+J8lXNNMvyQhfBk97YqB+Z9cWl6cA0SxLPIw8mBCp7FkLavjCjZfP1X2e8BLO0
LS+TT2KbvNPc0Pq5dgoiDg8vfU/n8gtlDj4i+4KSiisq9Ug5TTMASu40Fdo31MKbzPp05ry13ds20uBt
nkPInLUmWEJ8TzxAepanFSeMiN1l6m8CzYehP5dlTH3ICwd6MHc8BP49qPc01iBVs054uki1QZAR82zb
KmKaP7ridE/h6dhjUgiISMumOiRZ/vIrkTNZtsjySNhA0ty+zWNsSqufplagbkO4V8IJQt2vjyqm1mI4
RnzpemodIL1RsKw96m5KbAelNo/27ZnmIWU/oCKV/6CoEY+iOASW6fN2aTt1XrP13B0YUP5V3NN6It3Q
yM76DkOpb88aZoNAMxIIdZaBI9eJYsj6ftzkUrZ54PpHnZxIRz4E+plFxbKzrs0ogpboenx79JyIJ2qu
B5GDBCpiPxYJmXhF2HNhhECFFkp009JJOxNLM4DSvJzjXcGNyXh2O4UATZbYhNC5aAOvDCypts6Zfhlh
pH2FI7eFZlxHc9jeO/ggPjg6HQdUVvyQkPmk9WI6vtFZgcdKzVDElY5X1QRqdWnXVi1I8gT2P/LmjUvF
NYcEDLHsmrJnIu44QIvb2VmLBdvwBEEuiWbkho6vP9YQAoR175o9NZsHXV1Y7IEXrKgmYzROZeafKVrx
4OcdZfGGjRekUNQfYstoKVkvwxGyRZP7aKmk2ppdPPyZQfpGX2QI5y6yb3Dd0nUaQIIoo+Y48kFKi9/U
/brIHKUpt6KpfEab8rGVfIIC+qfTA/XltC6OjB7YI1FKDi7GhzTO7MUknilEZOJrDUgQMH6yEYMljpOS
/rQx3qAlKib3gYjosApUIXr7cEP1g2JZuM3eE7Atkg2tIXRnyJdNfdBRsKSud0rhqqioymBhhptLKfCj
4SMx31AEagcUoiKEWAcwNZ29NpX4M4RbR2mNqxL4EcrOqpp9QnjByNEvlmh3P4zgCPIhPigwBjhZqtjV
mOHwpDHSq3WzgPwHeljqV9hrAEDzufKE/dsSAi81MRi4yaNpsZkl3TF1/W4y/BEZAo4ZWH50Reof22NK
0ahTTJpBejaHVFNO7NpKNQCDZDczkwE9bm/BnB+eE7BfbQcV5AyXoGWECQsgqgEivIC4HwNwO+ZzV7PH
rXuabyPG299dQ+E/RwsCiDblTOSQT0cUPwDXZ1FqimDpd8mcZ0jBjJKuqKDUqqfZombxts/q238pzso+
6HyiM4tVu849fsBb5m1XcbwXvIQEtOkWrnhfv7sSYAUmrjHocZBDmbR1P1EYgPYTnpTqNeBZP0I+F15x
Bta8Gnm2F5pimln6c4M7AZyCmpP+eK7657r3CESpU26HdeS7yo4sg6i1WN2SPEszFVLx3X8HsnsAFbVQ
oSOu0p5qZajuT9ksMoF2u+G34OJOEBqF2O1JFayjoq0J4MC6BcbtCe+/WQ3VwZ8Ypk75MO/Xa1Y2K/vo
LxyJiPe3U2qbMgD922vX8UwwAbIlj/jDTTOpd9x97bJHA6NSok4hLvNA+N028WNYcBITlpWCD7BaXGi7
XO/m2tLs5ZNxMJLXYrp83+pMcpw/cDFPm8IvO+rB7hIsL2cU0z5cfKF4ehGgBOmNVmec9juSLZaeEueO
si44i+Pe9GV7T6RE4DoYFb26E03LqdZ9pvpW8Ube2MF/XH5+J1bI4MBS1nbzpxU2LO4AS3ylgwZaSq/+
+jE41yW9k4McNYfc1zBc/2lG7+7Ll0DHqP947Ric6jbxptKLparCgL2yHxWLsXp0AgOWuyTY3bkl4haN
/YGPBG8CzWF9OP4E+gKawprQSiKx6QB1hKgg32IcVs+S7FVdRiVuOVC6k6Tvm4wLMXhe5UGUq0/wuouz
RuDe/9DoKgRkf8DzzghxUNGPoQpJtNArI+l3l++JiQgseujViDcVc2DnQ6Nt6U6r0bXPpgVVK1xxFzXf
Xg6q5qnCJL8IcFaVtiq9aCjTAt1iZa9yN3mH+Q5kqY5Wq3Q7zZo1A/oF2+TsEdk1d3IfynX1M/GfcTP/
Ek76EBNvoVPE7iMraZrwM+rQuEAbMvQMqCa/HQUkKjHWR4WcRqLSJIBCdlQjAORuh24uWoJfmuS2Uw3e
IMfcvRMgSaJVMWA0XTryfi6lbnoC2eZsv/SmzSSIa4rlPQTB0qFO5ZynQ2Y2pReF4ZEfF/ixlvPZ4G+0
UOI6uVR/ZLIHNrT+pvlpLxRK6y1omxlr5Ipf8OR2jjbVW+v5AzWbCZ77/ZA81YNxOYY4mkVbVQebLeAq
nGlQbBdx4VubPTiogo/i8ZH8DB6dLH2PQvow7lsLoeA0usx4P5jLZ5EHPBQVSTZMnQtjGUl7rQcPpgOf
u8KlIjGGILl+f+Mfc159IE2okbDgGuDhvdiVG/UfTFr2klpLhQtPSa+nKVu53y9846+EWTD7BnySm0sE
TFHiSlADwb9bApCWMVswNd/8yjkr3hcoInMzV+yy2hLxmORZTSvABl72HufozcQkQhizsiM+YjfRTX4/
u1od5x61gTlN8FYusyELlZcb8HuvKFbi5A/JsnV/xETHeSjvmer/NJAJkkQx3UMmXWsOSKSoa6QtrSsT
mzM1y6rDULLm02Bl++n4jovr7Om/Y54FxXYlOuRcRvjZnPbxLRA0lbc+dYdIKBoHss/jZ8OFkQyRIN3v
xnbgc2VmnkxrvhEHsF6PN1138dgd5do3UVKvkEuxvMSN3aIXaSBYBYJfiPQG/rKiG8sM2hlmDlHqYyXR
DcJ9nTv/CUAd7jbRPJJsI0xHhjsjO4DQKjPGUqfKiAq8LpAVDANC6fJRfKuvMzqcKb1dKyGuQQk/Dy2h
YTL5cf4krdSqhlh4mQGWCNQuVvv3h2EEyXOaHb8uoF/yIM+JiFR1uOjoylPLKvmvCkvimesh14fuF023
B5LXQygfSb4AoM1bqmy4paweZCCuv5iU/UVn0jIM6OQbD9jmFIwAV4ZpuVv01Rejq+GU/WprgCjcXIhZ
FHQeCFfHXQ/ILxZJI5TN/MVJVk34wWfFceXHZBFg04TC7J2nmvJ1ZCpfTH/WJ234nuwwiD5SX4n/Vubx
wnQmz2u1DJOGsY/VD3d8h8dO9GCUw6sYYdVwBitReqJ98Uo1GHnWQCAJvweLkIr3u/D/SDGwv+bFQeVw
U+QA65S6tfL+3NXVsQZa9NX+IDTRnG9BCpZkgehi+zNQm+7BxtNR9bWKpMzQPJjV+y6iauZG7y8ryqTT
ZFhYPj6GoOy0I6FIITmndQl2EkBKhfGJMp1hkqwEsxeaHE8GpQzjoH9Yn2rEhZLEuj8G2ssG/MgLBJvl
0Wjjwd0ecRN9l0Lu/plFPgl5T4TY4fdPhHDOLI87hrKKRE2nQmdsg0GZaYCuTINrt6tdrx303R5v6x2y
LTH64IpknQZaV/VvxjgUFu5DYI8w3rrKYVfhbU34LYSZjl5n07hvNORH+KFQwMrwqMIIFZTnxhSAmf11
+hRYfQZCTzCcxcLyvshxcKr8MCcvCw/jwGTKIWbZys5IgomuTwMQohqHOaEz/0xa91QHIj/7dB+FcLMy
xqXUpNEoP2FZX3JqMUzIUjHrOJetfqZqPBMsfpXuxVswLO+BOIZUTPqSQV710l9n22CWt1SBQ/YrR/6K
lZ72EAfpyAwXddDslpys9s0DCGOrfhD0ZQr3yPxzTFvmbLYSXFisWEIrZ1Cn2FoHihVrr1mXZqQWkx+c
kfszGMH75HRN+x8v+IFyF2+EB+kPG2ObeSUy+94606CCNiBQ//OIwNxT9YPE6abzAxXQ/J3d6kU5x1Jx
ywSCMyEBXo8rOraH819AUu7v1gPHecOuj09D6V6FnLSsDeFqucVK6pGZHl/SNx6BPyJQaIuXVPgiLVBz
jgZGT3fOKPsMBPuliDUhsgz6xI+VqFrvFo1XqbgpwHtekm/O6Yh0kwMB+6mCvRZQ0dEYTVVFLSSP+hbP
5m9o1ZwPeiMSUto6EEirIju9SFSeWeupzW8xjHb1PTOXwTy9PpBLZLoaJrr8a17aknMskS1hEyaUiv4x
UEUS99cF+nc4uri8EoPmXgQeMI6fpqmzyAPznw+exI/wktf/ZU2AHJbw5iT+SBwUSrhUNTnEI8RminWp
RB/EDul7YRt1iHTxyB77YheG7UcohVIFvCCE6TaGt02I32FKSFWTFC+QfSo/R6Jpllmu3IsYiiQSnVRF
qSlUHq2dAcdWFiKWyRKdB/CyO+IlKseaITGS8V6Z1bantvaEFFx6dhdtUL6GG2r2hUokRXMnrsYTVOLu
SpEeXl9YtS5M1vwH/At0bqhNNnvCsLri9UznqZziFVRcsx/IZyPkR89KAxrlubLkdU3rZuTk2wt3qJ+X
UEk3W//SrikvwXinVeML+hBxMC3s9vOvsN7TQDnvco/mYUY8A3u2ko4EvyhAwyG3pKxKr+wmIsyW273F
iPH2soZLDaDqWcpq6KIFY2cp4U3+UrrBK+vS/adkfbn7JkamdZkTq5TDAcXqPpfnnMOWv2pbAFQRAD+g
wlPpadvpFaQO/JALAqgkX8y+QVQXAbhWIaAK7gk5zlZwzQsTjN0rCbj3b9nTOgZbLdBmeeQ5orzSz2Z2
RyNpKQbAapoVyEJqwfoXL5hp6HES6vBT6qJaYmIRm0KFjGRzuHZ2nPADTe/6wkjhLgRcanXxncLXzitg
5Ej+FnRzBbhG2LiXN2WXuRYQJYfCWz9MN7qX41VBXqDGLPhCOV3W4CnvELTOgbpKpYj4kkvJDj8vQEUc
BNMs6ot9xKnUW1f9uOhaHVZ4OrjJWkyW9tMqY61E/lA14Uz/iNRoxNHWhWI2YvMRvR4le1S0WppyH67o
/z6CpvU/fJumNX64tbCNayfZsvE2tMcG+v+TVnLQRz4e9VfUheNmVBU72epdI7yFXUMqhOjSBtZR07XP
BuAqLa0b6uoh89McbzJHKiSFMBD19w0gD0JWwGru+7VfI47TXQwrvDnBjGED+/4haekKuYvdOw09IbCG
Fl+YCUmY5UBG26Ze/FAWkCNYMeUt67IFa/d+zC8mCVhfCE/vgjqk983KHwIUDPj2CyvgEbjBm/waMvxd
SWyYYSJydFmzy1MC0XnRBiUmaBWmljqC1pvVYINziqTwuJVw9NW0GIsxsXnLht6ntF2uWwUNGfpYcHEV
8HTTpbUOLpExXHZyStQJ40YdNwTBqAG8c2CLVdJBoznZTClgD83Y9PbqwdzdC3Sl/Sg1XDoMcJZLLoVr
mt9Zv7BbDVplmx2Ksua+vIFmkBc2mhdNLXJdpQ+cc2XQxjXXnsj/ikAvcbY7U8Q9Ba/9eUMZ0ztniYHK
9QdQS+hUqm864gWWC+XJwq5lxFE+FsrZSUjZaUOHDav+gP9Af+0WtYJeaKD5R4JeqAkWBu1AJOVoenb2
91rHpX1QlvDK/P4cdAK2Od/kMKuC19DV3y+l6BLKH6JNnVCjSVDZfwpnhu+BWq4/luCj4ieuDbjZgI/a
WZbX0GH9I9vO7zGct54GSFLiB6fnE5wO1RBuP07ymw99veHTkGCTUkdqB+gMQhbsc4LbA0Cvwn/Co65i
fICzcyaEJyfz0cXobNkTBov7OsAAdQVjrDztdydvJyLKspZPN3DXIx9dSIzGrGaII1I6cM+f1SwfagYn
S10bExXJSquFwyMIFLqarMKSx4X/Tsoq7px8UJD53K9MRP8qUx7rG2TjZ4mLHzM8YWEkdtBAaS9b4ldo
k0zUVwBB1YzAxUzIuvgVquoq9xkGfWJZCTyG9nkqWxZJ0nW5MWPdk9vJ7Y8vU1K0NJr5zRfnHP8fYUER
RLNouOTrpllRNjJUEJ4/IQN7FTTE/ddDtazAHouvAQHI0J5XZPk1H9S8mmZ3R/7G8KSdXs2tG634sZaD
tMs4awThazsAGeU7h4sXjeDql83f20dvEWMH+xIMT/e0KPmQrjGrabePSpbt/cjNDgZNsfrewtBk+UKR
IKtAz4RjHHh9/TetvKD90ctv5Vt5TCuGG0xVVX0HD3pVeKx7rJ0UtVJu+z4QTGNYdaDzRBw1iwi5iWp/
SGoMmq5SxuGTB8KPGfSpDQ6PtFmG3dBZkTALRcxVgsfHB+Fh4p+6cBz0P5jM7JbvoDHcGLxVlSeJtD3I
8tjmFljOaAAmiRS9vUP5pQ1fM3EdgJpvBiLumrqgECVzuYlJNQE6FEEqptqeGhnievcOjP55ynF03AOL
EsQ0FOWkpltm45WvnFSEPC6q6/Dyjoo34pk55SLFxPD1Y1VsKriucMYJFmnwfawfUrzt/KSgL2qnZb7a
isE/mOhscyt3m291/R3xU2+3YAGLlvdYeuk8p5yJk+FB3dqjY3AwlslyYhxjfgQAXHlQg/0mgS33f/af
pRSNxyEh6fwoQgagPS1JKYIBkmQpEmlYj6EA+s/EhALza9SuMI0ZLaLwF359F60Cvm3YrWXRvR4NSTgp
8+eQJ3PlhF2NWeESl/t7wgGx3TH8JPC1m81yGtA9675OetAGDOv1MFBRh1PM5E7DzZz4yqnFCJmEqenR
TZsnyrBiYKWJ2l3IwSqi6+Ad5QGUPtZFaOBgvlYgnrzY+U2ftz4ejJP0Liescc3DfeKfHc4cJJGrF/+8
3QAPnkvzVg5OuDx5UNusL+EXt5CxRi8Apq0IS7CLGcveQO+c9S+XrgtudGOg0cefYfvSUy0f+gD01b2c
kQzDYtpuNO2D4L1/84o5moCEZK/alWGuHSkcPhBeYNdZi5+PLYVMueCD+pyi9Xg47uTLd1XhQyYhxUY4
J9Q1vsMWHoq/8Uh7EdEur3VC1MPF6sxVB06VUvVsL34aBbU432jL5K3hX9mnveiX4XYFhIQFpZCl+k/k
BJdKvZCBXZ++A6BuiAxwDcWBJaVcfZs1ySlXh2ctP22LI7hRTxUuFJaGkixuUAmsvV+JLetqL2nxD67Z
wv6jWUkwcXTyCPT93tAAG1NZR0o1Xxmcpq0GRn7KKSa9zOH1C+YB55cLqcqCDjPGyItIdEso94gxgGbx
CBr2FIbBlRJkb+JgWw3GmVvWPWM6NW+UfMbWegB7A7n4Pra+KCy5be9ZFMcDTewHQPQzgBCMr9clqzeN
ENJhG9ENw0iSMp7r8Ym+FJroKSoUrjle5vGsvVc13Q2Eozn9Z7U49XlWEaBvAmJn8heiUoegDnoYgUq2
qtDk+XA0YikdVh/KwwtGd0f8BsQkQZVJz1Id1DzkPaw20G05hCsci+6FGZjJ61VymO+PTzFs3EJt6XC3
s447RCDvkeILwOdNE479t+7FwfsAC2EV0MZiZlw7+OrMmjNJoKX3YSF1U3GKuslc+Lc88bxbItC2CESP
RboVVttTL36gyCMxNcsuwSIXDlesMjFY4HCBiesus7736VrZN2IlhvfPQIBAcx7m/IlCNsazyUmid+hz
FSgJXBqcrhbtyaxYboQnHw9eG7UQfdnMLXC1+DA0aeeDO5/kJ/KH49g3wkLR4bslgzXY1ECG5QRMZJi5
uyrthsnmxO/8+MADzKhcn+XXZZwc0TwTD5bdS88eCbgNOcxW0jkHQ+UEiXyaES8Js1iOy2X0zwpTydiu
ZnbsDvFhHVK4gjlB+SNvxFj/K6VJv7x38rV0a2jJLn3fs6bdMT9ioNmfr7Tk4sNVY1+h3Q6pWKXp3f4W
x+kW1/60qTHXxJ4TQhuQxK9ObtwwIYAo1Vg+AOy8zeUKd/z6RbnBwXYs52AEpZvP0mhIpQ1+JAaARZoi
O8796TKFD9FG9/V3QAIrZYA9fuQGzjwv6FWiNDkybsffnmOwcgThLZUG1Xlhyr1pWyHD8D/VwM6XxIy/
Ibfu05KfkILUqHU1E9Sk7VqyXs6xVhKqnycw6GYRHeM8RujrDC7UkaFyQrgLNiyYikqbpQcMhNRfumyw
n5FtWN7ktezu7bz+KmgrfFMSpBjveGXtd/DZk2fV2i/tv3PeKWa+f8zggFzr9zMA8LqwOBqj42GYgD+o
+2twrnnq07Los0EhT14qm7jYHGNR8KGo8kq0NLK5Y7zS/95PrkklVsSFxQfxYoZXrOnmVSfOM0g/PU1d
1WdjOnBU3luOal+CBm6MQH47qxekAs9OXuIGU9E9WfXVaSsfQg7Ph27+BhUWaLrv58jn5TLBzRvXJj+Q
8K5H6duNosk2LWGUkg8T4XIipKDNgtCOHOLvZzST5hjg0NE7bXB1nwoyO7D8BTOdx+nG1iezPIW94wd4
doTmTa4r0PFc2YLF4qUMH+ye8dhhMemlJprk+ArP6CdUcimkiJj47Jwr7lVedVgttkLeT4QOm2mvZlcb
JRqFtlEEuABdqP9Lg3uVOQ06coxdWFlycZbL3OcLkK28ZgLZA57aHZjdt1qKrRDeHC4L7mQGG/aTxZiT
qCAM6i47FoSpE3f8WFj4bgbk9hj0OYQPK51G2WDCTH6ukQGTQkRcU2tkai1ZWAyfNMm91vrxCojeKKOh
ZaBLsmvxxVKQRStNy5FD1Y0tobeYRHTGlx9vErh6JvPCGsugDjiFOT1xkd3JoH7KS1c4yHCVU9+U1EZ0
ihUDL5UK/qIPE14zAXs1zMMvqHKCV816sq78J2v8O6ZbPcl1qwJscHHOPbJG6O3xLgTlE4q8rlj7N3Ej
++NEroJedrxa/87iYm0kJMT+o+XAal5NingV/N/dWNYgcgFVM2w1tTq4pEWMyw+sXUjz/DMJzR3Y4PbI
rPXYmyCr+xxJD4qSi/IMyqnMZLRgjNdO0FComGWuaWZ3T4inhcV1VGObEl/PxkUitEWXzC7+6GNfcxYa
XRH9iewhlrvBjRjwhIBe0uAC8XdKmXF26LbN60/nqMgtfHLBRxSmdUtrf+NWYphyhi1KDWw0NrlEzgxC
m+6FE7uo8JVfJqy/DFxOvTrdz71oi93jf5mvO4raIcodgKbdwFmNOsJ32FFQv5poLQv4K9L+0ArqSuuk
7p3v+aRk0ZypSR35v69bPnoIS7+nz91TihjPgdNVSC7d4WbFSAIw4DXPQYGWhKNbJJJBCb2LE4EmtXSV
/cZqqg8Ho9GO1K18PDcoavNezc4Tfp7lKocP9M8vYZh+eAqniaJOGNMgQFzTXf/o7wEZ2LACKypkIHJv
R0E4+sKvLElrmP0ZUx2X+8UEaEB5YHl256lXXIiDEDLc2zrr50KZV/Rqs30efCkTcHgJITox1gybDS3x
hvv9PUXEcitU80++KgjeHA2QJ9xi7D9/3MN6bAir2p7/SS7jZpeWYUZoLEQrBypoV3m8Nv+ywU8j+Jxs
8ZIGKq4DfplsZkhfzelUEpXxmWsu1ARwCLRHm1OI/wfd0PDfOhlON4DN3LPkDE8A7w1wrnnRe1XNZV/y
OFMtBV06uiPtG9HDjM+sqRm76wLvurR5w22WYR/8+rgFA9Z1wxy7CzrqqCS9VFD3/RUvqHt5SXlnEAR8
rviX2XRpO26hJmcCqrm7YGI6+MXb9ntsYKodzOTVNLzeC3P1pDax+HyU1h6HWUtbENDR7Br5bxNkhuc+
Scdv3TBoPAQ5P9L3Y/5se2NK0o+cliFAYSi9vdEF5VNvwYjCvLBjIiGiY2+zzfHMG1BjpJnH4ELhNiOG
PsDoJGl8EHrO2RSJF2L+tVyaJLubJodZNisGM7DXmGmHQWVBOnwW7oTVg5DaqO9SCjuQxGbesMk7BOsp
g0YILJ0emVYB8NQcX4j17kOeuQOGsmxa7Uyz2iq5moymzeIttBWhGtCzQmXR2ktVsWBtT4JpGCouqNck
g/RjjTNGo7Oicu8qttiIdg0okQrFlGsF4atRc++9hNe2DyZfZFJY+J8E9C92LfoUIR40MXOCaO7kLryY
Y5bVhnqZ15GEvOml+RkG7q4rLPjayou9D28CsvaHRspzOBPk9HWMaw0+l3G73rfNq4hKBIMsR6hvRgTQ
/AQJ7aXUxTNOuD0WvXPA6kNxnRbbiiVRtDTJUKP4H+a1WtgN2y4ARhnMLFfbiBwJF0wqiVHFrqoRI5LS
/us/DHhLaMPCvNZm0NSHrqDCEPO1Ioc5vZA1jBDlewcdbRR6GyfXrSiT7ErM2w9Hwv4NMCuDBZ0PXJrp
r7gVwvPZO2wNG/6IAsJ+qEl/H2Wn5ajS1iFx3T/7bZSg6IpBNXf9H9SMw5JiGmPivATmXlyQm7GHBofN
f+99HuPcdy6R3MIYdBRHQa8yTfK3s43j6UNzAhY+T9nzRNeFYHBXqpbDVWw7RZkmo2S8fwXCD8b6omUN
g278Qb8YoaxiH1tZkQw3XhWbuoSnNQSTdMo3p65FjjmjSqh4XXKszUADZag8wwzDO4+dZrXgvUqKPRBe
dykFWuRaGlKJXSEOubTaMzjaxEi4yHdNM0uPX7i/49qUvrWIKUdN7LEA5VgV7hqxDVJD5WzjvmG5RsTx
Mtf675B/zs88ZWAjn7lsSpsur61ZoTrxAtgAvLztqR0A2Iv4Yt6S/fRGl6CXnphvD+uwjzXWZ+M7lT32
zS+XrbRRQ8aMPIOHfsBAPC6jCeA9ox5g1s8GsYgUxJbwDCM/v11sUoQHvfACrI5rY2af2U88Lws5LGeI
0lLW9YbWENr+SSLrVHWJTgQBTiXHk4J5ocHMTN5FXkd6aXBsP+v6uC77ysg7sxc6MUh2s5jhiPSRgZCR
aOg2DK8Pz6bAVl+xjvxTU6GsT/NvmP4u3hP4c52XgXOsHl5yZHMdLNSk80ujFti0OcWZxwb1yIbprx5M
QdWhYt8yTQe0cfnpKXJQEDYk6/r+DU2+/CadhMhhoCwgs1WQXg272Efc+hc7mbFA2hLCUmD6sq6vqVkP
eA3EGRFiL9IY3DaIILzsVJcDIt8gEKBQBYd8CP/C/vFC97zeaoV2AJ/Fqp4mlxdNkziy/edzSydvHS5d
rFXDhzc/4uMhqEc425X0lCu4qkNPP6jgEgb9Wj1Vum5KnoUn9t+74DTRYVJ3ehZV7xkWkwU/EKpa1E21
IZY3W3+EOhEmlYlSLF+Pa5VTH3O4G496cvoi2FL2w3oUFjr1F4grtG5Uzy1mCZ909R7XxXEoA89dW4SU
CxX4zS0J6k+O4Xaip12RmU+U925qzt7MEQHBujmprwFJSHYtrMr6UuU77Syo1VPVqBKA/EkogoQHy+3J
yREFBl5VYNRlFs1VHnmoS1IVxQfBIvTPOBQ899jB2bvu1ru6qp9sKJLDcGA7mGvofU08uVkv8ieFBZiY
sn+99PoikEK1ovOwLglhTVEbf2SHFegydE3whzmo2heUgcuLw47SQnaS/EitQBqHfKlLQpiculYkU+c2
JAuKqlg7BzPLV/qQJ5KJ/y62lHG9PsdGG065Rzshtf7zvxAZITRRcwUzQ/EExtvKdjBd88mTpWFD2i2B
Y3QzTb3csnTWZWRUpHwngtAJw5QbFR8+mH2G7EuTm8DK+2AySwOb/pWsjD52S3xDvwTt38oGv7i86Cds
NY9+RYQcngI2EWcz9k/U84I7S+lKatoy4U85GX5QjPW3bR0dDCANZ0MGOBElPAYT4/ixTJ2rigX7v6Nf
afdrKRUmftHNTEzC0HTdATtw+vqvXn/k+OzS5jStt3tq4QQsiyOxoaeW/enj3OrpRUop2VAdYSeMs2Xi
b2dxdNcIhk8bpmbI8VWF4MHlKtchMYslSRENHfWXm5n3eQrTYZSn3kHXEOF2pLKohUjtlFPuiSWhg0Cx
AYtYqBkywkHlTUm8exbebH7M1jKPSNpNIX+8jrzhMM9ECm9CNO2iblNgF87yFADTkSmqSQbucX/UiHh1
/mrzBWXKaV3DnhHsvV7Y6yhQB44H5JsnH3An3ASA7tX5a1wDqo2/2Qn6/3E+KuPu7rhRwrSVCU9hQfCI
NHzKun44UpMfORFiYQiWlw3N7Yh39s9ZUfMbYkj3Z/Bd1GquQYf8SxKYRL2w1XzsMKoQPAqxlNojNMnF
LF+5SNcV+gWwdeRYra3Ut4iiTuJjSwmINZAZUSW2JLq6afOws7BStd1/xhW6xmy1O0w1gvdtFgfyozjs
oiWKHMunA5zSfGD03hXyFdUxhDiX2NK3VxPfjd+4GVxF+rkD54Prhg1T1ChBQpa2vPQBwJLWgph83p3D
UyqbfQOVQw6+wm5nL4iK7oEHwsbDBkyXOvblNPe8WBPUrj59Rvu7+41mKz1Us80ONeI6QgH+Mv/Gypqb
w5Cty/90v7KgKK9tR2vNg6kvQSrCT5OVSSwmxDkfUKbmieqks6dj/z4vvQqpg5/P16zziUbApVzna/JT
w8JMMd8XJea3QFTlNwn0iSxhrzvwPAKEXS3L8szvNh9lQF3k7oZ3/Cf/wgVRodmzgGBkaFcnmhsPl3JB
8llm+HWfuSO4oZfpQLetimPnVJCVWyiEESun9WNS9IgF00lfFxux14T1dfNUW7mkWuUdzLM8+gvjvsyl
V52EHXG8mxQb2xhPCxqGsOEnfKci37LBHvMavgFzYx6OprUyoFD0/YJtbGzeKbsgPHdn6A0xX2B1FGhB
FZxjl8rESrlR11bKwX/U4Abj0oGdq898Y1mlnsQRuS7XnpkMzObeVQlsTDliHL9iFBtzjYTwDK835EeM
t1pIW2fUVqFHl0d2NfL9QfPdWEUBCv7EZfqBJcbjgACOYK/qXazY7VXJ9IJpmJQNILnM5ax+E1sn8hSa
/+yf7JWjU3BNbtp7RY9sMSK+qc8teTNvf/OlmOqm+/2WkE6gNctaxHyJ6unisBkdT1P33Qhb30+n10qt
lmOGq4bkleodXhynFJbqCngNMQ8ETb1IQitq/xOzY+JMbnnPOtGBQMxuqwDciBwQ4kPlsftSNzFs5lPZ
I/iv6Fzw1xPdWhURtmT2VAghB4BRJYGW/5+kSv/U2ZAF7DbQDVosw+c4Mx4ybnK9bcDfGUXUioWNrsLs
O3UXtaht1qrLOsTmRfue//cscDu7URKCqRJy+WwiyF8ahSRu5zr+6Ok3RkcDCndTcHJcAkdq0D4otOFF
ZpvcXU4m3w+n7Fx3BmEOBvwztpOsFSggB3NN7T5LWLeJ4mQHy2ZEbPaR9d+XG9dxGrrUi4/u1UOygtid
Hzk2U3ZDYGKGdbXYVz10eVBdH5BLFyHpKPje6Ub4gPioYNqnyjy7bBY14y3UA2kn7whdULhLQbIKg21k
l+7TCBzTtdH/wl3fajhnORz+iaOezXJs9ec+knBIBj+tfOgm5NKIZt91AVoDzwHuHpNSZFSg4vLP9KMl
jw6h5mMnvutmGXwD7m0bLt23xtB/nTJyWZYNmijcyI8QGrj3sDLB1Jmwc0kDFtE0obHwpVakZdJEVPmG
m2jybnVlzCz66430ODJ6kzOLR09gc4pxVqa6/DWTme76FuXO/OPfMe98ZuyBTN9O3l5OKTHqo10+5tKP
7GJH2wbDp2FcarCV5KE0puTA4tK0/y256Cz534nOVxZcOU4cMLoc2BkNu2gCU2RhsLahro/AWubFE+oL
1VYOGPwciWCRtpcFRTyz+PmOF7IIWfHf1GdNBQcp27mZa7SJF3cF/epq21wnekQlE2uBOEIHB1tTla41
rXtnKEaCqNNHOR3um9TmrU3us84j8sO8PWtn6pdAy21I8nsMULPNuMWF6XPAdJogedQiXIV88RMzeCtF
ROQ/FvOPbgJrYCSOvAjwT8fZBwobIG4IEGhqgwt8s+LR51+7nWbftQ3abBjD1RlOsoo55+1sn3th+Oq5
IEjXcYyY6aOSJ2xOFRvDtUq2ODh9npyFtBFgAxsS0V93eo87yJ/2KcY6xDSPWnYU0YAb7QvgDP1n7ZAv
Se/jB9c8MlByTs189YuS0o/vIIyezlITk0R1jBgpS7lmD8QfADW7AlBysrX53XMnPpxETmuwl+XSrP1b
RdLZ7rRo+Y5j7zaYKwbr54UlI/xkIN4+dQhw/9rGH6bYC2QA5pk+j/3FvPpGSv9NtMwK+PWqjLEYPpRl
g3yYQsrcm0QoRloJyEU5tTOfg6BXn20ZSyIMID3IK3tJEsoLmW7fMyc4J7wLH/wU9yMDNAlSFOgCczAL
Xz9lMFCF4rWz7rrPdVkt/VAzc/dCP4Om3p3t5MZbA95wy3fpRvfLlG1EwatnybWpozJLX4/pAQJcwHVU
GFrOUwwiDYSW6TsbuPGL23mOj4uxbKtjK1HW0+MVZ/0IgZ6O1yLWiwnQPRFKtAscGl9d3aEJ0UZ+QS5U
FeOBo2TrwhJeDFu70WSJR0XmtfPS3b9CZCCw4vL3aEGIy4C1srYHkup+QkHZoDAxdApo1+uzvLziUXGw
9XwkM4Ipy325p35t2PY1RaL/xgTuMv7YyGjqJoOt4zcEpDxDwiR4aIXw0q+ab7hYTOHlGomJLRUkaPl0
0NVy6+rHCX87WHShGu3d9ZK7lK29JqUMf/zgGSjCnCuL/IhM42ypMMzqUBWLxHCRw9iM84z6zBc0I3KI
5QAPmoOiNWwxhNdLnmKZNfkbVlO9pXTGPf7jy97Jm+CnSLEBtKR5CaUGJLCzVQLAYvOOV+vw3z3CeKkX
5S3Mv3LQOBL2Gnlf1VfDZuftQP1RmFKp5TD6KL2OmF7ICP9w181dXp/V8yPyre3Ld8rLONeHyuXaLnOE
sTuprjxyDEfmIn3/HNG/vsI52CDE50YyM/W2q7obxqHdfsXMbVEgtlMOvdo/nlbNLo3Xkg1irCVhxpuW
9kRE7Mawdj3xqUGj2sgQhmvhV6PlkjtFbZfhymUukqma0134HCn6bmTyUaqBKg1VBLwC1vvnm+fzrX1j
8YBNo7DMCnfyaoMWsCIGil3MoQMKR7ttw0OSYVWveT/tMqSQxuBYdJpRUv0EQXuXlmC0y9amPE2uzbSf
Z3TYnFRwWvatSg624brVLbDs2tKjLS3aZVEctAKgCiY3D0Ol2A/4r/UxsD6DwDRtFDPxpC/k/TX4i4iZ
GVivU22yDMhbAqRUZgtV2uDO+G8KUOfGfdJU1pfSntnmKugV4hlvixFLB7dexQWSIOszx5CO11AL8kcl
eGaEZxeZZUuIm+/ZA22KZ/sIATsMVjsiXLoduHQczVeHea00N10qi46t0AgI2IDHOplcMJW8rrENy6/I
oEeB6NcwGhjS2d/8JfxiTFAJsJPhcQQ3kZekny2JZvl2/X2n/zpliZ2zYYhFi0WmZIunw7hnVn1bP92m
inR11GYyTonJUhho61K+Labs75A1612aecnG60s1WvKUEbC2l/5PHkRSMG1/Rz3rsg0kg2nG/4Jbnjt/
kJjh4e3Y2YTW59goGTW4hmVxhvgUPhJgL8JeqqbmMGGU0RR0kEsJimYOwxJsW3pXJBJZBxAbx6IU7zEi
XwVpmYi+uDXhcm7/64ptkemSpo1e5/6cBLpm9fPZc6mcVmQ0bJ66ugQIP88+NICjA6wPaZqXZYCIaUg8
YDjmgGrbtBPPlFajqa6J32XK3OJT4UF5gqirB/HUNTfgBK+XGNHaVajCu2FFHywxk87me5wtbHyEVcXq
TftlkPugwF8efyqF8G02gZoHLQ+Oxzo/ecFh+axRw2c0M2EZU2xx8IKrxP+rAbeLfk7cq1/6tJ9JwYY1
+IFQm4IoM11H8F0/hJe1oLObRbA26SKgNgMgHahXPW2JOIshPiOkgJpWVVAWIpXYb9qWuCOQz5KH6gf3
TNLUhCSfRW9Xlqd9xfKGaMu2jRU8jUbyUpVR83LMmuSopOkQ5eklqNbcxNoHq8yYlkzc2+JPTbMwuQFi
D9hWTmQ7EUg6wMHm/wsKaOZCrrzlQ8NAkINTKuDszOBSQepLM931AZVq2b2pUGZGtvWwVtrtpW1do1V5
MW3UtgOVcHH5jAxkm2ahBjhg5TNE2SlqIP70cS7oU71DoR86E2ZEgCAj1EwnkUgcld9JgX3nwGUCPtZW
jit2kmG8yEimncuem/1NhjYEGUlKGF70zrXMtUCa5Pym36n5sC4y4phgUOe+5A4sbVvQiR7suHO1h5l0
OKK5KEGvW36Yeg2fPu7cXuUPt43vw4EiiPFlpfvFmesuifpgvEXcFof3MCF9YM+QwXB62C4/yiaERZS+
EmqZR5AzFdx84NP4vbPIKl/bLKMBdJS6k3Bm5Q0QIUmznQlxuM0lJ7dHoOZRVCVWw7AlZaZOlhXcPJXz
ozGupBXN8daGpc6cZMxUFuIk1clcVdK6JHEsb40MJ0y3LEOxpEz5vQ01u6PPelzR2bodT6+IwkLIh8oS
+oMBuf/rLYYlhva1v+kWm+CkrK2TADLw+IaIPDYIhiVqOLwLFtbgZNZK8iqma6SbPPua92h29WqYS2Oe
jg8zTSfwMSefWunFvEQJwR8QKpEE82ZqwqiyI/Yu3kw0w5oePj5x0QJyv21vrZ3v9Lsjdvsou9OveGja
0830jJrhhYTOhUPsEQH1hh0PGQZvksh5T8fU5BNKr20iHM6O9UxSFtSx2HClYNiNoaLIaizP1CetbKYa
kjbyUaV0YFMZ19TEQE/aRFGplGdZwxs2tURVitbJhT65KEa8dsU+1KDdzfF8yvgO2SPBnGi12MMxjwwO
AXJl/CXCDouQaNeUe/wAD1t8V2RtQEMe54Lv5SOfJwDLuZ/iHZTp8jc83dFUl+gCJazkYhEVery2nZ5j
h9UqsxsAst/MJUvroW2HBzk/uo8L5FuHnMD9OuBcPtdkVVky25O1d6nZBXSr2+BY4MRWOIcZR8KTa1FT
CkONhSkhZQnde3B9upfWALE6rhcvfo1L56BkkZsIVNIm+50laU2L20Fv2oBYHKk7yqy6Xvmuo0R4Z84r
U+2UM19KXrpJmfT8oxrJ5mu3FMcUuiBKoaWD9+23EpSpvfOpOwxoSAMNno9Kuu8JLfbyZbVTAg4lAvAI
rl6/fw++8mxWqZZ/MZfPMh9CH8d3xTGwByZUO9xpLuVmwZ95MqH6s6ytwSnhG1z5vloEKdTyI+p0eKOw
5GnioUSrxHTY3ei7BV4+b+v+UDpUxvQJZtOVrt4jUB7sJr+PRx7SsJchimACKchG12O/plqeF9QEcryW
VwZp3iTf5DKvE/rDFVfDKQWEuTenoC+1o5hbEASWgsDDV1aabYc/BeDLYt85q07KFgTDefaVAo9NCFDy
ggYeSodbiDP9R8SeYMFdqWtBt+fH7y4VRYiVCdbZVYx1Yjw0YqncDEOu8VkI2EgvJnvyqRm7ntxeYM+J
emkRM+/dMAjZl7bcK5baFfPidrgH0z25vA2gg8yYNmfnrK/LOHdbxW/alhhJekzawHmk6wLrfPGPWZUS
cJXB4yMS5M+2QRjCz80wQHduJX7NOIaxBq0qNR4Zi279K0yoD6Aqtk7DhZx6FjCN9gHvP/Euizp8EWQo
bINfyrr4VsE6EiOYJEq5xoj6Fn5YoXxFyUU5HR4UXJCOiosrI/jOkJxhnStUXfYDKOgFvsfiugrZHyy9
s/w9kHYxquJfQFgSlZTYJcLRSye37nYVu0saMAdGimofdcmiSfKiSsBlrpv6NT9Ymp6WgocHUj4cyElK
ZE7q+OATSKW1rdvU5WCUHUp92U9jcaaCBv59e7T4M+2y7KfR34wsDz1AihIlj38/k2M+hrNZ9xB9BmKH
GQXbtwTT/3iSErcjQ+qpt9QCrYHJVX3ZdkqKXJyWd4jWnumKRwxGBUy0Nk/TEjCxhweVK4ZPbc+fztY5
YgMbPmIetuD52vGMe1w32ssvHPE7O7NAzT/KqpPE0ao1CcRFWuNNppLvxaHvDwP1aqqaO2jufnwe/fWs
zvXZX64/Fh32JXa23Blu7QdhUcuBsJeFJFmjUSh8fkl9BiBSWNaGY3GknAtgjqWz7CdwItLXdHu/kz3R
dtHSJ7mP7fPvRdCCyuUY1nhN/gwKtOjIFMmusmDBsffsCKGYL3X2oq1bygqCTVgKX2MGSdGQ/4evKiMm
D6psheKACKNBKQV6+sqA1fNqEBcXG4c+Y+e8GlEHLRl8phXDe2OtbwfFhAVgqSy8eU3WIZcasyhQdAzv
xtDp8NUU2pkuAceRkwzq0B9eVaHxJSqJeC5Mqmy08YqVGB78M591OoYPdxS9SOQOiEzSFBJ+vpIxXCC1
n3OzMVj5D9dFkBnNIPR9z2qTvlj3CCsrAlYmLR3kWYxREpEf7nARYsUUUclP0q2P0K+MtZ+FSY1XuLbt
rBwEEBkxrGncY5Z2XlbcP8jl3xe3T/WQFAXBuitfaPYb/rKLlO3bK9qsyoo6zjpJprZCQDeV6IAxb/hB
lpYwk0J//yCtgucXEYkKkRvjZzdMH28B+kCmFQwn8eSqFhaz7r2mF8JcmWE8MUMmlJclxrZ3LufpXHVC
5cw1t86NZhKhL0q3ZpgdTxRPhJOFtfTqaByYHhHwXCE/XiEaCyVC/e8/ahQ0PB36J6OpkCM7yVbIXpMY
uNRAjwrYnE7owToPdh1Ji221WmaAT0qsE/sB5Cu+XDevjKi2ksuiMRbbe3z5b55QuJ9R5JxCOLQnqZbg
giRwjXBKODtZ/p8s0Fkkp5jmoyGzs0NoYT/e5e0dM6LoeKGjS4D2F5jtEgS+xYsrNZxk6k3KO5ahA6x6
Z9KyG49gFLEqsFiO625kK+UfzAvxMz//xP26S2XU9WwJhl69yCe0dobRKXCETMv2yPehqFDX3kGTz08D
BT3mW51MVLCYweeFGE6tq0rc8BPFn4yAAqhPipibWms/Ef9pJoicIu/MrpymroKs2R6zOo1liGdyRrW6
J+tdCBJPCy6ponE9fAE47jW1jah3xyewGyiPyEScB/TYRxSCzw94WHtK7vVB0ATQeSPDbGjiZAjeupYV
5JuxUKFu6QyjuhFTePDTG/3ZFwDXyrYx1a63m2tqhnBlXVdlrX1OrOiTYWAkRvN+foAHYDnjOP1Bub+t
ki7hRihTUOe6GOZ5c2GHJhy7yDD1BpovmoQSOrZF1hoWRlB6H9OzdjOa9RoxFFsSikWz6CPuLSKc34us
hVJXWTas6F8hwq7qNuEg7np3CQTyRDbFjk+ydA1Pb+84nnAXifRjSnWkewTG2PmInNFO+VMznyOqH7Qt
8gsIcOx4X6uTnf0WjMkdH/y3oB2fhhxJEkooO1iss5LC2LkS1VyPgJ3MsztUQ/pJOsqvtUUyy2OWgv0h
CKxJ0+TS6y/0owmyOyCwqRA5fm6yeSeTnDpoySaq3idgAm8VVylNI8eV5y+3SN7NBMSbGnPxrwNacbdZ
pSWPWW/37WLnNG3W6EMJvkFUs1hkcvs+Yu7JwKzKrRMEDKKZUiwJELxwiSA/LoYU8kCu+W1Kj78jZ126
CWj8JokbsePpBh86tEOS7Oj1asIn9TapWZ0r8lp9GFWrFs7HfT77taDwH8qfd4J8SUt2TpDGiztLcIs/
gz9UEHnBtjplkRPRj+GllnbcUJ6jkZdcq0BcEU59yeDgS71SyFl8/MTizVJpbt6Ty/G6/EWwU7+qq6Mp
LkfbWqaINkNZeP9ysXjxTt5azae+YPB1P5KXcDm3WRR52zaeR76jBmBnk5APAixItgjnzSYRhsVcApx3
MT2VJtnMYnrmH12FaQ8ON+aJ4TduwDkAI+3+8CI+gIQa86klMbgqwALjmgP6b5riOHE7xQ57Yg/xXuep
IegqKXpkBJ3geWU7ypygd2vQbNTHm2FlJN8zCUbLzkcdcQdjvpY7frH6UthEZDjHyIiLFkMxLJJcjuoI
I1Jx9l41hlms12uJmhY79VEa6qbzPt7ES3gUo7UIrUzRyGHpKlaQqgyJTyg02CEYjNa4VrjEQq5HVlU4
4krkD+kI5lWbe2yNwNc6Qrlh4+h0Df0/1c1fhwDVd0frIx8AMpkzFmTUqjr8w0iL200FpiTJqQ0ibZUQ
tDsVZ5WskDF/0Ut2WaGN704LHmBRfGsq/K64Mfsm+MUOoMb9P4WyP+NB1d5BiO5FkVxmScZPk0Gqsa43
9B6vsxtISHO0oAZ7iWfFtoGDpioTo6zpPv5QRUrWaJJAxV4M7Y16urm/QlcrMUPyZWpaRdq5L4bhzVWj
n59QxED2H9DYtmxEbvJTMDtr3iNVd7pKFM0imR5phiMfDloglvb7vzceB3n7vGddcxPUpm1MvhvG6Jnu
qn1tbZByOTUF0MBj/qybD26pgSLtMpfWqnZe+K2rwPQ8lYJnkWbRV/itRVRRmYJ8ZYgAOGRdoL6Z0nIE
iGfUPuvxGdUDTFzfsimndVn7ffboUcAXCGH2eTZfS4NIftUQxYCwBLdxHc7iwEoue4b9wAHrEu1bIwgO
Pd3y92JVbBhz1lWRY/xKVgS0KmzvzuBZ7AawHLFnMxRpCcSR4CNJIX6GChh14JyTb3tWOhWbHVjy5xS+
/7HSDHQBKXoQ/D++HVn6JzRqCIpcjmWgTRsem4g/WMRPNKNz158RXU/Smco8GILfmasXGspVk8HC6eub
lriEGDq+RifWUtVQQkvp7BYtz+TSBIqRONcH1cpJ4rojAwFjME6uTlyXtlZw8drvDpMdmceHiGDmSA1c
IokoBVvDE6A8/Zb1zgNeWICZbs7ojZdc7sRStOiAqVtFpl7WYrkH9JQNTw9X/ngL0uGDpjLHsk/u7H+P
SN68xldx2uvyIHP4NKXn9D2tm+vfPWhU7q/R0VxhENCbIfcQTpQO9TB8jOstDr9V/Rm7pE7rGhXSHOai
lQLSBqeazhhUKejaZ4zRmzciMMztmmIqvW1Y0ywmzl9NEYhTsYI0fyXpGEDyHPg91chGIfV4OKg22s7w
msFrwigML5ruMKojGGUW0mjMZb4RdIcEcvr/Rv3j6WwLR01YTcMpohA2z2fTAWy8JWOeJ1WOdmZWQtDH
gp3Cortr/mKb8tnOwG8PmGp4ELJtIjCqndpt6mId8Y6Vyi2CorJQLSwN75gsy88pE4M1ki13HaU6tY0W
Df9jLBTzoR/Mh4DMqRSO2Q90ammZUNTY2a1/eF4rgVkRywA5tsF3RvP0SNYJbrE/p+KP/7+JHu+5u2Jh
g8hfgXWwVvuFY/9gpELUKGRZFIAH6mOMaSEXM4AC4LGhNQIrY4U3VRsiMLpFswVdrzkhZ+9O5NDU0Mqg
dvJa3+oamksGa2VVeRpBPoGw3xsxlEZLBLpxl8UJZrR3QccCsHTRohmDRrJudvWcuB4JsCTqo9QpIjPJ
9he0qWRo2RRJQRrB3BlAerqhrhTngYgd7RO1yHmNIt60TSlR8PeKeCLY/pzGhHN7Vb3KD4ag+46q/7yc
9JnvF0PQa6asigWChU8l8+jXlq5OpDj/VMrpkYGbIypPBV6AAXJFs+q4cpEGN5mNISdERI45LzhkfCZY
hjuevgWKQgDSvC2wLDEXVymICHDfKIUdeoePXM1YMGa6bLvm8576kYaPa5nggUWf/i6B2d7ezV92avrO
TXossqtsXij0Rl4m1E6+S42RryYdRKgYvyvDn1A+bLyxD3OVT7r0l6t1rT8JzM2OuCvwC5LYF5INgYza
Pc2IEKKSyMONYmZxmppol5LA1wdvuDI8qDHVi+3uKwPtog80k0fHJcoVQbFaoUPP3TdfUJnxVYp1DsDm
2VVFlgRFT0x0b8CTmSJATGyPPECV5U0Rz5KxhqZfpR4FalrrRAHiwRJqNg4pW8zb6T+JPprY5JfPqPUs
sQc8X+8RCVTIO7CgAEP6IL8NR0QJ3nHDnWMQXcqFFHJ+jK+I4rM3PdajVauOPFuGisqe/doXpJCff3pB
0dGhaRl67z7nblL3mCnqtv/ikTv5Bu0f6e4Qamc6Pr8Fp9C0lCrm7kigCEqEVyJDQcUIls4+k6S3mUu3
tRBp7abnaarRz3IWxC6dvR6IK3yavwPoeiyd4g2Skiw69kMvi6vX5j8FsMr/NhaQYUaP2EW6+FiNcRvx
tm6YZOzFqpHN+h1lDlzDoZiLvRzAR3VBDPoYGTkkhavPKL+D4r9t9630INDmV/xkmlP3/WF0v36qfs9m
+97aAiQQhfLbH7eYKP3r4moj7E8yVbuYOMTlnupuDJQcKoPoHFM08p5YxPIVxfXVBlkXb0LctWBu9Yq/
kioQs1WI4aDG/XaaCXb1Ou8sI+NHYq8/09BN+iARq9EpsKqGYCYAmcbN1ZW/QqAHtqVlDtDCs18NmP1M
IN4s/tP+aSuSEei/9NGvEpceUJjnOkWWqXF60ayzLTHfQ6zPBCpcUFiJMjJJeUCUFhPfEC9DDYd3BjLt
8Sn03mCz/Hy5oC6GNB1AM0d99dGrKfDoicWKtgszo+7e7lPkPWGWcY+8GezXI5nJCCtsOd8p1TtWbLmw
Y9ZC8TkB87TbtgLnZtC3Npw43SV+fJry84WkqxxY79H4mk+tQt9oBh9TqjuWH6zE+IvEHF7hwY66HOV6
ZbVrCauCkRXytjC0tlb78Sz0dE6PjIe0ltxP75mKtggsbb+jnVvcxgRskqbMQzbn7rios0AxNBAtniKb
lmp/umKXW5JDz0CfQGP52oUuVhYQ1WiDp+tezRnvQc3FNsuED4RYTEiFOqZE9vZQq3EZLP6S3VxVOWds
65q60MYeT9ChvsW916P/w32GbpJrV0ovCZHcxb423YJXAZxXfFx12QLVMFfzUgKaharSS9AGopigFoih
NmerPwlUXSzHBhO85sx2w6caYZ+kf8YZ09PWgNioI+4+BU54D6IJaEw1tJlS7c0n0CqF15L2EzVmi9z+
6jtLNW5uC3oHNrdv5ubmEoFvY2QAM9xRTkaj/yBUh4Hh8a11xM5lp3rl8dr0KgOPTfVNErQ0VgLZ2vvr
jak7YiksnJPOYokJvU1lfLN2cEvZfgRaTc964/foXsDPj5RUbPT+cFhao+dwbQ9B2ys8iNTbCGO6ZGTV
jn2gqn0N8Qkfl04PTYVIHgF3iQj/5g5vcf73VEAeajFUbnVXy6tVqxBDS37k/w/kfNOQNf94vWc/PymD
xgMIIcyebd+L+/RAPpUgh4AMABkiURWkr+BVG/CGw1Anw95LS+GSoKzBL/hrCFnNavk4qWthpQFGWs0T
n2eIHhLqUxhwYeOLltBeshyzrsySuVs6EVU6SvQJA+mvMTqjJ9Dkt85iugLpLvl4ZPiYrUSjgYDE2/j/
GAtMSqGAqWyjDXqMoBy1jJOJWMGaxBxkhv9Rhr1l9dRaySk0tA4I9o3/CGw22fDi2e0xs6YKTxZBU/t3
QGwLmiSVnIBcsP+OTKFNgyousO9RvlAQFNBnKc6LE6/4cJCUMv+Yh9pBv2QL1+4l2ejAAtVFXOJ3Se1f
TgRuuSfutnKQxoEfGC+1GvdWZ08Q5PpqjHC2S6aYKFbzYSwQmdxfnsgp4kEuqgFzEQd+mEavydmLbmea
tj9QZ4uJMsR4XR2xlWk46N1tllq6FmvpmP/ZnPaf/u9v1Z48cKulcP9ITp5zCmlzxCbenaVAetdV64hN
Pc8GS32TnZNKqGy4Ivq6xYMcOgG5pRKO45v59Q2otKDZrWgSkVuI0VS4B439ioDvUoz/UfRiRgN6YEVI
SLg8xGxF1BlggC2FB0iuEUBPjDsZLxIgUYYmGvRj7KpSBPls1DFWIRQWa7Or0ic1ln8+nE9TU58FL+iU
IN8ZO6Z/+O35y9xygb+scGJBtutr3lep9wUgdAkGKxnlzK0MS1X+Kv2LDSkfkyhP9F/NDaqmOA4apDwR
dSB7TZjdOzlULKvFE/oyGwzhsPfQPmH+DXlvXox3RoYfFLwHM7qngL6bTvX9/+T72Dzv2PCNDDoMwMph
JrBF9mentq8n1ZKkilliyZ+/TUpL5TSQiSZeIF/X10jjU10gXKM27H32kTre4v8lnU6aEdS8K7CDocGM
Wy4yBmb4ncIm4kED7oyBK8dMbM4opEDSCrRlpfMKsfIMkbQ0P+yxEGZU3s1NHjennsGczi2Ip15X/XmC
IL+0NpvWGukuoR3o0NyQvZDnJRcDKPylduDyhXFeMGUH4EWYjYZOkJIqEYwdfQhxjMq/N6VFLy288/pZ
1VQBbAqQVmT9f1sfrJqJmCI9sHA+SO/MtfacRwrR9hM7S1UHGvnlIKbdA+jhCvDLkPwN4ap3RwEGc/uK
4P9YY1QWWc8ILBfvVwfYRyDcNwDVdA9tpapGPDOkhjxTXzKX5pNfb0YTEJwNOVE1bCYWchgRUTKZjUU8
NpGkGFUeNYq+6gkzsb2k6HDypwT3Bbjh4P8Ee9FYMM0xbg9Mbj5GWS7lk/HccfN5p7AO+kG3rqFNVYb/
0vlLMGqXgSQYjxb8UPCcyjqvlt0HoBjJLHthGg54sIqshNCR2lt9TVy9PuyLaeUs97L4y623xG1Lzkcm
fAS/mKZOCRLm/O9XJxxqWmXWDoGUAC5Padi9YrFNk47T9paTHQGeQEusJN+7zvojAt+VxqWhqqPHduCM
R2DrpCxB7dGZb35mpGK2NtiDqcRXXGcHIKdvMsgFXmW+sTR1R3r41hSNA16hoZyovt9LP0bkQSBsLZRV
0j73Ytpl8yWgHc8IpJATqklFqWHrmHFyRgXLnRlx38qxJ7xIprTAw0ERHMT1cMC09qvf/ZFRapURX8Bx
Vrkmg8rOiwWo+ZRN5CSqy1S1DbFS4E50tjKbsWQ/w7V56Zb5zdqg1gWkY+HZonPjpJg29cIH1x4PY3Dn
PKAOK50+y37w2Rqp4/OrzfK+8nmdDAATXuTkjt8yYF8OcINmuhGiZI+Xy696fkd9W0gW0UdVMaydtzDY
GEmf8TzvshPcDk4yafZmzPYysSdKRg+3FMIj+c8vv0AGOAFbYvRmloTcPN3hkh8KKrXoLZbQrocQnHPF
89628AUzeiITkCLyc/CgGPrEEZ6dFXXEJxzWVoOKStM+Io0BtBQnTlyZxzErSoqmxa/ZQhHwLlxuNfFx
qiE0FDw1Jbchg4HFCqRpwH1lRXXl0H3HZ/xShqeM+DMkKfOJMMqaYKF3WG7mAc9VZ+dUVnm0TtZmtr+S
xUQiKoTkpW6CJCfdLrZKhl0qHrqwdN4fMeI5adzv2HXI564zyI6ukiNg7TceSZRajUHeK7XNQ2Q+9dbO
t2McPbntLHGX84mqvd2fLUCyf1ZCFujifjRqVcyb4jKwIFws/ui8NEnpkLzYAfyzAtdAN8lTZxhqaUsZ
32hO3KBmyYmyk0TnMLvCkLrjAcFtm6WT7Kth/J/u+a7HBay/CXPK4pHWem27ix2GharrIIyAGnXuyLvS
H9vT7Icae4S+5BX2c0e/3wP6INyaYQ4wrO1OLeHx78MNx8kfgdSDQelawB+732ECBM3jzqjh73IFkK7j
cHSOTCgBoGAfqHex6xR0q/t5PInEL6t5HrYUT+Dd8ofynIyLd4Lw4GLX1P6EpHXl70MPktgGpVP9qbaU
iRP0rf9fhClLsiWEQ2/5kpc/bWEMUtusb7yCBRcArbS2z0RlWnmAX8qPWn1hTB3MB2+gMIcvGfVxNEpG
JO5HMDtUrsTm0I9+TpPLePDj9ZLJ7eyyq5wpOa9ecgVz94xKXHxD3KWbyvw7tG446XDyOwDTPEeH3C74
bPRgMAbvwvReWrb72RJIfNsnYk7MSiOXAnf2Ns02ulUjNaantK+U2gGIQDRKNSt6IBJsrQyHc+0F1M68
R/CAY45iuylQBW+oUU+ISAeWCs+UYZI1yjSSGRLLQ1xSnSu9EkhWQvS/yzF6zoFgPAhrM6DtuL9n2b+H
VRRHP6o0EfFqSU4OkPgxs0CDJF/oJFdATerlxCXpvkgD1+B1Ng6vGQ8eeHDRdRDtMcWEIdMipNtREcbe
Eel7ZiHhqF77Q1LCTbRVcRDOJdwza390X45Iga9GemKx1wdaFA15B2X8o+3elikRsUQwEfYCHDWuwn3T
D7gdfFMajFX9eniah9/u347n8G4w25h4KXqsiB4y9SjVy34Xav5lIwlxSddlUizvnxmkwNHKG3yJBA/3
fdJQKlJqaG89MS1AvKGXbzLNNYH/HCuwSh+UBctIgOQYp7pJW177Gsg+ooSin8yDydhi+A2yGPP3dycV
UQWg9o+4UfyZFFHM4m6CcFbBn5YQQlKxT+jIwON0/ociPmfn32BPYRCQP/nG+NM2MZQDAWIdLjaZFcNX
eH0gwK49hjn4kBlZ+nptHRZ1h+pRAvxaED0HDU44KYm7hFZY5oAye+JBvJT4TabnFnKCVhti33ryeKaL
JJArTT/Hx2kd7/ujmKD/ADf/SFdF3kwCDPUb0MTdXEgvxvOqq5+bmHLebDjXrWemVC63fl4GyrrYPfgc
AOY/k+G+qOBRfdR34K0/83CngOYhD3Kj0BbIaYQyIMRb3l7umNd1Zi26mbeXmW25C7aRk6YgVJTuKVrM
SU9NI4uY6YOuFWn1E/GKSKTb5bQTzRweVXO8jfjqW+kOT40OVEpxWkOiSPesrBPcNGZ6w4MWufgZEo1M
wZSejVN4WoY7M6smYaPbTfLdU1new0uIu8vDTZGZXecTajwU7G9qvtMEn0sVPK7i4omfISAkpEGYEakp
pNrzIhZmUBPbddPBx14ebflx/vxPeMWtJGA5OtrsWsRdDMzSJglsolN4no4Ii8oHhWTtEGGOFPUtJHzB
fKesbkquMgjAa6AMKfeHHUrrc52zYsNkaXnr7J2o2LzU2EMVkO3/u7V4IQMKCDGjUvNZWQVcJne01Esv
KvzZMrDwIBKFHx+KzOWYanozmD1VPMUWFfIDhA9TtoXHjsyR9tt2ZvKm6piI4nn4C1dWjCDGWAmz455C
06W7VC+qqwgOIn3LjbgkuKFMKepdbKdKX6ARZftdnLdZUVKhldmjRPHHg0Zd+JtAJJnIhSo3qT+j38hc
QNxAJDccHL3roTVuQ6IsNCnjCxiHXD/zE9oyO+Pe9MvLs05Xtam3GHY+oOfVXrVEY81RjAnXs9Su255x
0iBIIaLO6T2FiyIicIDedumTreCaX4EH80DUup7MKcKoBOhuUwartFs9L/psAdHuOHk66mv0MBPsXOQs
/RZutlwhRXCvWNJnRsbb7LaE/s6IPHfcrPEVOi/3qZxjP1bbtibHJE1P/MdOxyDQPteJGRzlk2vm5yvE
nGZlL7cNEI/ekHGXRuF4GiRwwsWOESiQnuFCojSJCbi2rRBSyx4Pv1+McXHAn5xycIKgmzQXFDcGdi8h
ocSAAPXReohMNc9rH1gBMnltSf6vfW3xWc+A8I0q0qzzBwdgaGHC/BdjLbNTon5nqHRl8vouc2TUjvPr
X1VJdIHck+TwGFZxDVFto46rIFVxQVZxM/9UFkeq6ac+WkqLOcmD1CDsY1uy9UmCK1uCQcXFMKrOG7ql
IWF88/Pkel3BqutAkwYiMB2Gftc3Txy3PDWK+EgFyUh1wrtc4zD9nx0cDLS0pSixovV/3X9CRusJVAIH
rwAkxx6X+tRWqGMKFTNsRspyfMO86qMXHrivsFl88EL2Vij6rNHPYHdw2imwmRCUuprejQky9juPX+Zt
lI3s/KMwbtdZMiZ8R2WhPM2pAxyLwC6e5G5AS8SZJHXZRMsnSCr029iJTlH7+A6jXjqLRibHAVaMCOhw
Eizxsxp90ESQSXCeU3qtn+emRnSjuNTjFMsEjfUzJ4aXOMmCPA2xfWCRKbDnSw3+YzL1f2oWy/w4UUil
1AUNzQHR/yFBOe1lTQsWPzdod9MmeEsalzQlV6iUExy0SfwQ3sDN/abnV95RhfAPruJyEcXXqhm1A2el
E2oFalFZVXtDsr8+EABiqoX5sm4/1e5e4yBN9yBd0CKPwMwPkW2foa42v4s21St7XWxlisMeCdonxsQF
bwzYJ7Ko92VT8pASph9L79RIPMqn5aCn36I+ntQhxXPKlAyeJkBdpNr+pxTAm0UR0L2X0kET+kohl2ox
wOsReCB8u+hK7WfL4ThYJBi+38quFXcELLQpbf+8j2cFSe/JNBoG7d8aFrNWj/qdGgGc50EOG5e3ZHKH
QzGk0/NrNRxoZ2LLSiNkqcSVVSPiPc3E9g1qFmTvH2YS1YvXEnWbYA7eOCI909rYa6j4rrtDZaXQk2NT
g5wvurGZT7eEnaqG+/3c+r2BZOHKr8GRltqV9w+c+fNJlQvlO6O0296c/Tz6C4jiO7L+AacmWjJs7PXY
c2OPuo99dXjfx/4afDNuDcjtdzvMVKWpC7Stj00Z8T9NjAepNoeIMHeTwIoW6bCh2/gpjUMNJL1TdzEV
+YmJSZ7FTzU254+i9OKNZgBPmnGZrp/BORfxH+BPsxdE78LTPr7Gfm+OC86WbWRRHOAON6SeujD0ntQR
a3/O8UDYnuk+bIzmkeKcJaxJB64trJnE9B9Q1FWyghP5jiBlut6rLO+OsvGnBhtN90L41PT5U632k0Hv
o9nhUHb2F94fv3VbYiwtykf19Fpf9A+WMzJi04OHXb8vZ352mLjzCXA5JmM7hjf4Rp6fQyr0Vx+DS3Hj
dtnu7zMHGYs7Vla6ret2jXnq7m4v9K9aVrQPS1c3Nqo5KNxLzJJaWgrioaxjd6tmYOYDxVHpdyEE3KQd
7TEZb9oD6EzQ82vaaiLd89Xhlw4z4QDH7CT73bX5e5rsJl59y8ag8fgigulADszIk3UwoAYrIcptQeoB
z8F5oipTkK1UNSWPHKxQsupHu1btu6pJwU8Qvf+BNzwF6njj1lzDkqrh4C6o9ZlbIV/aoGL3hZWZgu3r
4hTdO5OZCEk1kWW9OkvTyF2ucXw77bhAqgk5MpayhRYJiCwQktwMVYnRrkmoogMAEqZV/V2dycQkWoSn
XcnomVuzd4ub7vyT0r0K0n5WMcUvg7Z7MqptXRDcrgYO7uGYUUW+OFQET4GCUsapYqOtYo2mjtBgx6CQ
RGntuAwqFnqWnWJGKjfML/vin3cQrHA6oieEQ2xMiYa1LU6vXMenMJSBnOMEfvbAeKhfrVm6dbglvR1B
cUgpRVVdpCzqZAY9XYOtIlqnQrfmqZv9vezyIocIErxc6vy8GiWgmvGtLZrZr15WiaGq4XIJovjJsnaQ
MVy1RZEXOgzDPKYGVE64YbG7jzGgJ3TjCpddfl3FsOvSsCxLN4qsF17tsrTPqfhlwypSLI9w4tPcISm4
D6FRH7B3GzoqW7wqnvJKa90qSlmchlxg+3XG2RVqRB28A/XrwRHz1kQdOZoD9X6QQYmk4PdnsemZPI7A
jY/NUagJEMWznxC2ll4Ug+N/VNmd61peWw1qbbhFefrOk2BZLcAeKiLcYKN393QZ3dm9RXLBP7JKwcaj
eAISCiapsZh6xScrSfBkgnR7iPaP03P7WDOzx0Oa0hFhapvz3ckNq/vPE/NbOuiw6Ge1zzVrRrVsgHdC
CIFnIfryDqJ5VrTkVKmA4XWXJaDE+0zVMsX6YgsBuiRQA/ldPTkJvQoO9JFL5/4zZrEFxT5CmnA07oaR
auDcOhO9nzvJMDbmVRqd4x0YOqD072PTNp12zwgWP54GM8ZlDNPr23vr+ZQaZYrVoxjoUBU+tf6Ja8uE
eTkIGDQyI9YM52kTeieXtFRn3C3kwYwGbf10Hjqg77V4Xcz8wZcit5Oc84JE9ycap+mbw/hEX7+jiSK/
7pRv60cn4bFoUO+Boeyj/z/u3Ks4fC0kVWrIsBo0DgkT82DquuTrmY71D/+x/DLvjRl0iFlRimp/mtzy
si4zWG+Q5fT5kZfBQ/AhhgZQTDWh427y3OfBzSjyl8lmY1T0Y73yMoY1psDXSVcEiO7R+0ilhSAWyDrd
ORYNPBNmyCItI6aQN7TSbW7ewiUuSKFGK/QTjre6qOdxIyrldLNRu3dIXc3E6QS4mBocyPJrLQakyTct
CD/6AgF2uBW/LEuOoeJsbbTGTTIInRig3eQxm2L+MkZx47Z0/LrekfxGoUhutVpgu3Vj2z7VKWDb4h5z
pWOKXFdQgyczWgJfY18BDhn+4kbIgSXsknHyOBz9+JZsCad0ro2fXZHT98feWvpslU6to1jP6pLpXwUW
l1ux0uV32V7NEFvjvfUalQBGvJc37fwYHLxSvm7sOBmx6xZ7u+amVmcaRJLrYWiJ1AlrL6Ke6kAbJ+ri
SXoiKK8V5Qr/cZd3u5136WpgE0t8y5LyI2GJ5rdjOFncGjtyIyW8FdU8MssrtpESpDAlu5fGKk1cjJOD
+0j1KniGsMd/FLv95/m9HHGZ6Dk3BW4cPAIHJFdCmMBHZwPpRr3vyUzjC4NUKVMGOB9F1evq22TxluBV
AYQWkrOwoFkC1fBANSD678ZX1IBXlZPEIgc4zoSpEMXOYk/cgZx3P+AClOnD84jtdEiSxt/kY0Aov2UB
Qa5BOpaB0h68GOkrgcyqMUGPOinhzcGdLaGLn+u///3SCtbu0NfIVFmfHBKQAGP88+/LS9qpjeHiZNq0
h3wGlR163zXvuzcNvqOSDNl3ImtH9nliaH7Rmp1v6Cj4fuAPBR5EWRyJllvlnO7ayIklOIf3NnoZJrDe
41KnfWT6qAYOMJzPY3IOb3UNIWQYOmBdnrxdX+gT7ln344l22jlGKHQ4+jBrxARZIGNsKUSoioanmLr/
TamkqoKx3fB6BPgrJ6ywIRCcNiCuU7WsSn6++8aoZE4Qr8VREZn6RnoEejnzEUgJP1ssDDP5hOtKHOoJ
8H7NCS01r61I4Guxa1NUjALtAa1Yj4qRjNLTlcuCC0yb5ZSZwqGU0kWLJesj+NPPQUz8HR0sYsRK2fcU
I0+5BiYs9lRxWnmor40ioZIdM9pcmcB2ogmzJ6Z5M2TKFQFBH+4gh/Azwc0+ZM0VFEk2K0E7PFfS2GZg
hiD/IvFzB1X9ot5hZV1S0kt79VdpJks2kog/lmjhNxKQVG1my0WHWOicFjZZDI4HkFNy/2AlxGzD35mm
ea14qHe/yGJUbVWqfmLJ7i3buiL6tTqjCx6qkMjRQSCj2l32ptVYAeKyKt/TZP3080z7ofsJhvMPDAHk
cRoY085ljAMI4MJg/R5LAwUeSIjCVSK6le7f6QHBTksZeB+/vSkoU/8yGrVz9Pu4aVplQw/UpyB73A7/
as8V7lB4O0vjlC0VTiBCP5tPxa8UTRfUKGgZa9WplXe3SSnn+kvjOgnmqE4QisTLFSCJh8AvrwvQx4K2
roe0QZ8kKSNlYMAbbGD4Gq+VJAa5eTRkvakkhDHQ46qYQZuzyyhJ8ckldKENMjF+zNsfAuGZ45DuR3TP
RcpZRcl7R0BFYONaQDAp3r49gpIkKzm4l9A0CXn4Zes0XL4SRf1OEpyXxATwEl5jM5j3X7L6cE5BnNIf
MDiBHQ2lI4/3s8AREqN4i03kMEQz6pzIJSp4SCijOEEu+e1dg9FvR3j/5LOhiI4/nQQR8dzI/yX7B4a6
kLfpWPS2PK6iItR9rxUKRRGwqQNO2A5ehYG/mGqcPPFCnF118E6s4+SaI4RVyefKHWHfszoMoJg83d9+
Hh4SxNi1RXI8ev5Z4Vk1n0fHb1ZFi6Y5LJ18cS5ZHPcOUTC65jYSKhhb9dDjfdJIKIZtUcuKbLlE/cZu
ikDUHERYzzN37rZqp8kpe3AhvhBssG2/F+GMPPpD2ATbIeT+vXphk6Hi3NJ8pOAOV+axa3OJ7rt2evh2
Crv7HsY3xI+NxYLJIddTsyKXxAEfLvK02HV5xpXb8iqUY7qP7p+XQHLtjfpJNBFkwKhQ22vpGn/DVbRD
UNOfi8i+iBgNHKFJPE3y0i4t2O84Vi2AztgTOiChlD6fB+sRcj4oTio9xEMiZCxVW0pei8SzztBYfyWY
ytC3cINElyPs4vkjP+A7E3sQXuIlF6Hdz1oZZnh0j41VFvcLOVE+Pt1WNiALE0cMYM23PPvNvWq495sJ
U5ipymNuIUTfwiacZX9tJE/VMJD8eTWt232xJvvUdI/4ykqdjEaDEhH8CMoZDgZ1UvgdcjrndZjUUzkY
bx+6goZDBhRqOmf2sfjzXgS1oZFs6qKHO6ihdTm1nqkakEjjkE4TGoKKWq+lHnxSOQZYYQhbDL7ecBPf
bLAL+92URu3d9MCcJjnidbVI7aRO30PYXOruSZallxuJycPOyOwpJa7zXMFL/Ayo68IHoQHPeKX6A7Hg
km7i4j16tq/7iRoGIYkCeR0DMGMFbVjv/dtxVrOQWzrYEDQKaWVmxQa8F6dlPzUCrSkO8WLKBOA6aRhe
6uT1ih7Abd+TiibAM0fB5aF65vRRuLsjGK+W2ol1QxWmsqNhuakGNLtjPqWvzBwhp9aWTAqkTpCRzheR
aBD7TAQEGOtzCKtiOkuC7XDquNFrXs63bcU6NBo1HDrOJjWwrEuR6WQrovVnXdtJpi7BSe3d9wDNiBdS
8iIix1eKF9xp9LyaIVx5TRiETBqgzZDKqMMoiOvDit0BX+Txocnh21PSNCR5s5MdO3hqhpozJfcWKR2S
IORU6JQmu867BPsjcd5OOo+swr3jywp0sE89OKiUCy6jyOV76tU7YY5Nsq/2sP6TQ1u1nCIyQcUTjKrr
xSibJJOoKCYO/Uhmv2YwEvdwPgCy8AyelXxACXLyOGLEjp4RsflIs1EfGnzpFXv6Zv2Fc+2CrNZmBXEh
8S1Xx/b04QlSLU40Qw94hQVsgkYDohCKd4MRiG/dij7lomg/RYdbKRKQWng3r4giNLaApuIhcMBATqEQ
l+3B7t/+QP1qRut3ZfcxJdoAsymBlX+k6VwmXJfZO4jkrSwkuxyO6d7QKkLCjLuavAjQaggvwFia0oDl
Jjti2nh63SucO1NAM6C1w7RE5PwZhBEHBgZ42aQwFvF6I2RuPqrgGIY1XheWoxu1FcNi3VV6vLIw0/2N
Mf8vhMcKOgyfYUE/gb2nVxVgK4Q3ViN/faEQHhpVfbHHf7xpo9JJ+oSwXuB8uLqQnlVoAIsbf6nofvs8
BVawBfrNQydgCmg3rjfAiXI4B3TRC5MBS2FD1ljhcNCor39lCjZlpDgwCdxkv0X63p4xRnJP5b5H2wnB
Phyizdgv+ZXDiPfD8319rwLaKNDLSFD9pRkYUXLMAdmg+mXEKFwdNIYsiGNJVrL2d+/qktIFaV7Xa4Nm
TaNQ1ehKNJNj78PdA88u7/iz0ESNndQjFCl5g8NOpihMduaaz9gF9aqSr/JwryC4FawQ4mjOW6Qn4f1o
cjov53XPitmW/dHXnEuNHAHaHPoAzWzAE5GoMo3kG+0euiprldew/b3yg8SDD8uJWoPnanY+lf1I7wG2
qqPH8wzdggzTOXo8GFEfGQ1avFzaefI26OCJp90SVxHLzyxtROnl3Aior70JGvQqhkergCyvjxiPu/54
NBE8tLaueotNxmvzNwZ0E5NlrPn8n50y8zB7InxpPnFkhF475cZ6d5TZZvsFHan/2Trd8eHtY4zvd2bb
6GZ+1J4jmmg+nRQQX2xIi/4ohfns6SGFtKzeoRMNUdpd7KClAf69s8WSmXWwqitwQiUNBTbUsN40R7e0
htyUK5fHNWYReama/9M9UicCFirWxmCpHOb99CW48UMCe7qyjsch4OW1UcBO02/QrNf+5GRxhujM/pAV
vhzlUQifeSZvHQdGyc7fLtzDpAVpVKPnWL10MjVrvCaSinYPJjyD/HIQthN9itbTY2dxlsxcK4wShbGY
sIXCSGDtdDlp9tIQ3vkTMqCyQVdtw82JvUEGEoK+spWbzWIKQLsFH9ZvilD8JgVm4FqFWi5fgQvaCtjV
g2eFYM2yWOdyATlrqu6jHSwGumKR11bl32oxGb5jDNc7dQ1G1ad1v4a+3eql6m3foGPcMuGUhbXZirZN
+4kDPTbL01hdVYAiMGTrq8P/s4l1COLjRRm6tu6hjnOFevEUcjzYaofCFEerpysfZ9KZnSwLwJNuB3U7
fvUQ73hWJoYU/NafAyHPEznON3qio440YByytGmcFh71C3nZmtlXNWOaLXM0meABZDVaOJm3GBGlWwPA
I3XWdiqwQ9IZ0IqXJFhtWubnLLYAjpDmMYdouNUlmFR//FwyRDt8a0dLuCARO4QzyV4/80FHgQ3mx0PN
Od7z2AYVx2IieWBLoNqxxqsO9GWaAiGCAfOYPxaQkOIU0o/HDuZ69U5wroJsy8xSWa6jtx8prWUlI6Ve
jGYUQtRxxrDMlcDcquFw1arOQdWn1Lo/YxVghm/we5JuBwLs9jx8S8B+Qygr6hJWU/y+nCvYUoA3tMPJ
7S+u8yA7RitCav3ot+EyyjCznhy83q0umHgBjAYe05aZi6DTc2Me8ofl9Z1932IKcF4x0z8c/zzn03LQ
2PIQQOQmbm/TwHz01TWMEw5p2svqUKPcFr4N3T99Nbkxywt6HPufeRRKRnTplBCLPpX5FSHYiSo/Gfrg
KcSYaYKlPnahEuO1WA3zIwWopirTBIFQnYYaUb1gBmE8fLGV3I2NRR6HC+AgoPDub0gLQFJNNeXIx03l
8qGyxFB01fX1/JWTfnHs6G3dXeYiSMPbbRh9mMNnepiXsU07nR9CpOCg0aV+8QGDICajYriYlghVWZb4
Jtpx6/wqKH3GAmqjMgvR49/A5it/7OGMCBmdWsPNtA17aWf6vZ8pXyngwGGALLjCuu+72vgrqpdAKyC7
wZp8GZ612ka/l9HAWB0W06XpNMvp+Sm6BfGTfUMeRhu0OunLWOoPDwu9o//X/7RNRPyFw6I/ORvTTtL8
j0ac8NrNtvcmUMHFSWizk6FtWyUT4WG1dMb3Ly6xeI8rGOtCo3os3a1KtEtHb8P/cZhB18u8c8isXnG3
e1oTgOpAAgQ74z6E1YY4p1n4mX7YCSQJfjvXmixL/nCNW2k8bUYP3uuJyyqV63xb+0lCXeO/L+/wT83F
KRBd9MHpNRkaeLhqsWzV0DSPjyxrjNaloL1ebjzBSsLSYH3uSpIv+kzryAtRjc3CNiLFhD8mVBDb8RYS
Jvow7Yy1c0/pH2KoOZeKHhqAICqD2u+aLONeG4+TWZkndry989OHmCPJSMPfTFWDMJveoBa651ZYzsqL
a+9BZBehVpJDE3r8vpGrOFCM/lbOSIkW1LDz7bB12ocq09RDM1HXKJ66+6AjyhwuhXrHVr72kk+B8KfC
2FX5Y1+mL08vPnFv58fBRauX3Y+T0UhToCgpzaO97Aay8PsmoDzokRISGWjgNshfG/BJcohXREiyBWOJ
zGtQOqz9NVOrT/hgqZtnkbx+fuDzaVmPhoBBkr8hcOppRuCXpOHidWMz9jglTurMJJcU0qIzDKx92jw0
K5mF4Ps10UaH4nv5VrN5D0BJR/CfKBsJkj4AauotPn6igcoIYqFeZxP52+ecrO12gnjNR1q28bCZpedM
gwdMfvGVcq9qFQOF/ytFCPtHahywSl2Ka+E+LvEaMKgY1P7exCxmPo1BWL1E4jz9NEZgNI1DnSgiwsqT
KkDz2zr4C3Xk+YGcPZUAKmGK0jYAFu7k2T4K8tMbt9pYP+7FPs5y1WQpYsmnZkwSUlD44Nwva8kUWnY0
WfDZrchldG1LjCsr5BqohbK+5KKh0NOZn7yOS4wKTBzOuRveNa/Sz3YUemLmJv2aCj4EyEZvd1+3iaTh
h6hQCRzJMgo2NSdGvSBFnkCqMeRweqpL2ZI2COIc0NoKm4P8R8d8Dp8BD+s8SDnjruY+Wpk1gVooln0f
y8wPYTE9vRN9FsHQbf1khhpF78xoZHi5t4l0+4ISNmOdhJNRIbGpmj7n82kiVyiaEWwNKYISG4dTZyxY
7tX/nyQTTPHxbsa54hI4CJK2fNbohCpxxDgsoIbQagIYaOti4pEvEpY3yN46J6jc9AMgIybbDAIUEwba
m5zMqTAFUpYNW4kMDrRLuoGWGUUiV5h91R1JFKiG6Fy8zmsN45sYMn7NOGA+V9xGWRTRqV8iGVG8SgtI
aRwYEZkS0U2s1zX+I5ecrw8NjEOu4Q20hj4FuTTn+JS8ttfQw9mZn9yiaAtM03v9GLELM2ouAYY+EIOd
t1Nz7RaCRC+BVYqE2i+o4taFoHRbqtnTQK/83AnBZwXOCvuNojM0ea9ejE318dE7yMI8QIKVtso9j9tv
UgohLRT/a6aX75GBHPIE+tJdPUn1HttY01BDxyAHwfHxLgArtbwXxTRWc63uToTb9lfxw/cKLSvP+tO9
hcWe2yj+AcvdQSQmxMqpUxU/jnO0CeR5CFNbc1hQyDn/OY5X5is4edjFdOc9m1mj/9uEtSvdqg+d7exf
kHiGfxGANJkluOd3zQpWRE2vCC9VDfRFKONhYumg38g1/WV26KgSKuY0MA7HLwCcsaXoiemP6B55E1+7
r1u4t/GmSBV8tM+8Uy2vtps3tIDARbA2tQMhbWyfyETS6kdfoSSqGPc6n7NuehtsTRuwn7b/F2X92thR
ejqySzjA88yWOnkNMowkgYv1mH4EYs+NtEL1JwnVdwEDJS82CA4WPS0KNjl7MNLtrbJ3OhAlrt857TGD
qvqpUanDN5OQSVkDG3HHbjdnI3Ip+eUHaF3xSiXYLtSy6/ZYI23ROWddqrbVd3ZP708miw5YjQAZ+b1K
2WevG0i6OUqZWE9x4Wz9T7zIn5gg8fgKRBRDrMsKQKdTP0UttSQQrsISuZ5lIdrLhdBXZk9fbp/9nNV+
tsgOjYL6sqfPZa8YQSSOmJANPFpTsJspMtfdHtVMS4Nljv2RSJQzRvrPA/DQ6YC0emaMIb5pbeA5Lw0v
S5HGIhg9+fPdJk+/tA1W51TsSiUoHNiS5+6Y6fRuy7L+7EgsrWACbJRkw76Kxb7cPiwciBtqDyU26GuQ
iRfJNWPrVJkaG6x4yojIfZdyJ2zsJQ7y6l91EEGkKCxv4qc0jqHZy8coZOv6frk9V7ToWZbK/vy5qhYb
zRC66WJh4WmhZecObs+q2lYKjmC47Ee2ov7+kkgxujbW49Z00OorGW0KN0Pc3LvlaETHj/liyWL/3mr+
RqjxaE7WNpDou87+vIj7nd7dAp48d0OUz07YSnvfOh1J9jVkA4DSuDqjmBw01M/sNx/GzRAKvUcR8ym0
XrCi/A/cQ//Uaq8y8P4/2f7egHTv2QCzisEu+0TWN/XKUQRIFzxSudHMQFygVN3cq3t7QC8pSihTSgqO
55PaGRNW+GnBIg9s8c5v7b8nyazxpuhWrZVNnYMD2TDfT9+y8n3fqoESEtCAUcJcwl9yUDI1m4aZhaXw
YSBFdTBJbtgeIRqBu6PBOrkUtkGmJ/RzyttGBXfMKiwWzv/qmlcvL/5aI6xH2vEUcBpY+wnBZEu2TkGK
fukCMiqyqclmDRtWnBxW3SOkGznS2+mjLlcmEm5MJSGWrvBxPfwsBBd0EdSCNvP8A+ygqDY44ht/+5Pe
dSO2GAVQ8wgwXrJGyspNAh6CcPKkna1wO1hOklRa2Eq5fx+U0Tq3Otit9kTb2wtj1Vz3ZaV4q8uGdXAn
OrQ+hwlt0820ADyO1OykIz86PS8GBSedhuGhw/jMJWVZFFBxtD0ZyJ9vKIV8/QJvLdf+50E5g4rUFs+l
LH1jEL95qp0JsmLKtgcVivQmi8Uog78YFwmXfTrMJLsQ9RJVmoWm67aQosy1jvkNfH9sJzKHzZicdlm6
kA9CTW4ReTXYw713p/PR1uexRs6uCNPbeM6gNFJVlvTLVOD8mIQ8VFzh+GXGHoU4Mbip+ZOzCR/JFnVv
++xORzwucsV1c/gmlJ674e5tFONLvQUHd2/Awidwm6PtktyFlyBEdbVVUhoUegT6cRiNhjVtukTCb7k+
b4R1NRNJD2wXDi+3jFFfw4VuFTgrcuKVFGZie53hqVd7oTJhVrMF7lD+zIMAYPFSw9Acm/Yo/I460Zly
A6jT+HTqEnhLv816CnXyT2n5omEG+xX0AU2PKSpwovrHN5KW3fEhjH7JXLqfI5dJVfNoUvrhw6qAxN5j
r6vJfNJ3CXlgaeec16joo/o5OMVCwq3sdiZTmY2DconEBGS57kxR+cb6nw2yODyK2HusYT6KLV1tn2G4
lZqOqv9Rzd6UepcisCch91pYSUEIx2Deo7krNi1q+6IoKJdW3wSTELQ4eeHcMwsqdD4Fq0sLzGJJ4HXa
xMo6Tf+xq5zUsbF1+xijS0urfxg9nGGiEElScSf4WXO6CG+trjujI1RuwauNp0MonOTF9mgianovlGXA
rueMxWWafH1RU5TV3Xv03QPsrHiWjGSgC4PZ7rN/yFye3JTes+Qqu3mMe/XZ5HaGbtvulSKmlfSQLvH6
4qu41+HGMLWl9FfAg/XfXFZ6XDBspBeZBg4nwjGMYwZ6Jmip9gp5ZehKQLpDCuivkfWy06Bom/gqFTnH
6eXNkWr3YGIpd7Usnx2tNL3tt5P5IC5OGaOLJtZAIJsA7tT5zFPV3tPnAezAh0cuU6OXw+X1QZXtLV8H
395UecKXgCFqcr1vYLkA75cO1WpAbq4MkY8bmytvTxxAr4njkpy5CBaWtNg0+VaYiHR/e5xB4H/qJGIm
G6V0V3Xo+1UHZEWkB99pB7lQS970kjZgsePuEryIHkpw8hgMU7vugGCEAbr3r6Bg0R7QM2Eoiqa9pg+K
IkUlWzi16SEO0frNkudoGzdNTiCHn3+bGlfdxq8rzs+byS1ePyr7vtfEYpdQ5KgJktKNgrZy8v6J0lFO
ncJZa2btQEHJBw9iU8kT2tHnIMPMsFjR4z8mIhaW+7I8xn1Eqzgr5gXl+MVvNxRxyjT6Ps9o4Ax0VhCc
rN1Jyz1vzpEfjN/6QXQY0EKb2aaL0dL9Y4j7Mj8tvzv1w6FLfIuvvx9Gj77sKYcCGzmMV8LtAqPrTd3Y
HqnAHGW0AATvYwKnot20AxYyEzWLKSjiusRXryDkei9WyLOqJOwjqbtz5LpLvBLoCOM5nDQxezkyBKxO
LeIyChVsHtVIRpRFqJj/lzNJDheJUNHd0OKt/H0TDse1lsP12Gl7tGq4Rxd1sDWhVUc2u9oP23Hu4I9Y
g2rA8CN0ckEiDohtu+b72+jpbfHkKi+OWzpJHURDGB10GJzZ2WjLo+OG5zmg5tIGjjoOMIvZ4f1wGLrG
3vuWd7tog/bHw7A0OAP0oX0NoaioDQVNF//9l989ChAoIGhE5rfkh6gf+nUi51TTmx5lsHlMewtHF/OB
LzB73H2bw1+MqGpK5c9GxWtECAfDa1dmsifwp5jYkRjohb/57bdDvGgr8DqSGzDWz6BE2Y0j9tG7U+7t
DutVFXxR6B8MaGLweA1jOILud7vHnOQ/0UeRXmxsQ9THb+8fZIqJBF3Anb1lUDJ6JGRSJHKqIwkKEj3y
PAb9IO80fJDr3Njf+ZcgeXApOkfBCPG+Ph77Hy7laQq4EvKiLa9RZt42aIFJJ3BQZHAbhfYmLhI4DV6C
CE1PMRwlWC+JY6Yzdxj+96UqjNhGrgNu2PqY6Kmr2c6W5cOGScdgEw7MwJP7KvseN3Gn26JfXt+AqkhU
QTYtQZdqUEuENCKKveL6WOytmO1lsNVyLtITJs09M+I7y2R0uQLg3NzpV2nrhZWdSqnmln95DkvPGwRq
yqBxJ/KVYzPNy1AAjzGLul31QgwSzssflSy2DHZ2IHHMmaT9UvHmBTf7qLHeCku4Nm3ZXfVj/RLbGrP2
+9WHNyZ2uFIVs6ob5LGL9Aal746ErUz7QUczoTei98e2QXBz8YEEt4ycqbd4FbeSTG75Kzsw5lHV4Ic2
1euvNKkqnPUIyXMcZpBIzHj20WqF2lihdpCan4GE1QhAsXmg64/mrgmiooKZZrlSnP0zKxfDEWjSHwrM
1lSr18tE5XVTWEB/CHe0gG2HD4RfXHTee8ZHViRSUH0WCnRJd61fZDxz2OjZsOAt5rvOdVMhZ9EgwGwm
QendvMkskUOcJcbjCoRoL6STi4PNzO1IHPUluJlYuA0tC2vw2BJcUVbcFy2mVD9EUG22T5dW77EarW4w
H+XKf5oxtSE7+tWrrQ7ZettcNgSmTLKPPVeoM2zwy7B1q/3+mp7luIXCfAkZ9lCA0rV2aSbXafd4e3ot
lK82g87A5LTUiKXTKv5ReInAKWGLE86UuWNUmX0xs7fVvgU9NJ38R8jZ9CdoyAVN52QO7DkLvxaKx64v
8Y1SbKrmiHUGajggVjdreRiwllxEbFC3Rd/lQLWs/5f8QvoBgBlVmwrYwDqU5kdFfHdH9eTU/ZNSk6hm
wcF66PiX09usoxo/hdNUO6mOtfPtXmrk93fILwdqCc+4BHLl7t8ajFrqL4AEjXJp6QAp87Ky5QsYKRGz
dzSHVkX7AjqN6PUeQWd1C+SBjQhud5ZVTo2MIuC/W2gM2rInKO8h3Z3Quft7qnmb0C0ESeo0Az4wb+iD
LusM2VSS26rVLG1MW1EkHWGMIZ2bagn4Bqtt4JH3bKDFGNqcane7UbhVMCPlo5z7piXbBLef7e5lbwIj
WVrIww+V/dQmEc2bP9QLELCXfd1FODuX41CZ0py50t1eH0Vg9oCSSW94qOLq3PhWx10ql7Fc2lKglAdo
XxHHXAb/oNYTPvgIJvuqWVUVaxGQ56V5UYopznignyWCPC80TREJROJhGBhMMDa376Jr0xR/kQZmYTrF
zRPv69bu9EFkqdhEKDl0irxox7hwbrVHHrlm4OtPW2R8k3oJKaUwvq3Pz2l72jHR+yzwi23+0MfGgoM0
AMmayM1rI4SJxcq/g+69w2N+YIKQIRksVczeSyM8pg0+hza9e0t9szrUz64DF1pbqQSHHACDR9XI28ZZ
tASVpOpcH1dF17cOfC4mq+ajP8kJWTxR4sof9iL6cyQ3oB/8yETKmliPY6EaP+p4CzvaufWCEj/4IQ5+
im+tB5q3gDEgmeEnVJp0/bvmX8IDLe+E8nmYr/3jocDBicfmB5q9lAzEi4URvIcUBQPYMlj0MrLa7hsR
BVeC8DKbjTMj2kj0FI3KChqq1eCOmlxfb2598Bpjza5I4FfVbURmnSvLOOnnUdp9Lvz7BR/i3/3Vi9YL
9xDhukGC1kdUIaJDCt7ftSKWQYKepbHBJJ2K5QyjysJbWi3pg4ouG31zWlvi51MhN4GTOw0kRAzyCeC7
Ux6Y7pSdQ0/cmAFubUJ58puL42wVbr11N/c44Eh62i5+ez3gZjeQETbE+nyV8Q+VHPXDU8fTuTjxD25+
OhEQlo5ntwd6jGVaNlpDlMd+EBWTjfxZlyAL3cilkbmhYv/aAl2qW521+IER3kkaf64b+88I/p4EHgVS
zj6OxUQXHyeXNdc3Bc8AqSiX0x55//b04c7Xs2BZ4uG9cUvniJKGYtKuU3Pr7qqXQtR+o63CKdilm0If
6jh2atj9DOgL9YAI7xw8xAQIfWtUBwW9VWq1tDw+rKyGAF6/ecGx0wS5d2fQKVNQ4hxcyOw30E86AMH7
mE8qytaiy7pj4+HziDGZmbaFeVsz5b6mJT2Cqg2IP45dhjToV1s6pc+jDHSeGe5/mW+EuBEpKqo4aTTz
bDYAkjwzh+lY3sg/mEOO1ZFzSkFP4f4CaxzFCuoRG3DVGPAzHbeZ6baMqgim5hlp9tHgApVe17eTAKR7
6gl2Cvbxad2e+tBiHDbfT/TdVOihTS+J2JR8Zosy4KSm66H961lfHcQfqd/NM1g3ilptLw71VMsNWu7U
vV28yu7Qiagu6ryCOcQPlBfOvtqn7tZkE+uQcJECYG7FjZL6vNC3FnOo7dtpDM3ZWq0Lyce2xx2pAGzU
R2NczyC6SBZCzXy1MdUwrjKTHs2sLf+jQStKj0qcnMLl8OJwZhO190Lzth7eAUgah3LQwWXSmINlR8xI
LK9PmmrMFqTNS8pWpC8oq/AB8yunX2N8K1QIHzZaMBO/ZMq3iEedceGm/+Gxctf9zXqUfNiRuyFo+JYF
3nbkF6w9abf7oJUevKS7fAEE8mDDrV08RsOWfoANO6r3FgSkb5e/9HOrcc5MaC4AlNaIPiF/xsgPDfgS
BIAP+BnDWTcxUhOej0a4As2aGjEDSmsXnQK4flvQ/DYkd+1tPe9wL0aTO0lZ2RDv3IqX4MrRoCZuo8WR
Y7MUQoO780bMPwV8qbcfSWJBdp3dxfffE9IfxlJArR1rZuPCgzrFG5bC1XMB5Apl0MDQ+gROm9rUgIpI
h9EIPcansWBy9dXMcb+HEujB+0hm+hPPXjckad35nKloagqAEwpq0eKoiFt+hns8TY8hMvJvzGnJiWII
pjC7OfDZvN4tr70t3/Lxd5qrbKe2poi9T8h1tBVkfgdQlaOpAsoKB/wJqW7oACvVqSHNJ4HLF++svhPh
m8I9pJ8xE7pDrDLblcmRuL5+J9kF7zgsx3MOsoVlQ/8QM45mAqOMQ8NT7k3jKRmcINyb2IN7MamwonZn
wULy1Nm+0Y023RnnCkQi3dbfE6ag9NupggENpMVFT7SICWTmIrtGVtE/P1HWzwiAMGuexVbXxzxJIi2Z
T5x5nU5hnkZcI82RqJZPQ25xXy7muzwXKKL3nXFxf3vAU/lJ8ZvN6a0/HtgBoZ1HR/Iaz3ogcodaIKRk
FkmCC916uDi2po+DilJVvGEs8Sq/Ht1vjrDnu1Yzyak4PZAgmaidHZhF/7zgqTdJjvxtBI2QGtcthA3q
apWBu24gWg0ldfgv7PbNR97KVtzy/gQ5RS88cnuHJogOLbMiu7xJM1eTzGfEZ4seVz8xRse9D1i+Frix
itLcfDqAl+7NrXhbrWz2RWzUp+pMCJkLwdj1fsXheIR1lG5yH4QHkQJ5NnORaE5L/CPgNeV3oRBYYtuh
SztDP2x/vmCnui9Qm/Ou/CWwOYbFAEBZLwxOc0a0vukcX+mV1N7qV8UDMNJ6qCKABxUoh8kC3bYKvOpL
GBLIhJV5iNqUQxNQHdfkolTu2GOalvD0chdNy0UhTkI+D1T4dbhBzxl83GT3E8thOnrOMahW48mxD0Su
X1vUTIETkIABZSeBZVnLREVraF1cvEsNqFVKJUfpoT6yGXKwsPPpSeIhg77iPgh/HuWM2loZAl5LVCSq
QKOW/o6V0rcq+tlHa1kS1uuiBQaIimVfZJlS+QHp28uGt386B3iT1KEINg4mBpvOxdU4T1LQcaxSJbpb
LLAdh+VFWqNqY7XM6AXGri/nD4bHNtfBBMgzGDDCIo1SSOGaGXWEbssz9n7IFOeSyYVbUFgw5Ou0nSOB
orblURP4lla6Lbhh9C8By/KJdqdjZ5TL6CG+YNPnPnwOHcuuC3MUvhF+H8vGEy5su8Uvt23cH7BPdbLj
3kXwMVmVXhI6Gz+xHYH+ix1zzKCdxaCNbOa7YYFeYoazlL48D6DVwVcaAkminIp11jRI9QslVTM40/su
b4V+KWOsP7+01lYlVoHDBb7IP5p2P5vYHHOjgrip/ZwlfJcXip0Huz9h3CoPJFUplWsTxDn4NMa12SI+
7nrrpxZL4WX1XpeIc7WXSGlxvYJ/7IPvjIHt6TDEjvKSDKRutx7CCAHRmQnsiMNrPI+wEqzQWCnvnp74
WBe0xT5inlUPkxxMjDZ0Luzi637kJfjxr731nD0/Csl8A5c030YgnP8Osk8tWAeSo3hvCSxttL32wV/6
m1WJHibX8v1eYiw4W3Q0pjnOHCJNyQelFUPCn8zULhhxlJxMs4ythZE5E3DpOXNMwGoN2cLXmSnuMz/S
+cJDE5s4ShSdzfi4u+QWTJR0x7gGX2mkhVGpQXn33KRdCPTkdgIXFOra07C45B+WWTjd7U6rkzC1Jc1y
F49Y9E/UhJQeELJciM/TpEDRfstKpFmn+05cggZevlt2wg4YrHr0bg+AMYgxrKyLeKfkVuZSVZfRzJN9
dHh23YM1FgJF1SCbbFKdpx+TwCsW9lV0JMU5BmakzTh4qgr9ghJM3V6snZ9mnk1dwBck8JqfUBoElKoJ
YC+t1s7uBJ/x2/afNJf0Wb5PRiQi/XLzjIzPGwSEy2z2AkAlURkuQ6yQeeXrbwACAitwN5DK6ATQOEc/
bEU9EJdzDS6xGVKzQtVrHjmyuNlny8naG2GAref0frx+ez96NguAeJ2XtEt9Lisrr6WIOMKB13p71TWP
rYFua+RdEsWxdrJ3aitF0HiYlQTGUME2bJ5LqYdNhRMLmA5dqYOKdnObs9WpOMRPiyjUCYxaqB+hASnb
pLeKEjysobwSv0dp6r5/ZquN5aKRuQqL78dSm1spNNBE6Gm8mxbMbwdbjyFU/HPZrhyikIhjXLCmp8Pp
TtAnMofH3RYwhCHfdFK6qY9S/XFv+XIjQ+fMWqaKotN8xseFh343HKLNur0iVaPRdLCIlR5tH5XqlBJa
mJcsrvi69oqlDuj0caRuZ0NhiEmyHPCEnrZNNLJ7M8/mHypiOyQpjokfl2eU44+6n5X9/osQd4wIo3b0
x4nC5LuoaIP7DEYQ8LR+r4hFFZaJQClgMzC6SJGi/8Iex3wRswCVnftczKVHaqF7ZtWkR6tSiskgigNS
yhXGLRucl/T4f/6YzUbpI8AIT6NZIqFHZcCPGP4pqotrCr9fkV8s5pHQROCfEjzu1zakS27xuNVMJjAp
2hqFUxHmqZDwUlLYXDiXcLeMxPF+7Xpq4qcad7TXKwPCUFrvjFmdEe7DUPyhZY0NV+7HxVkxOS0DRwEM
EadNEaLpYvihtJKsEX4nMQB0NzQ1GGFIlIk4YssV4pUyhEK4zX1kxOaw7i3wG79cEx0w9O4gZz79fG7b
nJIgzQ24CKHZEft5naqetVRnAgdGrE37wV+FKEshE3BZP+cScESgOFVGFI1VglEw5cofMIzRUSvr4dPM
y4eeForH9q7Lw9gNw7PhKrJjgbigyzq0Hjy0LkRoRsoawlWaRqG3Bhdmv7xCPPVrB4NbiYYlOzRhlsq5
UadAmMdcbpqNbBHk5J3n9vH5Iz+ejLXN9Er5GMvGybjJov8UIV6qKHlfobXWiU8Dpdqk00W/KE8YPP8n
J8uv9PwJ7x7+Q7h20vyEANCQIMhAhTrIi042UaDLMS0jkdEPutU8Vb5o23kXUtga383oVmpv7fLwszpV
WrbT+6PLEcKsQXZUIqhiLvMWteqerL/wpqPDVrO9F7uBT9taPYq9TDiBPhTFMy4xOVTOyA8tftguJcLg
thoGtY5WBppKZaw3WYIHwPfuZGy+Oqp/kTC4gz5q34ksNFiMnzc9mSoH4F9lJjpp+5m8uEHMoqCxU0Tr
M6mcU7auEt0JyTcOagv6eroMb3OgY73eZkTs/LnYY/1M5Xi4D+XM8RFg2Vlc27UxcTsrZWan0TAPn+0W
QNSJq7AkspHUgysfx9VIsD+PN0mSaV7VwFCuD7Yx/BE9wTTa7OnSHJQJrslb+AhQlV/0fBoscQHfatKp
TtzA+jsuVcFfSXxO7uyR4xaePBc2rMCcl1gWOqaY6r4wA5AApmNi6D+8hAvgYxfjhM2OoZDrWfqHrmz4
p1W+sI4UcIO+JASOcexdAsq26l9gtfZ++p3ettavNI3Of2YzbXm4kfnegcVR6iER6SIC8NFPPpKdTel7
r24fDCv6VEpq9ujgDwxdpo1kHtcG/BIA7NQjgTgJsGhnZWe1uadUutqPt2RagWBHoKI1pUJ1s4SiYhsp
6/nNYFdCumfiRtxTZ96y5wQLuMjOhRiGVqSghAl16XFw35lmy831irqieslXJeyGekXIRk4v8F5eV1U+
H+/CDHtuwNQZaUrVTJLiVmrdfeARJJ9V1xbxhVsBozkkSh9eSbRIWdSwx+DOM0azf8WYUB6BxSppBQrt
wDjNkg9cJIAOQALQj108c9bRZdvXPjHoBhheIN4mQg86qgUMn55EKNr5wcKHxQw0Xjsya9y++JQTkeSt
qLlgF/4GSiLIyoNIl9TmT6utruKluLlGyDKyyRPDOZUMJyIHGIGQgo5sHXElY9nXL7GShXsntYGPOEAS
KNClOfSu7USBN1QG+Z3I63QIVQTFbD7kviMEkrBtWZIDGMjrXjpmmGUHLqmgAivSgBgRIPj/ZJij9+FZ
AsaO5vZkfjhcUcbZwo8Hw/aX936Wib2KQl8icd4KsYfUR35imsoXXtws6cMuSx+VIL2eM9T6ppn5nUMH
CXycLIIlg4GS5cndIaysYxDgrQTlyXzpdAnFPI9wv1wrDvlBY3msCWwaVRmBQCc0paBSExuj+qXcvSRq
q0LpLDJ9UF8QvLRdvGTGRDbMR0dJV335ZzyCI4eCLhUF+4h/jVQDlWhKvqv91BbH2K05eJQHKKbdttgs
StWygFglYI2TjLNNZpCriimzDjMTlRGdfI8EQUyn0nLqJyZ4g94/Ios698d+Pg1wU5nOLcbMpmiiIJkH
eACtH85e88L1KYdn7UZfho4Md9p+moO0fDSiUr+/Q4kGr7OfNfuU1kNEXiVEf0Qus4NwkGNLN/Z+xups
D0EVI6Qk+lipx7byG1AsM3LPzy5eMfUCS1jcwPG7Fip5FljHEdQedGQibqsyIZdmwppwEbAEgbAMHOr+
XqyTnBf+v/RRecVQK2W4SqO1s4+cAJZJAr5Q9lbqooRTrK3rXoJ5tp0uArqBdTb9iBJ7LEN8jvUCSHhh
QXaj6Uhh8IhSd+4tUqn5CkmzK4QxVQdO8v9tSAjB/Mv10k6V7lfzF0bjdPbf2M6uVlIub4KHFRAIK6oG
U4owXNIy3UhFrNc6sFbBtnYWhRk8OEcBWuCYyoXN8eE0OI7x2iC9aSFBg6s4thMdJjYGlscMAbwpC1VX
nWPwa1N4GuJMamiZcOMqSc6TH9/XrZA9WxUInDESUNQwFX9BYYzjAWTTiv9kzPYmvof9ca7P+CGysrw9
nfICLElSi25mwMgiGTJ7svUY3yo9AiIUH+4//Q3Yup5+VX1T+lv4OFDgihcRcJt8d+NRs1AMcuVxqVmv
Xj9LbuGNP8fEo2i9KWSS8lcNnT6IfZcVGfCghcqlkNXqRpktm6FThp/intYGvZMhNzOykLlNYgGy1sZ+
sA+7rcSvfiy72UM8aCNUm9UeJX7YuHMsqDLQMhVknyh+W0CYT91lDZpprD+12hZ+cHg/lAKqy8azAaw8
X1PTYB5cRTe9mUSLkVn7Re9G9E7fN0zm5Ks/zsQntZtlkstrPPNgX1QY83EowURbEB9fOtgMqI4mweN4
tOwpDIqxlGrkOCYjzeKcQ5BEp3XgShOpMwGDs03FdcFfIc1J7dXJXdQp1atcyhF8bMuGHQBVEm5PK3OV
gLBsFD6vX1ex3D/KVsL7L7QdzIBlo1VRHfLMz10G/sidVNrz5ujx/o7AUBIsJRRNxS8QCxaU1U+a+mQ2
GZxYuD7EFZhepSTJCsVWc5ut3i0jIGn9beJ57FyjHt5omSf5+mWPDbSxpM8YKwNeQWz2zI/p7hVHLoj2
sn7X+q/Rj9dKgfSF+zw3z+lPUIhnYiq38W454/GunKDia75DcbjCSDaB/ePAGvoUhhNhkOCyS9Km6lKY
ptMO9/vVuH9kRdxpPPmS5hkJBD01hpe/+tRW+ZshyghE9+vL3SKWTXFkzC0aa2FMNizKQBUe9Trftirt
2tVmte+xcn6WVJPKiuC2BX9BvIoPFSgXmqRzhsXfgVz8f1gyC+Heb2JlBBignKZyqWbwidcL33A5mg+B
LPIGnBl7lumW3pn6dnKW6dk+FPOND8d6VpEyYWgYjYSSFw5d+tymR6N/74ZMshGCJSv+258jqiUU3cZc
YuT3NcQgAGPUUQFlRodP6gaiUI1vVOvWytNN3wYRRFQz25+gbp2VmEqupfNte6Mo2aGN8fwlwfanPFJ1
HDxuqs4c1U3gx3ZOufltWD+AjyqhPlMzrVESBMtp/3VdKDNfOzOli7xaQ19Unh6/spC5cygjLkGRMIso
IQklv1A7B+JIXHcwGSYuAJwKbnfgLYjTDuzhINCkf11R5JbNXC34uV+NBtJEuhda6IlSG58Ibl6xBBYQ
VMGIfotkTdH8UDNwi9algp9Tiv5xb3DantJS8aggFL8kECn5EFWbdP02geezhIs2dAEwMNE21QItXjHS
M6WgvbSC7jrVfFXBGySvmsoTWmNE6VCBvkX5JhToc0Ih+Tq8GiZXHnsglgCqZ+Ei2aAKNNPU71w5lizm
tgm/ucy+FFW/U6GCJL1dax1DifoYx/x1bSYMrns/LmhzlILt3rLvIQ7SZA2ZUtnWB0qUAYi88Qzp3oR+
6XzF4OhNmCPyKsGNnVULR8s36/PG5uddiQOqwPM6PnzixNh7y0QndvRiOBORVRDwS9yG5KdZYyjoYcH3
v0zSVUSpgxSX/fTAOb04IAjtQM8ADvmTreJDbGBqKty6dejMczZ+5wWRnjkreqFSpNyfarwiMkISTukq
pcvatyxiiuzNPQ8vn2vbAye/buGxnwoDYATAfrLobkgeAdfRRLs0Fe+EjWbjIjLDZ+5DVDxk/eIL37T5
OQuLslx32VnfuGeHrAD//N5BMoFCRvDUYLNF8K6KCnryf1ESsGj+H/6ktCu5LMid46Sb03wrkRf4N3Ld
aKBxyGqEK24bnkVqSzzjBTudRlPtyh01IV5J572DdfbwcNU32rMbcbvlzGzis3LPzOb+TqQKWLo2ahwS
ouDtb+eFkdMLwi3vodrQ8UqxmZxuKFjwCjndWPtOC/IQeYxVnCs2GnbOpy9iMEM5Qy8npD4OMT6d4/Zv
oghRBcqGIAll2DVuodIWfOXSnXyg96+zaR1nVOiWmIyByhBFkEJP9FoR2Oboc40ptraoynOOsHBHWqGO
C75MkGS5+nuJJUp5IKoSgNd1uUpZAYLawEcPQBzMHgrTVfRrCiGCGHYmgnPVhc54alOTFz9bd4Nn01Sk
FqC8FYY1LO6npqysGCruXAaA/3fgX1jqiWpkJZZqzUmF7Brc7p8H/0jD1M27TAGUAj5W6FSqxjRkQSxK
I0hemR8i9I6pUjwBczPNrrFqIHraAOpXhct3hRhmEZcj6zaQrJBsN9D3WhZsRiGFNfU1HHSaNP7tKjHb
8nk8d8ORJH7M4wB3+XIYx/l0ohp135H3sVb2OJmLqVi8eka4RU+On0E7ck7NDTuUqoP9aCEpDcWz5+Ho
zchpMcaeVnIiFFE67lXD7C43ALnJGk/ErrrKbRzymehTG0A+21NCcwONpbdC69KVeMNUOT6Klp3zwI7x
SutBE6T1G12MhwKFTF+7BMknVREQcREGHp8lV91443t+445jwriT1lQXKA+xRD7xgniSi7raOIqzYGVt
B804VDnaUN5OMsdY6bt1EaaqN4i03yPq6XppxXGG8/+AShc09dl5C7gR321+UjnHKYWO+yjnVkNk1aNO
bDLmxVKh0Zu855iN05qgQB9QQWWK5mCex5aaBsQGBy69zaA2NpeZx/mDCU4t0SXSUJ2S3QPYmijgR+KM
Jr5peDmYU20X53rSxLYbSOEeFu2Ovc1xN5Si5nIMqAY+CuCEasnrshUpczLlr8g9DBEy/d0Kp1IU3SiA
73WMFQJJvpYcWdS3YrgYX5F+YTU1xpb07roL99KoW1XCL3FvzXTLwI2rVrtrw8ZjiAZG2UvX0WmYdT+C
GpmLV5oAwh9eddNt0rVoDvPzqpHYZkZdG+iEutZPbyANpZzX26xkgnOraZ1VPpAy3Uym5TleTXz9X52G
L2gpy32hUykOZ+I48g8Iwy9EM0NG9KFv6FKW3lyojgjU//O/a1qBQwX/tDBFGqX6n4OMZOxkXHvL28I8
EE/fhfR2YP8PI4/rL7BJEmgOgCeQmaaAlZbdZnM5YUXdO/Ghx8LQKm16x3KbfkKRzxzloWiuR2ZGWFYR
EE6+cP8a2oNDplbIoy+Za9Io9LrJ2RwkWe7W/xGRQNVXWiXd7fqLr9mdHUUbPBKX319F/OxDjwUg0v1w
KJuXya0n5Ae+cHdul72jDm7ZAEs0QruMeSSfK6CwidVynIork7KYNhYAK1w2YtfpyGZwTLwM3QfhMaxb
5dlv3C6gcyH0TL94RrbiQv6Pmk56K5jvLqdavF/BN/ufmyHTkC07uaZfGJDuKTiCOIS87lbqtuJzJvPi
f7w4gn4khZVSSxd132Qysq74TXv3gFNdQY0omwss4Cc2EX89NvRVjIOFgmzOtGqnZVV3cykjBy2vzTJF
CPi48K52xUNXi/744uS/5VmxXNMoY3+FHYT7NQ6eKrIjUujmoy5okhugSUjDpSIf8at8vQehkYfX8bko
oJ0PUKV4tzQ0bLQfBOoALSmgYC7tpsSN1BaiWH1Y+6gV23mFE8OK7JFqKXMHLgXyqqVGkFo9ZeuBH/vv
aWs5Ih/0+o3YeDRo8gn1ML7nwP2LjTWyt8l2u7j4v2sdg0smtrGUCIwqmqDfP8u731g36DBSQIDweO3m
sJ0wTY/JHa7Ni2fNtxsJoSV6ctPHZyw8GRRwunVDec2XI5l1pKCP4fkVsA9hFj52oH8B/EVCrnbQJ0KQ
0Tn/2KYgpiMF/4KHmLWre8sc02a9dnQhaHoPw6/OEqAsug6XJLLgRl7ORvyidX+4XMQ9s3/dvsGM9X8s
z+WokRwfZ6EoDnOM7X2337/L2g3ldMluJFqIM8Fs2cLRI6ichUzFPKQEtfRauTAj3BBe+QXA38sNawul
Cl7rrAEIV/WIQppMNjlM28TDKx65m2D1b5u46wu6a8GUwM8PJbLwVacCQejJBCycjzKspsdQDPdbJkEo
gD8ppf+CLKI7tILolArIeNjhDGgneI3nRwjXiKG7cb3LamYvEusa4sAMI1Woncrf5s+bwut+tWmT8+Xd
1uQE3J9oZjvzecUO9/zpxeQnqkY/wpYMw+vy7l6awCzvXC01rxjYtJdfLuQnDXtGm+cXhwLM+7T9n572
1UjRiyCt3s3NH8gA7Sxd2QRAawbdtW+o3r9s21cH3Wnt8Qo4CGsbqapkSt1Ecebf6n8ntxqJRnNqdtaf
ayGgm7xQRzf9zk9M0Lmi0bTv7lEBb+SzoLfSfYwcgnATCvaedPFFbkKVaM38mEhVk6JxD5s9d4rIsMrL
aGYwcnY9Z9rerZ5Gq1/4ah7Air0tPu22gaUx2gVsekgVKGK2zVSIsAorrGtWjLyPV/7uz5J8Sk5L6myJ
P04EhZbyhja6R2DBiD2+YcQ4cbSEdHlghJkGBn4GJLoBobw5WY+pZg3XS+X+MxO2LqeCKosPuQRW0EMm
ucC82jnvUo7IN2tKvYZJMmF+o1gmB8iJW1rAowT65wXVVRlyzfA/1qgXc+f4pvL7UcdC81GDSMQ5uliG
ITdDbBIW8Q4jwAhfmY0qsD/GxxP3WF/YIGKUj3HmDtoAJLbCTQW9UwLygk0oCIwX68H+pXax2tY53jss
1yfzPoo03d7J06G+MXcz1CDKqQWGABzNHUrO5TsFx3zikrZBSvDW4zSWGCelyiDZ3QDoT7o7MlwXQDX6
jvJBF44jhkyVkpeOhpqLjiHkEd3guQOX6ITOw4F06ipR2vmvKCuQ8qDmaiB7RnteRi02yTQPUlJDFVuO
pU7wQZldIjZ8wICu6GzhC9/znFlUKynp1yWlJNvJfnB7w2dD7L/fh/X+fGQSsdwBe71VEKGs2qFzlMi/
cOqL+JJodOwCeTR9VZpDKXNnu5BCTjbmlTACEIoqg5XgxFRQp0rKirobEz+2XUypWcjmcIWmtlRaKwgw
giErkDlbPVypFownuSuhqOgJFHeuD5izyqxwMuG2UQHSHyvta/uf/+7deohOJmONOnfNmqzUFFX56Esa
y8AxQpEBYBjeXWyqPhxhgphNV/VLRcj78dfQ59ZEWFgGnRym6vcfxz7X9N4/pa96ol+FX5G0uZO27ZjW
V17yyVjznyCDlE+i27K9GxO5WvtI9fqFOS7pPO7qcOHeiZW5kqTfcjcXP8IFHARwACODZL3rQDPglZse
iVmOwiDl7uG/Auu6Sn2azSppwLKEqxEW4Q6Hu4gwWAguqEqriUHdapcOXdTnX5Pqff3pGiOm0Kaiv/Di
+NQ+WMfrGd5HL1eXQ0Vgz0soIkgqAoK/hwq23I9O6c3NAhciuX0yHRNm9dNtK1Txmi1XOE2QIZqhqhj/
zb6oe6H6cjA9q3XLYIrqvGaNNMnUlVTX12T7CilmVfipu4GU62QpK8qoZxvqe9tJaoRWPjntpfMye1ZL
mhqFIx+fXqLGQYlIdbozrp5/mXRiGEZEDbxX1opY2rKhW0VwbNbv/PR6o660q01Dqxr+fhaUyEnYqZPF
jVsTwvxhaxMizSSspQevG0mexQZaGrv7b7R65ELjpkRAxwyEnOBH4R2We1hlLDj1T0jBj085pb/dkQ7n
N2bce/FToGDzK49tgny40c4IbSbPlvoPLDVI0bccOf/+GVp6AnP2hno2Nf7V3VkMMMNDk/uP/Ue75fpe
5DXTcDrGxvbZzYFhavjpCGEAmjravO23W7y+3d4N98UKEFnX0WytFfZue35J3PZF+nbwUB3Fate0GhZa
Em4iaBLPJ+FeINTbiR2zoVzks8PpjrC+kGuEGC3QS+Tuz/ZYT5PAiS79LAO8mPzirZuiA5ZCNLWm5KIQ
bp1hDXIz0HxnFQMA0ftqvA3iA8aGHqSmfGj7lA2DNiWXZitBxfGzdp1DoS9h0qBAxv5nedTtpxJM0vGy
hZl1gtHY7MbnziqKiVEk/Fboiur+7Ek6JJFX2zTFyFBMrcwJa51NzBPiZP6ouarcpogCUShcbcyzIeR/
6gd8aiFUSVKcr3oW8bMIS7sm1bNu9r4XRu/JQmn9nehFHJBFCsPLjbd2akjt0BnUI08vp54pPh1B/QID
5oOWjn6TLBn1V8jg/qIUo/ADSMtZQS/wN7JuTBXVYCB35xsLn+sAzq3f4fQHib5Fp5HJTkchXnjyGnFq
YJqTiTo+CRIkyHFNiXEG6rvvbLMcRD5ygdtOLm4S6JvaARikXLK6+Ct5kcVprE8p2YYuRKgKIU9aDyY4
l3Nktpy4wou+jrK2u/pXBvFIUBUHgnNX9/jPLB5ipKPC0eJRBwEmTbWumgYpqyEExFNorrxcO0HjM18j
McsTbSDKsw+LTC3ddpQ8JgeA/UJd1vBbHozPvkFi+SF8Jn8joTze5Y6UiNho2X8nc84afAJEP/l1m73p
30XSwwkdR9+fPamfij5zJ0X6EQ30ZTvq1IhT63qwdkVUbc2CHLV4P4cDWlMjHZX5oe82HVYVDMeFCa3B
e6spH4qncxk1B6kUJck46pGpjFQOopiQKVdrT50eyaH9mRwXlcLTypKMiH/H9/wz6G5cZ+sZWLG3Sh30
0B4LXnKnAYcUFnA1JJh1Mgz/paUGb4vvxwDwFstCvbNbkp3lxXQl5GFTlYC/5IQ2zJZMOhN6LETGbJE8
1NpUWbuwaQsfKBMwqOAR8D60zQLGyqCIiociXeecdvHgFdkXCp5Wphy31J3b3FiYBCJ0zg4HqtZF4Fd+
tY+AZB9DxxBeF0Uetwe7A0zixjf45zzHhs3YkRGvn/s/OCIuzLskTxLMO54dMK32AjPn/sKvIG3HqjJA
cSBz9T8pJ1sH1zDXxhaFO3g04TyBTYvWFP/ecWeZOInYQMamQT4t+Tt90v2aLItdD+aJTXUMRqKjIBNt
L6c+Br/NbNAlZWGYrU5W2/V326hQMfzmqyXKhv5+mV3kb8h5aIbceWP6RN5peBnFS0AbOL2Zqe4vLg6x
bGegFunvyz1qwdo7DOLFVwhLNiQRZMo0J8irGBODZPr/kyPeK/2dLQ9Fo4nR8KZyhkLKVgnSgkGLY2an
TE9L+4zN5ZFmdg4HJexrpqBBUZi/qBJ2X0Z+IeorU4YU3KCGVbHeXwklElpyKXXnEpuPggozEoJ6q2lh
Tt8olji4fXrU9RLh0omyHPpLJdp2QqJ5SX0ESGYglS/IfwoL+2H7qxdb9Yc1FgujEj4fCspB/NjsHAU/
zZGnDHrJ2oRZHID3qMvCGKGhJFyYe9luVF48IM/LUAXiNOznwKFT1JzpgvpM/eAsTJAxYJqiA2cNNDE0
9YA0qZ0cnaZXAWJE1twk0zcNmktFf9K+jhnOrkOHWjbMZ7A6NQBRVtykY2nVqnRhXc6r/+DMb/hIOBte
s4ZZbtuQZMAw5zCBuQVncpUoIr896niXUi8atnEsxfURdcrka6P96Mdfh2mwCCNulr5fwP6HeUtE1a1i
54twlNfwsDhDOhKnNoNlQvDzYPKxGqqArUG4CPyBASE3b4lhDm5lDb1sFeRnr0aaa/swfWrw+obdtbHT
v/qBZtPhq8J9HCEAC1b82nkkasJjYwknpmvGrqW8jD2z6yH4LZ9gP2x6o4VSzaQighx9VtFriIkKlvPM
5jssHMCAyTbnyDNvzgVzhTS0W6kenQwU2QVn746ZFTCHyjjWOzHxQ/o8R9Op65YiFLl1PKEySF0yzrDq
Bif9RdN0lL0tDtDjseykQMIrWtuGd0aNOyjCpxRyyO0y9VRRFAFhu2ltfXn/1PcK5AUIcWdKkdOzWH34
3s0BDvZ7bPdlXs2ekNk95m9iLDfs1e780TfZlL3rVaPb15SBc8GrflBGMNP1K5uctA6cRqAZDiqZKg1/
wTfdxPa1fmA5Rpgd++rEsEMG1p9D5/mdJD/4htXaYLhMuekR8eCnBKKV8UTLPOl8mr/lbIuCHrEU64JB
C65AjcFzMqCf8O7nS9Nv3DNJZof3eGAAODvEo5oXj57sbjlp4IHIR4IDB3wG54TlkI4xh/oAqLNG/Rjt
c3C+dFiha9xX2G2o9JRG5K4G+WmwALwymDb3WYb9pKNFQUT6pCfF7wcnd7oR8sjE+aY3mdEjJaVyoBXX
Ru1EpewMhsu6nKnFVLQe+0kxo7hHLm7TlQtjBY4zemrduM+vNEFb7/6Rc1dI/2c2WDHfDD2FBC/6hjfa
klgvgX82lZCS2lP99wsvKUMdGctWrXY2l2mve7aqCjutef6q9BR6wum0BtRA6Soyt0PBBX0BOXBoH98l
J/s4wSTPWv/fFLLy5ZMTyJ+WL6EJE7Kbastwd40tjXeBDpwTg4KBwibh9Xps25IZlGqnl9eeoPOzHtMU
LvrCajbl9D6gifgoq6/qfYDzwv42qtVQOjyWHF8MuJcwsCduR117s4pU+GnA0YQJ8/vQTX9a6l6VCGsx
AU9MGK7d9eR54RJng1R53McLPk9Q9IA1VFG9lc6ZmxkSlFfy9l58X8H/JEtk33H6qe50gED4jCa8ge91
0P4XXeYzHOM0CzLiVH9Q2oj1B9GH6N//CUH6UVnAPGKBP/rhRtdxP4+LU2iQQJZXRuK7U4MoYKNbsKoJ
p2P3r7BRLZVD2PgVPC46Cma69CJXL/blGbiukStQ4nQpARWBkiuUctvPYjoT3qpX7nhZBl/voNAAHwwM
57oc58SBpi8FrDNtnpoi/c/4ujoQx2ZkUwUmZByZzVK61sQX7W6oyvRdSfgc5kjYPL8jrxGG4gSUDB6x
bXZv2F0acWqbSEvKfDzzD1A08ZDZ6nEWcrxQzrZYJmTuFJRfHcWRR2ad76UXOwnv5RVYYVgBSZt4AE49
R0yFKZ1w0xVfonmkTeu61kI7dR9DXDEJPipsyW3SoJbupEluTbKCADDjJHnMNdsn/qrg5ffNOapQUros
vXGFvs4vj4b2+/XESwmRnK+Ut6xumkunbtSqKLEdwgsb/BaJNsuteVfloJOVxeyl3AxAApf+eqd+UxW4
F3PnJ1kIjE1PS7xq6TYIoSKTSJMfOaaKDTckJPc7J5Msjeso1X+IwFC+cGwgotNkXdRyJRZqRV+kupkJ
cwuKMNYzBIof8sqt7k1KBqLJ+aI51lXTMjwnHy37eEMrujnS7kQw2NJduO2ZigW/6P30U1Znmy8pB9fR
3hhcmZCV4ygeAhP5w4R3nW4Uz1VaIluBn7ouISh7YjeJJkz88KyVsMdVijc7RUxCkJBQuAc3gyZeFlAH
4BExuPlTPOSC6MMgJ39OifJsuwBwP8xRfla3+rFYoI8d5xo+ncHXa4Z7luQnHWY4JISzethdpXgUo4hp
S1/frg2L7OC19124cdFHgo6xDuv99g3nhAyLgIfySNzSpTFM1bfFikE4eda0IEhf4Hr2racQYzUkE+te
7915Q+YRPoFeL3S4LWsVJE7qubbmFQdehWPRBecDlyeIffWs/rNdi1ZDGXaryogtaRUXcsV1PvRPSc4h
eAXHQiCXacokSWVn9OkCj92dnHkUOM3zXFvRwx+Xa7PwTNfW9qfpO7L8gq8pmgLhzC9bdOVUHt8AFWm0
2D5pACfpUpkyV/KkbLMf9BMvwGcmSCymhwtHX8g1AzUU6VmVr0JKwd2ON5HGTbIaZRIBsEONlfuOOLMc
gyGCSphYiLTWnFkkawv93x7p0/KX3kvNxwCK5iEMlguGYqNCLtu1TArmK0Af8hiyDfPdkw9pVptD02gw
5crbmu6GGWPeU/UahUVpwyf/0QX18ozevLw8fwpudjEGA52sGK83/LSuof3EgtpinibDguo6x6sTfYHf
+1r3gtL9J0mJPpv4o1EMVb9tqZ1wF2HqLOhddf4o682EZeI9q0VV89BoHTlbPjmmq34dG3fi6grR/io3
K4zgkmmfgqMoCf0vBGzDJoLUv0Hwc7RrlmbGCCqQfREPb5BDbSgEK4BsCo3fweCLYlBxLstsSsF463XH
6BN/R6jNMmwCf9gpFq0lzW5W5BboHMAHAYxZ+FW03zbQuvJhPEv2jfQ9VvKG5Vki6j1oRZNtRyRbVMFo
052N+Q7epsPPRos5B7wNinFpQLzJhANwTNgHZK0XdlDAtV14a1L8rxL4Mh/uWwgkfkFzNsXz25cDVI3s
LvnIm9Tq6HGgFttSxOBKG1jI7opBJh0P98doXbPYCvwy4AWUyLFmUmJXRGv4o6bXBDI8FivbrRihGPFz
hwyYRs3ZqoghJ/+HGhKTa5nW9yujESWXFn1jVjVAAMOAEStVZ/bHvS5CgSo6Z0tUOPlKzwDuG1P2KTXw
lb9hZpLeR8BbO6PVm0QDISfZGaoN5StEKvgJC4i/MKvwG8TZldCbIqm0jskL6ARe3HBTTx9+WArmGfNG
JXFVGXP2xHdNZVB5gnUfCRF5z6WRSpvL8FMwUXtvX2wxwJvhtFLvh4PYQCL5XbSV807CAap7wBeg9+lU
/KP1AdfBmkHZQVE9YmsLSJqX572TComTQnL2KSQTG1y3FVoZ2c2+DganUBq7oftPjkGJyR+Do3DFoAGR
QpLqYzhzm33BybIUr8gIXTFHjedCpEZGYmz3UYNjjwJCkCbKfsJZ+m8J0ENQyJmfoXBkrk39ub/KnvXS
UEaEd36l7pTlJ1eylSz6F+6Ee56gg9wHGwDgy1QpAxO+O8cwec6Nvg721zDags/LjRfNEztgx/P+Xt2P
BzfYx2oFcUSjli5ijvgoq41WiYy3njPGQJfdrIbTpbi9Hl3Y7kTXRC2y2hQt0ctgqkjlbmxKk5GshIvr
62yCnOAhScy0aGa/LlcJ6CZQDoGUGp1MKeRHvR3492Kn9jWMw69F4hagabifdxDplLEyT6Lg+6lAEvDE
zKTtZELE+6W6mSwdFLXULSSn6JQA6Pa2wQnU6ovg2L1phWNo0k9eYHR1avIeTRhjfk1gmvec4wgAgRB/
nz0cKb2dZaEQj/4vPwPhDGbwyLH5K3H1k8E57KlPiUrkMiwNV0nbhI8IBrTiYvjXKJ2sjqTBJs7hfK1/
liOX9JKjxmL/arFnGONeDrkqrXaEqRBhd5tVXnhm0LV+hGFl/U374FGeCC4VXw/ynZJYWbZhGwfbJDXk
askDsj9JFwuJmqGktKDPX1FtdQsiBjopt9EsiNrjrhrGHSCS50JU5qu6lpKv83itnXn9v284b6v5CC1/
2tNKwRe51+VPpxbcsXqC3e4kaVYCqndbug33d5ovEa2yjhhzROA3K3h5AGjRARcZISLiwOzh1zHji3Br
nOTJYbVZvwqkWYXH2V5nXPbJvIyr+1fj1UpEr/Jwgh9UTMOFdSyqb6vRaXvZwOr9DMeY4PGpbqngKN3y
D+YVHoZFEeXitPn02RAPyi6mBVeMXK7xZcnBTPOKdFfsKMHbiGDx1K/KGUtVnOXxNSlchRoz+T2NbYSG
zAxM802fugXypSUgu8WrOF6GgVMTyO7x9UQa6cYxTgE1D5KK8GcPEPOdnu2gJau05Pf7LRveHPiptDcg
wZ6wR4DuuopHzEj0LPgpD5O4yNBDnS5vMI68r0wA86z3cTPqDKlAR5Rhk3vyB+8ASFKHb+XqWHi1ajLd
92lqWqFUBi3XbwpH1U01jugJEmsKtl5pwID+UbQLEzoke4ueB+NbsF1/6u0zn1UCHPtgAB4ZIyjcyf0u
SiTAZRTYtRAg1YNU+7sZqzM/QUwQuHs9xW4gqh9uGPYAQDgEQSX7NjXsEis7MJnavvVyHwdW6DEeehRP
YW1VbbItuAO5B1j1fQuSPPD/OWN4eCdfbYx/OZvhJnZigz6ByCa2tl+4GTIjijfXLFBkGkhZW0I2FcbC
o/GDEOQrgzmM94NvVeni/auTYBz1QfWVg7CVQdLk8NzJgJaeF/irHCH/5MCZnJqOGW2q25kO5nz9jiBI
ZoY3UAwZZuS6vG55jwhjErWWzuwIrm/Skt8JoLRUzdLyepD8gNP75GZmRB5o9iim6t1HDS6DAdjiFbMW
0f3bA+jXyjxedLCxty/PSE0658Qc1gOXHgOyx51Sv3POKQjhpJIR8kEzm1Od15F8h8TgDKVFpt1ZYQQ1
9TDBVhPsg99rfbTOWgCw6+UDHUuUYCcGqO2GecDtOXvMCXOZjhhZL7xFrCcIdwwXcGK2SJGGuR2vfZUV
+dzD2E6FAxl0qnwVW2Kp7MT7UxRJAvPUUdwX8L8S09eBSJjLpKinHLmhqFosMrZAJ4R0gf1b8VbeHJZb
iNnLO7XUa142AowosVGOxSO1aUKL7R1tc/cl3RR8aCk1mHAXR7GAIn93Yze0UKgatfqV509H5bXFPjOu
20JPBKkjEUdmFVrYZU1eK+3a2FzJlmXj3TIAVQsOqGrTJ6YYrcMuomY1ftcuSsxANOEtBjCvnltVtC8t
w48CiUdwVgEwFo5wiT/5eKemhgnESbnDACH5zI9yrDYbOx4c5QwZ+HEDVsT5/1g56WeYfPEe88rOUxW1
OU5GdVehhXEEDgDXRyGJ2ghMM6SaVX6ZC1HuQ9Jwd9kXQD3Xya/hQJ+zF+YLyqf5Zdfkc16M8a99Bwxj
RMUMHK4moPLbmRvw0wJxeGwS5rP+1NSEazyISu6ikSm+Hv6XQriRGoCygdQjU8BhFcluzvLqGTGUcGyY
aNJyh3qva3bNuXeBg80aCiIwOhHV+Bp5EFMnx6s++HY6c4WRczuVO304Q40I8I809B2NpIO3GbXmExeQ
6nvHItwH8o5X0XLu8BygvVsBzfyJWBpf7bY/YPoqxTj+bm9T9kWchuYeUwIP+jcn/vXE+5M5ygKrOgQZ
9HzVuPl+9zPUZ5vl8HaV+n7sxEmMJo4GZewcqikuVbi6pBjemYtpgJJUpMy0Yh/QqGzOXJPZoTYp3YRL
rC+bpVQBjIH51Utw5fAYiEmekpaMokYnEpZjKchZsKpyobYEsvG8DEcrrl6LRvSTCrznGj9yBWI5kzAf
PZT4omYNadyctfI641PNbL8FZTKJPW91HxuJa3GIOOjkvEKWSQFarlc9qjdDQD3gw/rmHz5cK2rRcEl3
ph9+6qCDX1qZQh0BTweOMIyYd+amSqLjeCTmVikbD4b71qwl2lChIhFSNG9erbYYYaialdRpMskPdNnZ
JX8XsncKkrfBAemn05aYO1LcxP4uZGmlpLXWiB9TXA8Z1oeQZ0qDsiZjM1KNasj7GgyJgVcIAi+3Ldf8
74NNxTRE8wgecVE313aSKl2aFoboRqNlvVM/IbUmRK2FBuIz/cjr4s1+u/+Di1uCVwU+mQyNCNMF4TDv
NrD42HyE6V9+xP1686uoPVtA9YbEOS48mwQQrRwr1z2CG4JgoxGL8LZ1Weoiq/PCjOVpiaeeCfqq6OMw
+Vy8e3tjVdGDzv5UvBiuupApHaX97SDq+bGNSv2sY2rqlET3U4GAjgRjRa6YcwfLlxbk7FGNbOB4mvvQ
P3QOfZDR873kZ5nzYC6Df1ZTYbPOu8gs1l956mVZ7C67KSDYzR+pJoIUQ3DhSguqg+Y3zFnmkKFvqXcA
T2f2D5MJZkZfaqdridmT8NsD0Fxg9zCMA3sJwgSE2foMmg98WWDJxHitLBsorZu9RCy7PLQ02lRD0lEC
ZIqUO6GfF83sgAlbcAvBaEIUgLN6h4VCIPTnejdNamN7VIsBtDodVrF/z0TvmhEbTHQvpgaWZRjjcS03
NQfBhfVf0hnoz/f9eOyQdHSdnSgUxF4a4mY5pFvpfFI7HkD4++1zyLprO64Elw3+n6O2GIaNxAOemvpd
god2ZsAepktXdeB1Xy1UhUu1q4pVYTRD63b3KnRf4nHOs4+YCcm/6FJ2yobRdWNpjimoohN1cJkknIPf
v0X8zvMwa5yDhJXmD51AtaDAhGWCEdw8BaH9IsDAtrejKY9tbNQQIBS2CSusWfNiPnaKTKc/J7C9zPva
sNNLeN0NYHLZtadWteyt2VEmqnea2sk4sz8fdVukkK/FitP7VmZ6In41zkxP7uC+w2zRzEH/M3GMEvko
zhjX/XS+hxA6skmuVLicrq6ArFJLzHkXpyWVw5EzqMMn8sjsLYkHpNwkjv4YTEdEP2rZU35Bdc+59wfz
GDCt5cL5QHi7zcILXHv4x3QtOlqJ38YB+l6jACvWXKtWyPtC2y1n2uUWgti9b7JMbTdA6c5z1AFnbOOH
jAKhn/tSx6XBRZ4UN/mHzbq2+uPqPz6rqaA6rSr+Flo2kJIUSVFtK8GqrIsnSW+de3sc/Ac9+eiHWnhv
3fQb/XNVUj7TFbM/vO8TvFhdfNBznFM/L2nIX+l/i0hPby8B/qs1Cs+JD+hGrOEP+3WzSjQ8I67wn/0b
6NHRGRhPCgPtkudgpzVlGFKADN9Z6DCJE2IbJHlg0qm6agLvBWXVmJVnNJjpnUul+kScwFajJZVY9/OW
oixhmxZV+82vtMSlHceuMttuTTpz8hyndF9x95inw/QjMHlJqfEkngN5vnzQzTVDK9dZa+46UtFk+GrA
jShmNHiIX067bw0Np/jFLxAEYOyJuaVI324GqWOJiDyn4vyT54imt0e/9ZOD63Z+FhwRP5EmbM4IOPpQ
mBy3u2vbz5NNbNLE907nafxYHdKL3wMKada3ennmzTCpQSJKpDBZ87SKJKuPCcO8S5JyEIOgj5hRO1D7
4yLEKz/hPvbF9shwcwiqe52pF4dbHZOBLCX79QWLaPxDZy6bbk/7hyRoS8KgnLavqb71fgEXRGstq4Fq
Et4buQBwWuNd3PB8cw372pfHMSwhbNKzpucKTKqdPl1LWlBD7goW6dvIN5oInznnLwQ+ajbkGnkl+GBJ
ux9xKnSgLA/M/PepN/drr+U/vZMcu57AX96R20MsmPTIutheX52Swi+IFN8F9d9XMtcQsl/lVgu8+7G/
qaJY47QyRL8YGQVdVJ87v3MoB1OHEsgbT6IB9BZI9dFTIWDoM+nhSdm0kK9EG6r91CPcmnRB0itVE0w5
GhzeGm1HXMt28jX5eSi8P9r9g4SUO3rL1SxcJsY0iXmoY82HBnOAUqu01OjUPx5UxlUNoM6nmIG37wtK
abxjX1KeU4QEcr+fLU+9I4BtwQ4jb0uCUob5I/mlAWx8707YW1YsrtTnD1nyavEjrOYHlThpV+nx02Hp
Cat4UkpeGYOLIUUb75/gBADN2nDEseCDifDpbPsNzr2yDXXSX2LEQK1Bw9P73vlNc0nLxp9UaY3TcViD
/IMGDBglGao5HaKWmQ2QF+DvfnC8rWG9eCwUciAz77F53kAVQ8F7Po02rP/e0+1I7T3Lx1aXfFljpYRX
mOJtFP3m2WXdQc52etYZ/g4QACxg3nSPXphQRJ1mq+EZ+KtFTCmHSWsXF6QIE6SpKZ33zVk9w3Aux6X4
jgUiI4OJ3yfLhD7PSJTMFc24tMr1Q//oV4fWuYL6CYGjdOFr8FpbAvfeJqJk2ft5/O+LRUMug1JadgBG
iv1KzUPP6XPJKMGMxBJaXe9lbsucvlUW9KTv47OwKUa2LiQdVk2vX8e1HUo8xaoPL8ckhEQHuIz9Lp00
3m/DcISIGJU5y9NKdXwtB/3RrGuTk1xIQ/QbjHn5FUcjBxdhEgWcHq5bFicECal623qIoI2IZfDN1Ixq
EYsKtzX6PKIXglBVeXAPmphzNYTgCWIvVPC2hnFqthLODplP/SwhX0dQ4mABhwXY4XXkxgiECL7rHdCw
VTWmC5V+QUgPCQZsLlR5H7hhFBN88s8Re+WM44I8evkf9c9QB19nmDkPqXECHA09etT7IpkXxMdJJolY
sFuAOJwYpRAtaKv3dx+kSv5VL7NJczIrty99qjNyZ/1CdbG0gPEzFun6QZvbslIiL8XFK0HTB8xrMxBx
uRiGg5earD0eBAWo3m5ZF0CZHJhycVR70Gr4Fc642OOrwAMX1eMAkr8dMivmiGjhMfLhuBIGOWQx9Bwp
tbsAeSVG8q8dDpAccVVTEAnIOr71OVlEKKT6vgHdy+spkVG68gbIqmDuJhWw4g1TBpGiqm/+cOj/2zkT
dxDJ+4wB9xyKs/2s1IN6Vc16BFIp6yDHIyYfrGt2pnXcc6MPhI+DJ0jEUNDdapFqkswPg5+EDeRE0QuG
25PxrMrlwdBaRpatBhD/6D1hq2JtpI1XfhZmn7fZleM+qOHzgXdeaPI789PNIXYubCYj/U8EWFex2AmH
dei9mCbkhSi37p3k6loWZl9LG6nWfaNVytUfPTnA2GRiaMF9p0a+akhPGtv0NBxKN0HQiQz+QjCZvRbV
FVPvk1pHcBLslPNyttWCNeCR/awET0ZEgOPIx3fQhDZ69kHuxA0BRolD6IgfJV2sAwmcAwN7p36588Sw
Cxcb63L4Ru0GrG8vMNiRLFOh4nazI2TiHvOagfRoEDmiP3nc7nFKUhlEvDXNl1XugJDXlIkyM+JT/SE7
F4mRhYiWQMOb4I99nOdnl261fo9SVpR+DF/JYOX29nHxKnaGUbj9lZkp+awoD1bEysPrj2Eu6wlcBki2
qhzoWhmrx4krZRsurP/oLVzKO8wuGwq6jUbi7v/L/1efDcrJJFvKIzRayic9hR6s89nNbS+lXa1XMUYA
9kzXKX88N5HJIP5RpJwq+GbElq1rHih4xSe4n0W6H93kuZ1XhyOB6+mHhDFXs3jnpgV14tj2sY9Gbmty
mi7mFUyRqJ0duQ6AskmSuUiR4qsCx4S8i/0DumJQWHnRoW97JhHZxVF+yiZw3M0w4ADJZ9kf/FsO6DL5
Yg6IZp+S3CJj/zSL6r134+8BbGH9/owlxcWKqwgYat6nvj3q2NZEOh/9OAWqrK9MnZ7QEIOa+9i2oF5/
Ck/KNfQZy/kcUhn5B2LColkS4OTPMmjaeycg+Dmoy60FcL79GfEfk8h84B/rkUxcReSXbjVDdDpAoiIC
0AOgJb8ulMv76Fivotbnr95EllX21TXX0nTHxPTMDuLd+pCU9jmtL0/IIxlJjboXA+iHqiZZsWLNbRsk
HAWinC+q+f2OVyOGkqFDGls3bX9yZbfGwQWq9VY3fpaiwNmqASSqOEFwNDpCT4BjJcHv6AI7Pu9g8JJb
KLkiWQLblIELXdrNgQr0HNoKpz7+iD13h3z+2/1iILA4+mRBqsFpv7JK6EbEf7p+GKq3lGpRzGx+Om+S
0rJsr6Dy/GL9Ksr+p69sRAVj6k1sjBVH1fSc7tNM7AWbax+xCTVL3glcg4fXojxde1K7n4T/1RAyBkzH
Nf6mAxWrXd1H7upmit7kG1recUWby1KEv71XLiJURxeYVwOBZ0w315KjQdMz2v7L56DxHGvRZBVoXr4I
Ug4X3otkvjaD2YrJL3v+1zXYulWQFgcZUB0fUvZ5FwtJ5Ur1hYUMBkeY8U/bxvKpXqJvwASa/cfDQr0y
MXUrTRbYCGNnpfQwVBEP3/RkJwm4tanOsCyukscT20/cdAhn9dVCdL8SVtIKqPbRMPU/tq1i2MSL9jkw
LcpoUPY4IQ+0ujEDZWImjEech7DhHAwik1juxeN5YbXZP+C/ieM4ndqQRT7IviRc4uq3LdP0XA7+7itt
u09z2rNAoRXl3cLu4G3tzWnbf7brM12jSzqBAKN/r+KM9emI8+eVnA88SbVANZy5be7hv1ueFKfwBPOm
n1M9sNcVy+SSoQzMSDQYohUFp1xDTaeuq0GuNjLYphO4/zRHEybJnFeVywPXDDTQlmJcx5lbCHDntANF
ERPydf7xCIU7XUa90K4JPp2+kyL9w6szXolZrQc128MaGeElabVr+plomSFDiMjm7uciN49HfPeUbhgC
MSK/jI/3yj8g+e592bMo7cEzO/J9Gi/HUK9rAqbytv2T+HQUPq04Yg/2yjsTUpBtkyoFl7HoBL1TQnNW
wcMV3ru4+oGWTKTWUXpxa+dli6GYqBCGbdztgxP6Zq8rctiMsAT2HbUJlfeo3nlbkB0wPfo9GObO7vwV
Ku/jZtCSTiqcInyTuftZQ3ageKVdzkTF8dG7cZgPps9Oi50ZBYILC+pwFs4CCoowyKXXMMT+lLHT5E6T
l80TtJbKusrHE631nJasGxBXZqT9RJnb/aPCpha5P3X8bA0oNqKgEPYwVnedMqx5c3eR4qG9PK6Guz3a
BDUHc103P9OCGpcEkbbGIMfzc8uTDf04ZyfNk3MPO4y/dwvhlrjJ8415pkh7UBHHppVGuSlO4EldBfQ8
esiUgR6CoV9nqCp9n0SWfARfZiFyd9X7YM9AXRjdhmjIySIheUwzM3/d0EffVkIdDX+fB2UMST/9idYu
CCfqvazG3WuOj3jDJxINkfF2nL4tDPGoeYrxJhAKllUMLs0Fzs2BCQF56t/EoWl3J+zhYG0nr7YpBky0
dcQHWDWC6Uv33sioxPHwvDkXSJ3jKxPBUh1Vzg/jNQ6qWFIb2N18p64X+FJbllkA77UzTTrmaj1wB5PI
MrJwSo5ONSxGXa6HW1SrFCFPa5ibRDAILpUTJ2erBKC8CQ8BWJ+nYeulP9BIjUi9sMnVLfmCxzf6NncU
uM9wRocLzXr5QtIhR+ZpDgUE+SUVrbGJK3ngcwishXY1wei2zqqy783iNz8W8ILkHQQdI1/SY1JLJ0OJ
NTR7ft1N6RIGlZpYplktwHKdk3xpTuXQzfo19cS9OsEvXA7land9tk6ANe3vzmmDYe0WxwKZ00MEuWs8
Cjafd5I2JaOin7CmjdbM/xHi/HGOIHEyHppBDFUcEBuV3Z1Ik9f0zG4hnJ0JiMTUjwNspEupQiSEiqC9
vfNaEFFJbJ1LAIZCg21u26Xh08hzoOMy/CYbltSI/DMruRFRe7I9F5UGD8Qjz35mDRkTArPe3kaG6/rR
IhLPvCbQGJUyDlACETtf6xXDp46Hlsm6jeBd8MCJteWDQGwu0ELvhKrop2AeP0OBCGvCeuDm5zahzpzL
sSnaPrfNFY/LH8pD8pD8wSc7qn8bydHSbxsu7ki6AMTBfyxFahTJEJjstp2N61NgUMeVNQEqy5/3VIGa
l3kYuFtd/3JS71GXZTlqqv8mEGrcYSHKDKjOZzshEP8cUV14rX3ixag8vmJ9w/AQFZBN9cp9Nyt/UdAq
KlDS1ghAYK4uNGRnuSCU2CrNyHaQDi4OINvGA0O7Ee5RHb5U0ga+nY5gMbxJgfq3lUekmEcb9sZjspRf
KDB/OxEhITYyyevxGoh7UPZmwqIHqo0jUZ3y15eSqL2NNXq42HibHEX+xLpGRSCda+o4JQArNr6qMY/Y
H6ujuK13tWBmK0aH5j/YE8N0+jOx8XP8MXh9jKcHBRFFNeuEbCVvy8RCYw171DcE04TzihqCRCDGuQ7O
2NntWLoJGX4VW0VC/7iq5pzPi0wJFyA28FKoUhiqM2b/C80dJwunl3SI1RRqr933cwIN7w0HuAnZ5+sB
dYhzgYX1pi51wP0iXriEJhCowha0nRR8CnPLQmceQXq0ZzNL9ijSzoC+NO4g6stYrl6zM9CEP5SKpHgd
fKYmEu/HsbRUR2MnvILRBKPFUB4brh7g52cx6hBHhoVDj+IDOiSuLq+/U1rrH0EOrAlB6cCAgRjHkPBn
CV09WiCJZEaF9ux4RUFDH6lvOZ3vBSl30snkvkoSVAU5tidIinKypkfLUDuVhg7/0Ykb3gJC8kpHgw1p
jkW4jOHZaEqJTyj9qnoswcw3af7RzK5Zr5BHedS1bgwu0l8be7J5LnOKHaZI1mPVeqQjKiWE3A+E6t+5
GF57d3J3gLZGNf7LipM8o1xr+sGY60+owwc0I72U030ZrYPJ/poAIxbBSB1HAjHHE6ZLyoAvBkQGuEg1
3bTmX2rZ8Wyb7K4YbcjEODcxnE0raAPPcuswuBgyUwk0U7DEKI0OwADR7S3OnJQfhPQtPFda6DyzP72k
bB2DvZvzYZgI3I0bS/MUU96ztHNW6NQtT37E4lNmlw7Ue6knMXTMRePAL1xDcIcgE7lbGBAe1ZpJa5dB
hVGW3hc4MpgY3CYEtRwRf9V69+PW/X215OcNCkdR5Xhx7G1bDYkrOUfos2ofbGDHvxSq3B8nPXYE+1ET
uToppxg7u84Pk9xbTFN0NjJUOkEAKy6373rFrpV4fctcV6WQyw7XApKMABIsKLofnzJlB39P5WQZgOhC
HSrj+U2Q5d2PpfaAwWLwDoRL2/nitjl2KjSvayKb6YyQRwc9g+wXfEPGX8zQRSVKJQhs9muIFw3DJBtt
bDpuIaXLv+1OD6d7pdposDnGr05sznAhcLvOxuEebpoOIaiAUoROMJilFaAIRwEtYOmi4qux9ckw0u4Q
/nOaacQo54MU2P3s3d2SpI+1b4sjE9Yia7jvbsE3/5xKG4AvWzfV+LE7xF9TTco9dtkonc8KI+iJw5PO
nplVGaT7Bykza2Z3WVrmNevP4tMi4qtQavQUBcGjM+KCLRXmtEQsXVXrRl+zi8woUaJLZkL8wjUGrOpn
hfHKD2Pu10/tZIfFbOtZ6e4xhx78YZjFwx4CbQH0OE2pniOM5O/KDa11BsD+2KqzXAFG0ae6CgLCQtSq
Qqucj6TsHRN1S7gEE94s9BT8iiBAWoNG5p+F3LoN/z+LONVCVPxgNcouBNIIJfscniLtI3tGzcMAOxXe
uTrgdeU90pR8lbcMDr50j7z/qnLq3Z8ILks3twGEJxITINmOwtlrBwD1QhHY+8bRPJWkUikeGsfHDHlz
h/SxnnSeOy5u7wgZKki74rfwNufr1ELnb5ZOpPD0KhBKfYmEedPf+KKCl1pf+iRI2FUxOEDoLuxaSIrA
V1EbpvlzK+oqx8nublNQSOPkJMkE43LPqE8kDGSmgTChE3KvDNCyVVVkaW/i1cBI7E9lEfrqAvOLdYMl
7k0zaB/o8QQ+7ZFTbb9IFj72l0XeWTGj+zCW0R45ZtMB4+amAF7kM5z+KLBYwhOm3dOlFlQe4NfWIPL5
AptoMWNby6a/20EH6Lqf0oCo9bxwJ4vZca3XjXNWLgXwVAMJLfeMjubTFC4Bbvr24W02RjWK+0qcfXCP
qejkaT3T9QKg7SZ3EroAUDzGcU8mqQhWpBRYqm5tNoN6mfCVSmyG0BPiSfwinMFwGDt+bIx12GAW9tRH
DNk2QASoaeY5crnFb4zXGdBZw8zybCW5WmYoQULpp3/H/yc3PbmAQusNI1AlSauAEer/GLZtDTZR8ESg
dUWIJrv9PwNp+YUcy0A59niABA400WlJmQaqkrWN+q1Vrw5CRKB4YfGCCedumNGqCo+Qyyc4b5DPtEw8
KXX6KTzTsCldPQlidQ0SFCr/mx5Ig6n1wIvq+voOAelmKpTMjQNsGRUmgBgF2mmyjF9kwQYOnbzdg054
6yKskrUVEpkvQKp8h4MtgfCKv3efAT7NQRAR9d62BRoHHREnl4JPXaAZze6uPYlgroJ0sgUaTpqcEzrv
k0QU90nRFoN2ntTrZsSkf+wNZuvu3/RAwUz158SHKVdjhKDe7yMmyU8LH0c94d0h0tRZ5Tg2Cgb1lJ8G
DTXH6r6o3T3+PIlxySYwsu3ItHxrrg6FCpsCHS696MrEWQzb8NluUl9DLjZiB4hkLjHeZHMpk6eLMvUb
PRO641bv+XVwbY2e0zmGQEWnxUmxpgG7gn/Y20Hufntog8Q30mRrDAFA+bLbNqvMNbaZf09fQD+aqGmJ
Gzj+b4RQwAoLnnYuLvOMEsSKPZs06fkf3iBqx9U07OXszFOw1dvPBqAiq5/7KTqSVBgWVYzzAoDPLd+2
wwG5lHLZKQgjHhZr/ra/aqt5AQFgeTMUHYpoVYL25hcaaFthD3C4stelbCSkgsHS2glUBELYBl9ZyBct
urVGIO1zFUK6kJQ1RopAdw3XxnzbfXS89DzjbGK4KiCgl7NuSRrGOR7i3QVKA3+BGRoVCxotT8EMKm3k
MJ9J0II0Jqnzfs6ZCsYsW9LjHlOupL94skCu15C0mwhRM6VSkMwxKneTguDjRd+MkBYVfP5z10wm2SiQ
9SgWwNW9RxY0lmnwNVRvrgZra+vfegApfSd+4msxZ6BjQOdxSAZLvDxFyEzEP7GSt1wQbCTHfmT1rkK1
JWsPRFnBTEaItTUFzx9QDJczRXmacBTU4eFVxCTOvfk/0wGKZs8brxDtMPGIB66xiuydS0G2M2OvscY7
PrCN1PoDpNuqpu1wgqhdz6wIUOr1gXK/5LVkKRIqYRM0DRGWp2KscaFvy32UYHXrFQYcDFK/wxlQSRz7
1dVZHJvrnj3KldyKtW1e4WjnwVJLsDWgA2yIR4J4FrmwKNKa31fghkeJG8MyMxSzb9tDdGj8LeiTBFgi
Ev3J0M76wavYofwdayKOtjZiggwZKa6uZncxl511nDr/GY7UTWeHlhslLtXcJH/j98bgHrVs8X9l7zvg
eBEf0dV2NNq8PT0dpQs9VjBWpkbsQxL9mQ8mppC/aKQvis0YnG6o4sI3OEY4T4H9l+tVWXEBkAvradEY
f87p2pgAxb/2ixRo8IdRjk+MHYYYtxvCsvhTl0CYv6vMYQt0+azL7btJoO07L8bUaubt/VEUQyzgDuRy
Gk4uTqI+pb36Yyq2J8Kh63LrLQEnwOyFOOJrN9Ab7p5eFJy7scwIQeUlj+VMnSzqCVdLfogzjMHFOs4r
ZdIljzjeu0JC+lW/loObqzLQs7EtOlJY39vZGiT7bB3I0f9DLieETwgZxZ126WwyXk9CIavGqAUfok+z
7dlKD1GmtuLFE+AAWAMqB5bdVIkQwv8PWOsgzkEVArgEe4bR5KI4hDZd0hx4ThDzT9TK5HP1lRK6yO8f
wN0ogJlxsPoFApoRpZtTEBVNk+8ykMMF5NPVXkGJ79UkA3WcTBuj9mwS5ecR+71FP2kXqlp68PEfnGWv
uZcjJjuEVCQ4fLGh4DHk40ZBe3HRDNxsDdoCJVmpWjc9cWN0/Upw6v+SStmDhys/2XuI2V3nSPROeHgW
G9Z0pwWtKU98elY4Zzuvv+5ZHfeKqlkqqFU4x0sKZOoJ8LJw7LRRzl29lQBGww2rWBdzaD4vWfI/qL0f
S6o4tLwSwrvzJciAQuPW22g2l/DtxM9J9jvFxyOWkaXs8YDqNzPGtUPSqxsCUjJI6PV424xJnbdgkqe8
wHsR1BZ/LZbYaHc+LWReE9jmUlM+fMoKdFXvzUWRaO1hmOduLm1ajEPusCInTBwWw+Pl51HSBWuJHA1X
t4eNSZAPBT0adgZtVqFIqKtDbMItE9mbDftgou0pHxbxgkhaFfVNKq/c7PGTHegzP/kBLOKkmOU9Rvqx
nEvF5EnORihIdQq/FDyRO+qgCEWOE7858/Cjt6TfpyhQ8f4jM20UxXhr36ncEf7922WARiq6mkEt5Ad+
Eb39tD/Xj0UL8H1N6L98l+OFfYQ8JReuNiv6PgGmpj/CeVUczeerfInhTiaUH4JF8dCx7mxvkt3n0+bv
Am2RWr8SaKhyf2uRtCjCKgTXsEAre/56VWBEy3IkHF9MtLspXvYUf8l0pCsibFrNlbEe8u6Ad9YIIWHf
rfVZKoYzBwJG9kg6CTeumOd5cIX3sA83LqpaIhd18U/pg/tDwU4luyPVCDGDSvMJji5N/R9uW0lVm3tx
bERhx31pEuUYIlEnVGm4Q1hs11cXNXQ37bGsPbzh3M1gkvY5jBA+aZKAvPh13bOT8qduz7xVnDk88oOk
FmBH/MUuaRsaYYGX9e6YRd070oVNsvcCs+QXXP3pR2/QNHQZCd73sMBfLzZlA4rdjqZjKJhBACBPIv8s
oIZM15nY6+LSFWVnmzG/YS1uubkKiD3UKc4yhvmlD2y4CEliz28Sa5RIqrRACwFkkwgFATqMHUlk62Dq
MLUVRm5zX2nhyyA/6w4ReWAV5ODrkyMaQbC3eDtIwPIwzayFM9PcZvOYdlTnSjVcJEGI2Rb1R6MJGnXN
9NkDIsuKMV0QdxXPITa9BqmccNY8ZUedmMt8Yy6qEQVGnCqtk7IrhcavBv68J0NUZUdleOPQpuXabXXx
uLW/JYpfnjl+5SiTAPoOJMexPRbevlYb9LKe2WjJDMVmymDPI4ZL6zvLhHaj8FFhuwTL2s+ZmVcQyepa
5vVHsE3rwcJ29E3MQvyEobkfvfBYIIBAbj2LUFTj/ymbnfj8h2o9nAeKmPsbkHFmdPMamBwm6G4PwDxk
qMfDCgMK+BdNhcekrj86yyZCCQHyzjHtFbRCVpvJ8NRASEQQ28/SW+5dC33w1DIAp0oKMQVN5zShokoy
HDPDUC54VBIJ4JKW10asJ/AIF99Z5G1xv7FhsWblymNRuUq3pjcGk9tGCWZ/APeU4fjnDti+WLH9j3KM
rUQTeGdBcV+crDkUKyeTubw2d3IHziQn1Tl20tY8UGc3vmFiEaiPoHw00iH1n/VFI1wplHE1zrPeZxTt
qaDUwLIi9VJW93F1rYglkTWsqSnGk79C4dUqmLaCtRlfCRoTJUAs+U0W+SHvec2etHdB+VEvMDb9X1Oe
S0obIbRxwhNsfHFQjLQvuTTbEiWajLlVtNZh6+6zO7KWGLQV24E8tzUo2SUTjRilAgjvk1prNELOToLT
Avr+MOrs1ifKBjWeL78Z0OsB0/hCNmKrp3b5G1abU7IADB0zqql7iK9iHjFULJo0uBer34lKdtfNBv+r
lJcYJhVTFM69NMTVt/6kTiN/tlhAbqD/UkkY0LDN8Gfqh0nCM/95+xue7Rsy7jSf899TUmdtq4reU5X4
zItPUwu5yxQBkzGNkq7PmFeIiu6GccFtFn7jhQ6+32RUBnTPBZyCMjxzrjfJz/sqg10F8eJTZ4QRruoI
XzEk9Fe+YEdB1d+vNgOJ1VymS6oLlECTkr/vC0YK8GTWgDm3jgylbccP2PF+71O6EUdLVCE7ZbPCdC5l
l9DViR1xlfD/EreCSWMlaCmCRudlJYuH8BJrKAMtfKstmF3E/DUpCPTxYWEi8LHO4kp1tqzmWHwMxT/F
/KDVOsiFv5WU1We+UoNga1JNMg4vuslBO0jAUYspIkPTVKdcG0abk2eJJsJ5FyzFR5wXIcmzgIHTNqql
qCt9u4BI8AHX2SNuEMTDtaG1t/PEp0mWrftEA5W3wOXUEr5CgJh+hKRSx/h/5qt/fELtCFJPo0iRg+s+
IGcryFqDisW1WBld69L6x4JjADZQQbI8grUvrytf9b92Q6QfBcDXd20e9k0Be41KjtWQxdrb0GlWPSW6
hfSSnjSC0tHdgR9YJWw7EWik3hph6h1Wnm31OQM2daC+C/PpGQbzSS1OgU+DkACMdBaaxdLcnEciOn6d
BJ8azZ0G+1gTif3Zziqr7k7HjCzGs3DqTCopbZiunymtp1g5EHHCWyOK0mxi4rk6F6TC1wO0lV1+cKso
tHPRsIUwwKPD3+HP8XmlN4EBRJd1Re2ReVCMonygG1t45LoHUdXXq02eerrm0s6dBr12oI7hdYJ6qwdL
jeE3zDYNbWfgokk3kvUpGU5phIMN9lJlcfCVXkTUMmbQR9GOKv6bBuWqtsfFspOlhtimhHWZaow8oubg
ljPqJPm90RPH+DeFGDedYkbeVsdk4HMDUn1rkM4l6b1jc/A7HHYkjE9yelpgkF5uHR83RufX3U/TLXm7
FpaGCyr8CudwZzBZv+WWDgLdG0fgpA9M+ZDzmwzkxENNoHwrqk/Hc6BpwQhUAlxnY4z/v++bLE0Pk9Fn
qzMzzP9YHHfuSbYMnwaUkGGuXYJig3jGAw+iTBx13+2GdRjKfMMgmwEVZ/inE+oE1HfmJdvXJPQf/btD
0H0GmSRehk0/roqz6ENAKMNyMWDRgcsMCRahgFiaXCbqiof4qQFba7KQsQM4tOL/wWBl8tZ4KY34os54
V63tTENZi4pGmfp5unvAUO5LGzC/HWfyiIhfgYBfPICsplisf9nDdjDUmZAW6d0msbJg9w5+7eQEV4IE
fWmpOr17XTXbCRnvYec+qu/WTVDemUdNX2SoAsqy+tiV2+yA1TXiMuqmo6GzwhEUalEGVYKl1M8t4DdX
sFgrsbctglyxh+iuBYXFoHyIhS6YtzinEZbtkMY+TILaIDU+CRYXA5EJfcTcmsvB+dDFRSXYVmKRIDVW
wArXPJx88+jD7EvMcm/rdOiBBzEsvO4PYEROReGfbJNbzMqMyOhCFoRC64JIknPhVEk7xrdAt3P89NmD
WgSGuWmfb6zxUh8C6dJW92Zim0TQBTRadzyrwvvlPs1Ysv66c+vYGqIyhIJUF2v37QybgKIgxe2o715J
DX8tmmc4b4CdPu20kvYjaCfEsirRgPpk/SdFleaDJnA3ydg8NjSfUL1eg9J2Mm8DEChpyR7QlA3b6p8t
3/cl1YxKME80psAmeOgK93Peok4xeLSCv/W5PwloLvlO0WJIfcLyfh8Htpeg79JYM6RYa8ttJ3i2LONi
GNjsHb2BtWz5sA3GZeBcP4EHqbqX+tSvaUVHeSqIpg1p0L2E5W57lMgZs/rWk2MFdS16gXuWqoWppIAZ
M3YmN+idyZvXYr/9za53CHWlM+tnu/xYQNgLRJ+4e1OtEyhc4PYGk791BaJeGWBCEht9KC4ANTTkk97r
50rgcKmVghNYwjOl70/PvO1950OHcPW1p90oU/I9cnKFYdmRApoqklit5fCjsqw3nV/J7/OGPSAJiTUk
Z4zTXIAKc2pbxnTVhW1Ct5NbFaFv1QhH3q3fpIXysDn+bng6xORzBa6LLQuUxG4jtZi9Cj8dHaPFqfLo
ZhCqwTyJT13WTMpFCtXRBtAC2o9pp7CtLNuIe/kYKflF/MtEFOx++UMv9P+/YSgI5Fs+ntoqcXmWevk1
RC4uU4yTwjcLxahBEm96N5Bf0MahFhmH+QCsktCnLcDEEpT4NsquEJyMkvdPcO+37G22Rw3s6qqtxHh3
uqX5vcYPCNtYqx+1mNQbvddAR5RBSw1YZqiQZdYG/zqd9BKLH9k+IMlTP4Pl3x+dCBDlXXc4zwMR1hdr
xlfJI+xpvlTHWqmesJPQv8zcxkKEj4AG2FDKu61hRixB48MbhWUFrCI3hYU5er+coD9vvxpNDg6wF8At
mofYIBLw8RYjCPL1V7HMEiQu2wrvdyMlTV3j/R9370ETm5IsXI+z62O/ubu7GLn+oSVdo8jvU0/uQqgE
dY4ikZTtay0QpJMKpc5EmEmNNDHDvm8gtrEXAjJsu3eEikanmzwQ/wmgiYW7b7zYO69KpqHze/0LuM6c
oE2VEUDyiz4hcbiDB/l2D69c1hd1KpznxgntRjwGTBBYgcZ0AJ7K7MbnxUUwD2Aannw1jGzb2mTKD+Q9
rKnCim5kNtHeqDIbE2kl0ecOCqN2xjgeiwZ1jJxemaRGuTUhPXIIffhD6WvMmCFxN2jcxEexO6KQ8JiU
1VmHE+U5rIqVTr3/EPEuRz2SIRm/ZybL4o9/2cuv3acR/fNf2dUAyIJLeYIkpl0DO40z121nsEK6l9Ok
HbjueGU6yLVf9hbtmEziSRHGy6W7c4fHTZISSMMLSyFKu8kFKQ3XiGWj4we964o2obGJQP6mdAOiY9Uv
[truncated: 178,796 more chars]
