# Supplementary material for: Studying visual search without an eye tracker: an assessment of artificial foveation
Source: Cogn Res Princ Implic. 2021 Jun 25;6:45. doi: 10.1186/s41235-021-00304-2 (PMC8226349; doi:10.1186/s41235-021-00304-2)
Supplement: Supplementary file 1 — Additional file 1. Example of artificial foveation technique implemented in E-Prime 3.0. [file 41235_2021_304_MOESM1_ESM.zip › ArtificialFoveationExample/README.txt]

The file "ArtificialFoveationExample.es3" is one of the blocks from the experiment described in the paper "Studying visual search without an eye tracker: An assessment of artificial foveation" by Laura Matzen, Mallory Stites, and Zoe Gastelum. This file was created with E-Prime 3.0 Software (Psychology Software Tools, Pittsburgh, PA). If you have an E-Prime license, you will be able to open the .es3 file to view the code.

If you do not have an E-Prime license, you can use the "E-Prime Go" .exe file to run the task. This will show you how the task looked to the participants, but you will not be able to see the code itself.

The task involves comparing the list on the left-hand side of the screen to the list on the right-hand side of the screen. Each list contains 36 alphanumeric strings that represent a seal-container pair. The seal number is a 6-digit number and the container number consists of two letters and two numbers. The items on the left-hand list are color coded based on which column the corresponding item should appear in on the right-hand list. Your job is to check off all of the items on the left-hand list and select whether they are present on the right-hand list or whether there is some error, such as a mis-matched container number or a missing item.

To complete the task, use the mouse to reveal the items. To check off an item from the left-hand list, click on that item with the mouse. This will make four answer choices appear in the center of the screen (seal present, correct container; seal present, incorrect container; Missing item, etc.). Click on the appropriate answer for each item. Once you have "checked off" an item on your list, it will appear with white text.

At certain points during the task, the background color of the screen might change. If you notice a color change, click on the "Color Change" button. Once you have checked off all of the items on the left-hand list, click on the "Inspection Complete" button.

The in-line scripts in the E-Prime file track the mouse movements and clicks to implement the mouse tracking and the changes to the display as the list items are checked off.

SAND2021-6001 O
